# Supplementary material for: ﻿Morphology and phylogeny of Nitzschianandorii sp. nov. (Bacillariophyceae), a new small-celled lanceolate species from a post-mining reservoir
Source: PhytoKeys. 2024 Apr 4;241:1–26. doi: 10.3897/phytokeys.241.117406 (PMC11009488; doi:10.3897/phytokeys.241.117406)
Supplement: XML Treatment for Nitzschia nandorii [file phytokeys.241.117406-treatment1.xml]

<!DOCTYPE tp:taxon-treatment
  PUBLIC "-//TaxonX//DTD Taxonomic Treatment Publishing DTD v0 20100105//EN" "tax-treatment-NSO.dtd">
<tp:taxon-treatment xmlns:tp="http://www.plazi.org/taxpub"><tp:treatment-meta><kwd-group><label>Taxon classification</label><kwd>
                <named-content content-type="kingdom">Plantae</named-content>
              </kwd><kwd>
                <named-content content-type="order">Capsalidea</named-content>
              </kwd><kwd>
                <named-content content-type="family">Capsalidae</named-content>
              </kwd></kwd-group><mixed-citation publication-type="journal"><person-group><name><surname>Olszyński</surname><given-names>Rafał M.</given-names></name><name><surname>Zakrzewski</surname><given-names>Piotr K.</given-names></name><name><surname>Rimet</surname><given-names>Frédéric</given-names></name><name><surname>Sulkowska</surname><given-names>Julia</given-names></name><name><surname>Peszek</surname><given-names>Łukasz</given-names></name><name><surname>Żelazna-Wieczorek</surname><given-names>Joanna</given-names></name></person-group><article-title>﻿Morphology and phylogeny of <italic><tp:taxon-name><tp:taxon-name-part taxon-name-part-type="genus" reg="Nitzschia">Nitzschia</tp:taxon-name-part><tp:taxon-name-part taxon-name-part-type="species" reg="nandorii">nandorii</tp:taxon-name-part></tp:taxon-name></italic> sp. nov. (<tp:taxon-name><tp:taxon-name-part taxon-name-part-type="class">Bacillariophyceae</tp:taxon-name-part></tp:taxon-name>), a new small-celled lanceolate species from a post-mining reservoir</article-title><source>PhytoKeys</source><day>04</day><month>04</month><year>2024</year><volume>241</volume><fpage>1</fpage><lpage>26</lpage><pub-id pub-id-type="doi">10.3897/phytokeys.241.117406</pub-id></mixed-citation></tp:treatment-meta><tp:nomenclature><label>﻿</label><tp:taxon-name>
              <object-id xmlns:xlink="http://www.w3.org/1999/xlink" content-type="arpha" xlink:type="simple">76218E52-AED5-5ECF-9972-4C572630D3AE</object-id>
              <tp:taxon-name-part taxon-name-part-type="genus" reg="Nitzschia">Nitzschia</tp:taxon-name-part>
              <tp:taxon-name-part taxon-name-part-type="species" reg="nandorii">nandorii</tp:taxon-name-part>
            </tp:taxon-name><tp:taxon-authority>Olszyński, Zakrzewski &amp; Żelazna-Wieczorek</tp:taxon-authority><tp:taxon-status xmlns:xlink="http://www.w3.org/1999/xlink" xlink:type="simple">sp. nov.</tp:taxon-status><xref ref-type="fig" rid="F2">Figs 2</xref><xref ref-type="fig" rid="F3">, 3A–AE</xref><xref ref-type="fig" rid="F4">, 4</xref><xref ref-type="fig" rid="F6">–6</xref></tp:nomenclature><tp:treatment-sec sec-type="Holotype" id="SECID0EXIAE"><title>Holotype.</title><p>Slide number: D.BOF2.191022, <tp:taxon-name><tp:taxon-name-part taxon-name-part-type="above-family">Algae</tp:taxon-name-part></tp:taxon-name> Collection Department of Algology and Mycology, University of Lodz. The holotype is illustrated in Fig. <xref ref-type="fig" rid="F3">3K</xref> (designated here).</p></tp:treatment-sec><tp:treatment-sec sec-type="Isotype" id="SECID0EGJAE"><title>Isotype.</title><p>Slide number: SZCZ 29106, Szczecin Diatomological Collection, University of Szczecin, Poland.</p></tp:treatment-sec><tp:treatment-sec sec-type="type locality" id="SECID0ELJAE"><title>Type locality.</title><p>Poland. Greater Poland Voivodeship, Bogdałów. Post-mining reservoir Bogdałów. <named-content xmlns:xlink="http://www.w3.org/1999/xlink" content-type="dwc:verbatimCoordinates" xlink:type="simple"><named-content content-type="geo-json" specific-use="{&#34;type&#34;:&#34;Point&#34;,&#34;coordinates&#34;:[18.597124,52.048316]}" id="NCID0EUJAE" xlink:type="simple">52°2'53.938"N, 18°35'49.646"E</named-content></named-content>.</p></tp:treatment-sec><tp:treatment-sec sec-type="description" id="SECID0EZJAE"><title>Morphology description.</title><p><italic><tp:taxon-name><tp:taxon-name-part taxon-name-part-type="genus" reg="Nitzschia">Nitzschia</tp:taxon-name-part><tp:taxon-name-part taxon-name-part-type="species" reg="nandorii">nandorii</tp:taxon-name-part></tp:taxon-name></italic> sp. nov. possesses two conical-shaped chloroplasts arranged apically with a central, longitudinal groove (Fig. <xref ref-type="fig" rid="F2">2</xref>, see: Suppl. material <xref ref-type="supplementary-material" rid="S8">8</xref>). Frustules are small, distended, and broadly lanceolate with short protracted and subcapitate apices. Valves are 9.0–12.0 µm length and 2.5–3.3 µm width. The ratio of length and width is 3.44–4.80 (Fig. <xref ref-type="fig" rid="F3">3A</xref>–AE). Striae 40–46 in 10 µm (based on <abbrev xmlns:xlink="http://www.w3.org/1999/xlink" xlink:title="scanning electron microscopy" id="ABBRID0EWKAE" xlink:type="simple">SEM</abbrev> analysis) and indiscernible in LM. Fibulae are visible 11–16 in 10 µm. Externally, the valve face is flat and without costae (Figs <xref ref-type="fig" rid="F4">4</xref>, <xref ref-type="fig" rid="F5">5</xref>). Striae are uniseriate, and transapically becoming more arched to the apices (Figs <xref ref-type="fig" rid="F4">4</xref>, <xref ref-type="fig" rid="F5">5</xref>). Two longitudinal rows of areolae are present along the edge of the valve on the raphe canal with a doublet of pores closest to the raphe and second with a single pore near the junction of the raphe canal and valve face (Fig. <xref ref-type="fig" rid="F4">4</xref>). Distal raphe endings are strongly hooked and deflected in different directions depending on the valve. Polar raphe fissures deflected to the proximal mantle overlap on it (Figs <xref ref-type="fig" rid="F4">4</xref>, <xref ref-type="fig" rid="F5">5A–D</xref>). The central raphe fissures are missing (Fig. <xref ref-type="fig" rid="F5">5A, B, E, F</xref>, see: Suppl. material <xref ref-type="supplementary-material" rid="S9">9</xref>). The proximal mantle possesses three rows of areolae (Figs <xref ref-type="fig" rid="F5">5C</xref>, <xref ref-type="fig" rid="F6">6B</xref>, see: Suppl. material <xref ref-type="supplementary-material" rid="S9">9</xref>). The first two are arranged to mirror pores on the raphe canal and open to the raphe canal (Fig. <xref ref-type="fig" rid="F5">5C</xref>). The third with areolae covered by hymenes (Fig. <xref ref-type="fig" rid="F6">6D</xref>) and open to frustule interior (Fig. <xref ref-type="fig" rid="F5">5C</xref>, see: Suppl. material <xref ref-type="supplementary-material" rid="S9">9</xref>). The distal mantle is narrow with a scalloped edge (Figs <xref ref-type="fig" rid="F4">4D</xref>, <xref ref-type="fig" rid="F6">6C</xref>). Valvocopula is smooth and possesses opened pores (Fig. <xref ref-type="fig" rid="F4">4D</xref>). Internally, the fibulae are roughly equidistant so that the central fibulae are not further apart than any of the others (Fig. <xref ref-type="fig" rid="F6">6A</xref>). Distal raphe fissures terminate with small helictoglossa internally (Fig. <xref ref-type="fig" rid="F6">6E</xref>).</p><fig id="F2" position="float" orientation="portrait"><object-id xmlns:xlink="http://www.w3.org/1999/xlink" content-type="doi" xlink:type="simple">10.3897/phytokeys.241.117406.figure2</object-id><object-id xmlns:xlink="http://www.w3.org/1999/xlink" content-type="arpha" xlink:type="simple">A413A909-EE16-5F54-858C-119B1D560F12</object-id><label>Figure 2.</label><caption><p>Photomicrographs of chloroplast <italic><tp:taxon-name><tp:taxon-name-part taxon-name-part-type="genus" reg="Nitzschia">Nitzschia</tp:taxon-name-part><tp:taxon-name-part taxon-name-part-type="species" reg="nandorii">nandorii</tp:taxon-name-part></tp:taxon-name></italic> sp. nov. <bold>A–J</bold> light microscope with <abbrev xmlns:xlink="http://www.w3.org/1999/xlink" xlink:title="differential interference contrast microscopy" id="ABBRID0EDOAE" xlink:type="simple">DIC</abbrev> photomicrographs <bold>K–S</bold> Confocal Laser Scanning Microscopy photomicrographs, each pair of photomicrographs presents the same chloroplasts from different angles <bold>K–N</bold> presented single-cell, conical-shaped chloroplasts with visible longitudinal groves <bold>O–S</bold> presented chloroplasts during cell division. Scale bars: 10 µm (<bold>A–J</bold>); 2 µm (<bold>K–S</bold>).</p></caption><graphic xmlns:xlink="http://www.w3.org/1999/xlink" xlink:href="phytokeys-241-001_article-117406__-g002.jpg" position="float" orientation="portrait" xlink:type="simple" id="oo_1020058.jpg"><uri content-type="original_file" xlink:type="simple">https://binary.pensoft.net/fig/1020058</uri></graphic></fig><fig id="F3" position="float" orientation="portrait"><object-id xmlns:xlink="http://www.w3.org/1999/xlink" content-type="doi" xlink:type="simple">10.3897/phytokeys.241.117406.figure3</object-id><object-id xmlns:xlink="http://www.w3.org/1999/xlink" content-type="arpha" xlink:type="simple">A5DEB207-A922-50B2-AB6D-1CAC7DFE2E93</object-id><label>Figure 3.</label><caption><p>Light microscope photomicrographs of <italic><tp:taxon-name><tp:taxon-name-part taxon-name-part-type="genus" reg="Nitzschia">Nitzschia</tp:taxon-name-part></tp:taxon-name></italic> spp. <bold>A–L</bold><italic><tp:taxon-name><tp:taxon-name-part taxon-name-part-type="genus" reg="Nitzschia">N.</tp:taxon-name-part><tp:taxon-name-part taxon-name-part-type="species" reg="nandorii">nandorii</tp:taxon-name-part></tp:taxon-name></italic> sp. nov. from natural population <bold>K</bold> type species (marked by an asterisk (*)) <bold>M–AE</bold><italic><tp:taxon-name><tp:taxon-name-part taxon-name-part-type="genus" reg="Nitzschia">N.</tp:taxon-name-part><tp:taxon-name-part taxon-name-part-type="species" reg="nandorii">nandorii</tp:taxon-name-part></tp:taxon-name></italic> sp. nov. from culture <bold>AF–AW</bold><italic><tp:taxon-name><tp:taxon-name-part taxon-name-part-type="genus" reg="Nitzschia">N.</tp:taxon-name-part><tp:taxon-name-part taxon-name-part-type="species" reg="lacuum">lacuum</tp:taxon-name-part></tp:taxon-name></italic><bold>AX–<abbrev xmlns:xlink="http://www.w3.org/1999/xlink" xlink:title="Bayesian inference" id="ABBRID0EQQAE" xlink:type="simple">BI</abbrev></bold><italic><tp:taxon-name><tp:taxon-name-part taxon-name-part-type="genus" reg="Nitzschia">N.</tp:taxon-name-part><tp:taxon-name-part taxon-name-part-type="species" reg="alpinobacillum">alpinobacillum</tp:taxon-name-part></tp:taxon-name></italic>. Scale bar: 10 µm.</p></caption><graphic xmlns:xlink="http://www.w3.org/1999/xlink" xlink:href="phytokeys-241-001_article-117406__-g003.jpg" position="float" orientation="portrait" xlink:type="simple" id="oo_1020059.jpg"><uri content-type="original_file" xlink:type="simple">https://binary.pensoft.net/fig/1020059</uri></graphic></fig><fig id="F4" position="float" orientation="portrait"><object-id xmlns:xlink="http://www.w3.org/1999/xlink" content-type="doi" xlink:type="simple">10.3897/phytokeys.241.117406.figure4</object-id><object-id xmlns:xlink="http://www.w3.org/1999/xlink" content-type="arpha" xlink:type="simple">A1F32ADD-BA6D-57BA-A36F-DC055E494F80</object-id><label>Figure 4.</label><caption><p><abbrev xmlns:xlink="http://www.w3.org/1999/xlink" xlink:title="scanning electron microscopy" id="ABBRID0EMRAE" xlink:type="simple">SEM</abbrev> photomicrographs of <italic><tp:taxon-name><tp:taxon-name-part taxon-name-part-type="genus" reg="Nitzschia">Nitzschia</tp:taxon-name-part><tp:taxon-name-part taxon-name-part-type="species" reg="nandorii">nandorii</tp:taxon-name-part></tp:taxon-name></italic> sp. nov. external valve view <bold>A</bold> valve view with two rows of areolae on the raphe canal (black arrow), single and double areolae, distal raphe fissures are strongly hooked and deflect (white arrow) <bold>B, C</bold> valve view with distal raphe fissures deflected to the proximal mantle <bold>D</bold> decomposed frustule with visible valvocopula with open pores (white arrow). Scale bars: 5 µm.</p></caption><graphic xmlns:xlink="http://www.w3.org/1999/xlink" xlink:href="phytokeys-241-001_article-117406__-g004.jpg" position="float" orientation="portrait" xlink:type="simple" id="oo_1020060.jpg"><uri content-type="original_file" xlink:type="simple">https://binary.pensoft.net/fig/1020060</uri></graphic></fig><fig id="F5" position="float" orientation="portrait"><object-id xmlns:xlink="http://www.w3.org/1999/xlink" content-type="doi" xlink:type="simple">10.3897/phytokeys.241.117406.figure5</object-id><object-id xmlns:xlink="http://www.w3.org/1999/xlink" content-type="arpha" xlink:type="simple">CFE3844D-0B46-5A14-A3E0-B23A68326645</object-id><label>Figure 5.</label><caption><p><abbrev xmlns:xlink="http://www.w3.org/1999/xlink" xlink:title="scanning electron microscopy" id="ABBRID0EOSAE" xlink:type="simple">SEM</abbrev> photomicrographs of <italic><tp:taxon-name><tp:taxon-name-part taxon-name-part-type="genus" reg="Nitzschia">Nitzschia</tp:taxon-name-part><tp:taxon-name-part taxon-name-part-type="species" reg="nandorii">nandorii</tp:taxon-name-part></tp:taxon-name></italic> sp. nov. external view <bold>A, B</bold> angle view with visible keel <bold>B</bold> white arrow indicates uninterrupted raphe <bold>C, D</bold> apices view with distal raphe fissures deflected to the opposite direction <bold>C</bold> white arrow indicates rows of areolae on proximal mantle <bold>E, F</bold> close-up central part of the frustule <bold>E</bold> white arrow indicates missing of central raphe fissures. Scale bars: 5 µm (<bold>A, B</bold>); 1 µm (<bold>C–F</bold>).</p></caption><graphic xmlns:xlink="http://www.w3.org/1999/xlink" xlink:href="phytokeys-241-001_article-117406__-g005.jpg" position="float" orientation="portrait" xlink:type="simple" id="oo_1020061.jpg"><uri content-type="original_file" xlink:type="simple">https://binary.pensoft.net/fig/1020061</uri></graphic></fig><fig id="F6" position="float" orientation="portrait"><object-id xmlns:xlink="http://www.w3.org/1999/xlink" content-type="doi" xlink:type="simple">10.3897/phytokeys.241.117406.figure6</object-id><object-id xmlns:xlink="http://www.w3.org/1999/xlink" content-type="arpha" xlink:type="simple">487EC37E-8A43-5607-85F1-F2EBB27E646C</object-id><label>Figure 6.</label><caption><p><abbrev xmlns:xlink="http://www.w3.org/1999/xlink" xlink:title="scanning electron microscopy" id="ABBRID0E1TAE" xlink:type="simple">SEM</abbrev> photomicrographs of <italic><tp:taxon-name><tp:taxon-name-part taxon-name-part-type="genus" reg="Nitzschia">Nitzschia</tp:taxon-name-part><tp:taxon-name-part taxon-name-part-type="species" reg="nandorii">nandorii</tp:taxon-name-part></tp:taxon-name></italic> sp. nov. internal view <bold>A</bold> valve view with areolae extended on the proximal mantle (white arrow), there is no wider extension between central fibulae (black arrow) <bold>B, C</bold> central view <bold>B</bold> areolae on the proximal mantle are arranged the same as on the raphe canal: single and double areolae (white arrow) <bold>C</bold> doubled areolae are visible from inside the raphe canal (white arrow), narrow mantle with scalloped edge (black arrow) <bold>D, E</bold> apices view <bold>D</bold> areolae on the mantle covered by hymenes (white arrow) <bold>E</bold> distal fissure creates helictoglossa (white arrow). Scale bars: 5 µm (<bold>A</bold>); 1 µm (<bold>B–E</bold>).</p></caption><graphic xmlns:xlink="http://www.w3.org/1999/xlink" xlink:href="phytokeys-241-001_article-117406__-g006.jpg" position="float" orientation="portrait" xlink:type="simple" id="oo_1020062.jpg"><uri content-type="original_file" xlink:type="simple">https://binary.pensoft.net/fig/1020062</uri></graphic></fig></tp:treatment-sec><tp:treatment-sec sec-type="Gene sequences" id="SECID0EAVAE"><title>Gene sequences.</title><p>sequences were deposited in the GenBank: D.LDZ8 (SSU rDNA: <ext-link xmlns:xlink="http://www.w3.org/1999/xlink" ext-link-type="gen" xlink:href="PP082029" xlink:type="simple">PP082029</ext-link>, <italic>rbcL</italic>: <ext-link xmlns:xlink="http://www.w3.org/1999/xlink" ext-link-type="gen" xlink:href="PP073739" xlink:type="simple">PP073739</ext-link>, and <italic>psbC</italic>: <ext-link xmlns:xlink="http://www.w3.org/1999/xlink" ext-link-type="gen" xlink:href="PP073738" xlink:type="simple">PP073738</ext-link>), D.LDZ12 (SSU rDNA: <ext-link xmlns:xlink="http://www.w3.org/1999/xlink" ext-link-type="gen" xlink:href="PP082030" xlink:type="simple">PP082030</ext-link>, <italic>rbcL</italic>: <ext-link xmlns:xlink="http://www.w3.org/1999/xlink" ext-link-type="gen" xlink:href="PP073741" xlink:type="simple">PP073741</ext-link>, and <italic>psbC</italic>: <ext-link xmlns:xlink="http://www.w3.org/1999/xlink" ext-link-type="gen" xlink:href="PP073740" xlink:type="simple">PP073740</ext-link>)</p></tp:treatment-sec><tp:treatment-sec sec-type="PhycoBank registration" id="SECID0EMWAE"><title>PhycoBank registration.</title><p><ext-link xmlns:xlink="http://www.w3.org/1999/xlink" xlink:href="http://phycobank.org/104257" ext-link-type="uri" xlink:type="simple">http://phycobank.org/104257</ext-link>.</p></tp:treatment-sec><tp:treatment-sec sec-type="Molecular phylogeny" id="SECID0EXWAE"><title>Molecular phylogeny.</title><p>The phylogenetic reconstructions based on the <abbrev xmlns:xlink="http://www.w3.org/1999/xlink" xlink:title="maximum likelihood analysis" id="ABBRID0E4WAE" xlink:type="simple">ML</abbrev> and <abbrev xmlns:xlink="http://www.w3.org/1999/xlink" xlink:title="Bayesian inference" id="ABBRID0EBXAE" xlink:type="simple">BI</abbrev> strategy for the concatenated SSU-<italic>rbcL</italic>-<italic>psbC</italic> matrix, as well as separate SSU, <italic>rbcL</italic>, and <italic>psbC</italic> analysis, were performed. The three-genes tree placed strains D.LDZ8 and D.LDZ12 (Fig. <xref ref-type="fig" rid="F7">7</xref>, green box) within the clade including the <tp:taxon-name><tp:taxon-name-part taxon-name-part-type="genus" reg="Nitzschia"/><tp:taxon-name-part taxon-name-part-type="section" reg="Lanceolatae">Lanceolatae</tp:taxon-name-part></tp:taxon-name> section, which is characterized by double rows of areolae on the raphe canal, with very high node support (<abbrev xmlns:xlink="http://www.w3.org/1999/xlink" xlink:title="Bayesian inference" id="ABBRID0EXXAE" xlink:type="simple">BI</abbrev> = 1; <abbrev xmlns:xlink="http://www.w3.org/1999/xlink" xlink:title="maximum likelihood analysis" id="ABBRID0E2XAE" xlink:type="simple">ML</abbrev> = 100) (Fig. <xref ref-type="fig" rid="F7">7</xref>, grey box). Moreover, the tree topology distinguished the strains described here, i.e., <italic><tp:taxon-name><tp:taxon-name-part taxon-name-part-type="genus" reg="Nitzschia">N.</tp:taxon-name-part><tp:taxon-name-part taxon-name-part-type="species" reg="nandorii">nandorii</tp:taxon-name-part></tp:taxon-name></italic> sp. nov., from <italic><tp:taxon-name><tp:taxon-name-part taxon-name-part-type="genus" reg="Nitzschia">N.</tp:taxon-name-part><tp:taxon-name-part taxon-name-part-type="species" reg="fonticola">fonticola</tp:taxon-name-part></tp:taxon-name></italic> (<tp:taxon-name><tp:taxon-name-part taxon-name-part-type="genus" reg="Nitzschia">N.</tp:taxon-name-part><tp:taxon-name-part taxon-name-part-type="uncertainty-rank">cf.</tp:taxon-name-part><tp:taxon-name-part taxon-name-part-type="species" reg="romana">romana</tp:taxon-name-part></tp:taxon-name> syn. <italic><tp:taxon-name><tp:taxon-name-part taxon-name-part-type="genus" reg="Nitzschia">N.</tp:taxon-name-part><tp:taxon-name-part taxon-name-part-type="species" reg="fonticola">fonticola</tp:taxon-name-part></tp:taxon-name></italic>) both in <abbrev xmlns:xlink="http://www.w3.org/1999/xlink" xlink:title="Bayesian inference" id="ABBRID0ERZAE" xlink:type="simple">BI</abbrev> and <abbrev xmlns:xlink="http://www.w3.org/1999/xlink" xlink:title="maximum likelihood analysis" id="ABBRID0EVZAE" xlink:type="simple">ML</abbrev> phylogenetic reconstructions with the strong division support (<abbrev xmlns:xlink="http://www.w3.org/1999/xlink" xlink:title="Bayesian inference" id="ABBRID0EZZAE" xlink:type="simple">BI</abbrev> = 1; <abbrev xmlns:xlink="http://www.w3.org/1999/xlink" xlink:title="maximum likelihood analysis" id="ABBRID0E4ZAE" xlink:type="simple">ML</abbrev> = 100). Phylogenetic trees reconstructed using separate DNA markers, i.e., <italic>rbcL</italic> (Fig. <xref ref-type="fig" rid="F8">8</xref>), <italic>psbC</italic> (see Suppl. materials <xref ref-type="supplementary-material" rid="S10">10</xref>, <xref ref-type="supplementary-material" rid="S11">11</xref>), and SSU (see Suppl. materials <xref ref-type="supplementary-material" rid="S12">12</xref>, <xref ref-type="supplementary-material" rid="S13">13</xref>), and the concatenated analysis distinct <italic><tp:taxon-name><tp:taxon-name-part taxon-name-part-type="genus" reg="Nitzschia">N.</tp:taxon-name-part><tp:taxon-name-part taxon-name-part-type="species" reg="nandorii">nandorii</tp:taxon-name-part></tp:taxon-name></italic> sp. nov., as a separate clade in Lanceolate section. The <italic>rbcL</italic> tree topology (Fig. <xref ref-type="fig" rid="F8">8</xref>) was included in the main manuscript here, due to its higher taxon sampling.</p><fig id="F7" position="float" orientation="portrait"><object-id xmlns:xlink="http://www.w3.org/1999/xlink" content-type="doi" xlink:type="simple">10.3897/phytokeys.241.117406.figure7</object-id><object-id xmlns:xlink="http://www.w3.org/1999/xlink" content-type="arpha" xlink:type="simple">1045CA13-546E-562D-86BF-E1EEDE5DFB46</object-id><label>Figure 7.</label><caption><p>The phylogenetic tree of the <italic><tp:taxon-name><tp:taxon-name-part taxon-name-part-type="genus" reg="Nitzschia">Nitzschia</tp:taxon-name-part></tp:taxon-name></italic> genus with <italic><tp:taxon-name><tp:taxon-name-part taxon-name-part-type="genus" reg="Eunotia">Eunotia</tp:taxon-name-part><tp:taxon-name-part taxon-name-part-type="species" reg="bilunaris">bilunaris</tp:taxon-name-part></tp:taxon-name></italic> as the outgroup based on the concatenated nuclear (SSU) and chloroplast (<italic>rbcL</italic> and <italic>psbC</italic>) DNA markers (total 2236 bp). The tree presents the position of newly identified <italic><tp:taxon-name><tp:taxon-name-part taxon-name-part-type="genus" reg="Nitzschia">Nitzschia</tp:taxon-name-part><tp:taxon-name-part taxon-name-part-type="species" reg="nandorii">nandorii</tp:taxon-name-part></tp:taxon-name></italic> sp. nov. The numbers above branches represent posterior probabilities from <abbrev xmlns:xlink="http://www.w3.org/1999/xlink" xlink:title="Bayesian inference" id="ABBRID0ET3AE" xlink:type="simple">BI</abbrev> analysis followed by bootstrap values from <abbrev xmlns:xlink="http://www.w3.org/1999/xlink" xlink:title="maximum likelihood analysis" id="ABBRID0EX3AE" xlink:type="simple">ML</abbrev> analysis. Asterisk (*) represents <abbrev xmlns:xlink="http://www.w3.org/1999/xlink" xlink:title="Bayesian inference" id="ABBRID0E23AE" xlink:type="simple">BI</abbrev> value = 1, and <abbrev xmlns:xlink="http://www.w3.org/1999/xlink" xlink:title="maximum likelihood analysis" id="ABBRID0E63AE" xlink:type="simple">ML</abbrev> value = 100. En dash (-) represents <abbrev xmlns:xlink="http://www.w3.org/1999/xlink" xlink:title="Bayesian inference" id="ABBRID0ED4AE" xlink:type="simple">BI</abbrev> value below 0.95, and <abbrev xmlns:xlink="http://www.w3.org/1999/xlink" xlink:title="maximum likelihood analysis" id="ABBRID0EH4AE" xlink:type="simple">ML</abbrev> value below 70. Grey box: <tp:taxon-name><tp:taxon-name-part taxon-name-part-type="genus" reg="Nitzschia"/><tp:taxon-name-part taxon-name-part-type="section" reg="Lanceolatae">Lanceolatae</tp:taxon-name-part></tp:taxon-name> section with double rows of areolae on the raphe canal. The topology of the tree is based on <abbrev xmlns:xlink="http://www.w3.org/1999/xlink" xlink:title="Bayesian inference" id="ABBRID0ER4AE" xlink:type="simple">BI</abbrev> analysis.</p></caption><graphic xmlns:xlink="http://www.w3.org/1999/xlink" xlink:href="phytokeys-241-001_article-117406__-g007.jpg" position="float" orientation="portrait" xlink:type="simple" id="oo_1020063.jpg"><uri content-type="original_file" xlink:type="simple">https://binary.pensoft.net/fig/1020063</uri></graphic></fig><fig id="F8" position="float" orientation="portrait"><object-id xmlns:xlink="http://www.w3.org/1999/xlink" content-type="doi" xlink:type="simple">10.3897/phytokeys.241.117406.figure8</object-id><object-id xmlns:xlink="http://www.w3.org/1999/xlink" content-type="arpha" xlink:type="simple">EEA6468F-EAA7-55FF-B2D7-7578433A3D80</object-id><label>Figure 8.</label><caption><p>The phylogenetic tree of the <italic><tp:taxon-name><tp:taxon-name-part taxon-name-part-type="genus" reg="Nitzschia">Nitzschia</tp:taxon-name-part></tp:taxon-name></italic> genus with <italic><tp:taxon-name><tp:taxon-name-part taxon-name-part-type="genus" reg="Eunotia">Eunotia</tp:taxon-name-part><tp:taxon-name-part taxon-name-part-type="species" reg="bilunaris">bilunaris</tp:taxon-name-part></tp:taxon-name></italic> as the outgroup based on chloroplast (<italic>rbcL</italic>) DNA marker (1147 bp). The tree presents the position of newly identified <italic><tp:taxon-name><tp:taxon-name-part taxon-name-part-type="genus" reg="Nitzschia">Nitzschia</tp:taxon-name-part><tp:taxon-name-part taxon-name-part-type="species" reg="nandorii">nandorii</tp:taxon-name-part></tp:taxon-name></italic> sp. nov. The numbers above branches represent posterior probabilities from <abbrev xmlns:xlink="http://www.w3.org/1999/xlink" xlink:title="Bayesian inference" id="ABBRID0EB6AE" xlink:type="simple">BI</abbrev> analysis followed by bootstrap values from <abbrev xmlns:xlink="http://www.w3.org/1999/xlink" xlink:title="maximum likelihood analysis" id="ABBRID0EF6AE" xlink:type="simple">ML</abbrev> analysis. Asterisk (*) represents <abbrev xmlns:xlink="http://www.w3.org/1999/xlink" xlink:title="Bayesian inference" id="ABBRID0EJ6AE" xlink:type="simple">BI</abbrev> value = 1, and <abbrev xmlns:xlink="http://www.w3.org/1999/xlink" xlink:title="maximum likelihood analysis" id="ABBRID0EN6AE" xlink:type="simple">ML</abbrev> value = 100. En dash (-) represents <abbrev xmlns:xlink="http://www.w3.org/1999/xlink" xlink:title="Bayesian inference" id="ABBRID0ER6AE" xlink:type="simple">BI</abbrev> value below 0.95, and <abbrev xmlns:xlink="http://www.w3.org/1999/xlink" xlink:title="maximum likelihood analysis" id="ABBRID0EV6AE" xlink:type="simple">ML</abbrev> value below 70. Grey box: <tp:taxon-name><tp:taxon-name-part taxon-name-part-type="genus" reg="Nitzschia"/><tp:taxon-name-part taxon-name-part-type="section" reg="Lanceolatae">Lanceolatae</tp:taxon-name-part></tp:taxon-name> section with double rows of areolae on the raphe canal. The topology of the tree is based on <abbrev xmlns:xlink="http://www.w3.org/1999/xlink" xlink:title="Bayesian inference" id="ABBRID0EAAAG" xlink:type="simple">BI</abbrev> analysis.</p></caption><graphic xmlns:xlink="http://www.w3.org/1999/xlink" xlink:href="phytokeys-241-001_article-117406__-g008.jpg" position="float" orientation="portrait" xlink:type="simple" id="oo_1020064.jpg"><uri content-type="original_file" xlink:type="simple">https://binary.pensoft.net/fig/1020064</uri></graphic></fig></tp:treatment-sec><tp:treatment-sec sec-type="etymology" id="SECID0EJAAG"><title>Etymology.</title><p>The species name comes from the main character of the TV series “<italic>What We Do in the Shadows</italic>” Nandor the Relentless, and the name of the authors’ cat (RMO, PKZ).</p></tp:treatment-sec><tp:treatment-sec sec-type="Differential diagnosis" id="SECID0ERAAG"><title>Differential diagnosis.</title><p><italic><tp:taxon-name><tp:taxon-name-part taxon-name-part-type="genus" reg="Nitzschia">Nitzschia</tp:taxon-name-part><tp:taxon-name-part taxon-name-part-type="species" reg="nandorii">nandorii</tp:taxon-name-part></tp:taxon-name></italic> sp. nov. is a species with a small cell size that can be overlooked or misidentified with other taxa, especially when they occur in one sample. The valve shape of the small specimens of <italic><tp:taxon-name><tp:taxon-name-part taxon-name-part-type="genus" reg="Nitzschia">N.</tp:taxon-name-part><tp:taxon-name-part taxon-name-part-type="species" reg="fonticola">fonticola</tp:taxon-name-part></tp:taxon-name></italic> can be misidentified with <italic><tp:taxon-name><tp:taxon-name-part taxon-name-part-type="genus" reg="Nitzschia">N.</tp:taxon-name-part><tp:taxon-name-part taxon-name-part-type="species" reg="nandorii">nandorii</tp:taxon-name-part></tp:taxon-name></italic> sp. nov., however visible striation and the wider relative spacing between the central fibulae compared to the rest of the fibulae in <italic><tp:taxon-name><tp:taxon-name-part taxon-name-part-type="genus" reg="Nitzschia">N.</tp:taxon-name-part><tp:taxon-name-part taxon-name-part-type="species" reg="fonticola">fonticola</tp:taxon-name-part></tp:taxon-name></italic> distinguish these two taxa (<xref ref-type="bibr" rid="B14">Lange-Bertalot 1976</xref>; <xref ref-type="bibr" rid="B12">Krammer and Lange-Bertalot 1997</xref>; <xref ref-type="bibr" rid="B18">Lange-Bertalot et al. 2017</xref>). The valve outline of <italic><tp:taxon-name><tp:taxon-name-part taxon-name-part-type="genus" reg="Nitzschia">N.</tp:taxon-name-part><tp:taxon-name-part taxon-name-part-type="species" reg="dealpina">dealpina</tp:taxon-name-part></tp:taxon-name></italic> Lange-Bertalot &amp; G. Hofmann 1993 is similar to <italic><tp:taxon-name><tp:taxon-name-part taxon-name-part-type="genus" reg="Nitzschia">N.</tp:taxon-name-part><tp:taxon-name-part taxon-name-part-type="species" reg="nandorii">nandorii</tp:taxon-name-part></tp:taxon-name></italic> sp. nov., but these taxa can be distinguished due to the lower stria and fibula density per 10 µm in <italic><tp:taxon-name><tp:taxon-name-part taxon-name-part-type="genus" reg="Nitzschia">N.</tp:taxon-name-part><tp:taxon-name-part taxon-name-part-type="species" reg="dealpina">dealpina</tp:taxon-name-part></tp:taxon-name></italic>. Furthermore, <italic><tp:taxon-name><tp:taxon-name-part taxon-name-part-type="genus" reg="Nitzschia">N.</tp:taxon-name-part><tp:taxon-name-part taxon-name-part-type="species" reg="dealpina">dealpina</tp:taxon-name-part></tp:taxon-name></italic> occurs in an environment with a high concentration of calcium bicarbonate while <italic><tp:taxon-name><tp:taxon-name-part taxon-name-part-type="genus" reg="Nitzschia">N.</tp:taxon-name-part><tp:taxon-name-part taxon-name-part-type="species" reg="nandorii">nandorii</tp:taxon-name-part></tp:taxon-name></italic> has so far only been identified in an environment with a moderate concentration of these ions (<xref ref-type="bibr" rid="B16">Lange-Bertalot 1993</xref>; <xref ref-type="bibr" rid="B12">Krammer and Lange-Bertalot 1997</xref>; <xref ref-type="bibr" rid="B28">Rumrich et al. 2000</xref>; <xref ref-type="bibr" rid="B18">Lange-Bertalot et al. 2017</xref>; <xref ref-type="bibr" rid="B22">Olszyński et al. 2019</xref>). The smaller forms of <italic><tp:taxon-name><tp:taxon-name-part taxon-name-part-type="genus" reg="Nitzschia">N.</tp:taxon-name-part><tp:taxon-name-part taxon-name-part-type="species" reg="alpinobacillum">alpinobacillum</tp:taxon-name-part></tp:taxon-name></italic> Lange-Bertalot, 1993, which also possess two rows of pores on the raphe canal (<xref ref-type="bibr" rid="B16">Lange-Bertalot 1993</xref>; <xref ref-type="bibr" rid="B28">Rumrich et al. 2000</xref>; <xref ref-type="bibr" rid="B18">Lange-Bertalot et al. 2017</xref>), have similar outlines to the <italic><tp:taxon-name><tp:taxon-name-part taxon-name-part-type="genus" reg="Nitzschia">N.</tp:taxon-name-part><tp:taxon-name-part taxon-name-part-type="species" reg="nandorii">nandorii</tp:taxon-name-part></tp:taxon-name></italic> sp. nov., but have denser striation and fibulae. <italic><tp:taxon-name><tp:taxon-name-part taxon-name-part-type="genus" reg="Nitzschia">N.</tp:taxon-name-part><tp:taxon-name-part taxon-name-part-type="species" reg="nandorii">nandorii</tp:taxon-name-part></tp:taxon-name></italic> sp. nov. can be easily misidentified with a small <italic><tp:taxon-name><tp:taxon-name-part taxon-name-part-type="genus" reg="Nitzschia">N.</tp:taxon-name-part><tp:taxon-name-part taxon-name-part-type="species" reg="lacuum">lacuum</tp:taxon-name-part></tp:taxon-name></italic><xref ref-type="bibr" rid="B15">Lange-Bertalot 1980</xref>. Both taxa have similar valve size and stria and fibula density. Neither has a central nodule or a relatively wide gap between central fibulae. However, <italic><tp:taxon-name><tp:taxon-name-part taxon-name-part-type="genus" reg="Nitzschia">N.</tp:taxon-name-part><tp:taxon-name-part taxon-name-part-type="species" reg="lacuum">lacuum</tp:taxon-name-part></tp:taxon-name></italic> has different proportions between length and width and, therefore, is more elongated and has more protracted apices than <italic><tp:taxon-name><tp:taxon-name-part taxon-name-part-type="genus" reg="Nitzschia">N.</tp:taxon-name-part><tp:taxon-name-part taxon-name-part-type="species" reg="nandorii">nandorii</tp:taxon-name-part></tp:taxon-name></italic> sp. nov. (<xref ref-type="bibr" rid="B15">Lange-Bertalot 1980</xref>, <xref ref-type="bibr" rid="B16">1993</xref>; <xref ref-type="bibr" rid="B18">Lange-Bertalot et al. 2017</xref>). <italic><tp:taxon-name><tp:taxon-name-part taxon-name-part-type="genus" reg="Nitzschia">N.</tp:taxon-name-part><tp:taxon-name-part taxon-name-part-type="species" reg="bryophila">bryophila</tp:taxon-name-part></tp:taxon-name></italic> (Hustedt) Hustedt 1943 has a similar valve outline to <italic><tp:taxon-name><tp:taxon-name-part taxon-name-part-type="genus" reg="Nitzschia">N.</tp:taxon-name-part><tp:taxon-name-part taxon-name-part-type="species" reg="nandorii">nandorii</tp:taxon-name-part></tp:taxon-name></italic> sp. nov. However, the frustules of <italic><tp:taxon-name><tp:taxon-name-part taxon-name-part-type="genus" reg="Nitzschia">N.</tp:taxon-name-part><tp:taxon-name-part taxon-name-part-type="species" reg="bryophila">bryophila</tp:taxon-name-part></tp:taxon-name></italic> are bigger, apices are more elongated and have clearly visible striations. Fibulae are less dense in <italic><tp:taxon-name><tp:taxon-name-part taxon-name-part-type="genus" reg="Nitzschia">N.</tp:taxon-name-part><tp:taxon-name-part taxon-name-part-type="species" reg="bryophila">bryophila</tp:taxon-name-part></tp:taxon-name></italic> than in <italic><tp:taxon-name><tp:taxon-name-part taxon-name-part-type="genus" reg="Nitzschia">N.</tp:taxon-name-part><tp:taxon-name-part taxon-name-part-type="species" reg="nandorii">nandorii</tp:taxon-name-part></tp:taxon-name></italic> sp. nov. (<xref ref-type="bibr" rid="B17">Lange-Bertalot and Metzeltin 1996</xref>; <xref ref-type="bibr" rid="B12">Krammer and Lange-Bertalot 1997</xref>). <italic><tp:taxon-name><tp:taxon-name-part taxon-name-part-type="genus" reg="Nitzschia">N.</tp:taxon-name-part><tp:taxon-name-part taxon-name-part-type="species" reg="bacillum">bacillum</tp:taxon-name-part></tp:taxon-name></italic> Husted, 1922 has a similar valve outline to <italic><tp:taxon-name><tp:taxon-name-part taxon-name-part-type="genus" reg="Nitzschia">N.</tp:taxon-name-part><tp:taxon-name-part taxon-name-part-type="species" reg="nandorii">nandorii</tp:taxon-name-part></tp:taxon-name></italic> sp. nov. In some cases a small form of <italic><tp:taxon-name><tp:taxon-name-part taxon-name-part-type="genus" reg="Nitzschia">N.</tp:taxon-name-part><tp:taxon-name-part taxon-name-part-type="species" reg="bacillum">bacillum</tp:taxon-name-part></tp:taxon-name></italic> can be misidentified with newly described species. However, <italic><tp:taxon-name><tp:taxon-name-part taxon-name-part-type="genus" reg="Nitzschia">N.</tp:taxon-name-part><tp:taxon-name-part taxon-name-part-type="species" reg="bacillum">bacillum</tp:taxon-name-part></tp:taxon-name></italic> has visible striations and particular areolae can be observed. A character which is visible in <abbrev xmlns:xlink="http://www.w3.org/1999/xlink" xlink:title="scanning electron microscopy" id="ABBRID0EDLAG" xlink:type="simple">SEM</abbrev> and distinguishes this species from <italic><tp:taxon-name><tp:taxon-name-part taxon-name-part-type="genus" reg="Nitzschia">N.</tp:taxon-name-part><tp:taxon-name-part taxon-name-part-type="species" reg="nandorii">nandorii</tp:taxon-name-part></tp:taxon-name></italic> sp. nov. is a single row of areolae on the raphe canal (<xref ref-type="bibr" rid="B16">Lange-Bertalot 1993</xref>). Another similar species to <italic><tp:taxon-name><tp:taxon-name-part taxon-name-part-type="genus" reg="Nitzschia">N.</tp:taxon-name-part><tp:taxon-name-part taxon-name-part-type="species" reg="nandorii">nandorii</tp:taxon-name-part></tp:taxon-name></italic> sp. nov. is <italic><tp:taxon-name><tp:taxon-name-part taxon-name-part-type="genus" reg="Nitzschia">N.</tp:taxon-name-part><tp:taxon-name-part taxon-name-part-type="species" reg="rosenstockii">rosenstockii</tp:taxon-name-part></tp:taxon-name></italic> Lange-Bertalot, 1980. This taxa has specific apices which are short, beak-like and point rounded. In some cases, the valve outline can be similar to <italic><tp:taxon-name><tp:taxon-name-part taxon-name-part-type="genus" reg="Nitzschia">N.</tp:taxon-name-part><tp:taxon-name-part taxon-name-part-type="species" reg="nandorii">nandorii</tp:taxon-name-part></tp:taxon-name></italic> sp. nov. However, <italic><tp:taxon-name><tp:taxon-name-part taxon-name-part-type="genus" reg="Nitzschia">N.</tp:taxon-name-part><tp:taxon-name-part taxon-name-part-type="species" reg="rosenstockii">rosenstockii</tp:taxon-name-part></tp:taxon-name></italic> can be easily distinguished in LM from <italic><tp:taxon-name><tp:taxon-name-part taxon-name-part-type="genus" reg="Nitzschia">N.</tp:taxon-name-part><tp:taxon-name-part taxon-name-part-type="species" reg="nandorii">nandorii</tp:taxon-name-part></tp:taxon-name></italic> sp. nov. by the valve outline, characteristic valve ends, a higher number of fibulae in 10 µm, and the presence of striae discontinuity in the central part of valves (<xref ref-type="bibr" rid="B15">Lange-Bertalot 1980</xref>). For more details see Table <xref ref-type="table" rid="T2">2</xref>.</p><table-wrap id="T2" position="float" orientation="portrait"><label>Table 2.</label><caption><p>Comparison of morphological features of <italic><tp:taxon-name><tp:taxon-name-part taxon-name-part-type="genus" reg="Nitzschia">Nitzschia</tp:taxon-name-part><tp:taxon-name-part taxon-name-part-type="species" reg="nandorii">nandorii</tp:taxon-name-part></tp:taxon-name></italic> sp. nov. with similar species. * literature data, n/d – no data.</p></caption><table id="TID0EYZBG" rules="all"><tbody><tr><th rowspan="1" colspan="1"/><th rowspan="1" colspan="1">Valve outline</th><th rowspan="1" colspan="1">Valve length [µm]</th><th rowspan="1" colspan="1">Valve width [µm]</th><th rowspan="1" colspan="1">Number of striae in 10 µm</th><th rowspan="1" colspan="1">Number of fibulae in 10 µm</th><th rowspan="1" colspan="1">Length/width ratio</th><th rowspan="1" colspan="1">Additional features</th><th rowspan="1" colspan="1">Reference</th></tr><tr><td rowspan="1" colspan="1"><italic><tp:taxon-name><tp:taxon-name-part taxon-name-part-type="genus" reg="Nitzschia">N.</tp:taxon-name-part><tp:taxon-name-part taxon-name-part-type="species" reg="nandorii">nandorii</tp:taxon-name-part></tp:taxon-name></italic> sp. nov.</td><td rowspan="1" colspan="1">Distended, widely lanceolate with short protracted subcapitate ends</td><td rowspan="1" colspan="1">9.0–12.0 (n = 19)</td><td rowspan="1" colspan="1">2.6–3.3 (n = 19)</td><td rowspan="1" colspan="1">40–46 (n = 17)</td><td rowspan="1" colspan="1">14–16 (n = 19)</td><td rowspan="1" colspan="1">3.44–4.80 (n = 19)</td><td rowspan="1" colspan="1">All fibulae are relatively equidistant, and central fissures missing. Two rows of striae on raphe canal</td><td rowspan="1" colspan="1">This paper</td></tr><tr><td rowspan="1" colspan="1">
                      <italic>
                        <tp:taxon-name><tp:taxon-name-part taxon-name-part-type="genus" reg="Nitzschia">N.</tp:taxon-name-part><tp:taxon-name-part taxon-name-part-type="species" reg="lacuum">lacuum</tp:taxon-name-part></tp:taxon-name>
                      </italic>
                    </td><td rowspan="1" colspan="1">Lanceolate with capitate to acutely rounded ends</td><td rowspan="1" colspan="1">13.0–22.0 (n = 48) 10.0–20.0*</td><td rowspan="1" colspan="1">2.0–3.5 (n = 48) 2.0–3.0*</td><td rowspan="1" colspan="1">36–38 (n = 11) 35–40*</td><td rowspan="1" colspan="1">13–18 (n = 48)</td><td rowspan="1" colspan="1">4.38–10.00 (n = 48)</td><td rowspan="1" colspan="1">All fibulae are relatively equidistant, and central fissures missing.</td><td rowspan="1" colspan="1">This paper; <xref ref-type="bibr" rid="B12">Krammer and Lange-Bertalot 1997</xref>; <xref ref-type="bibr" rid="B18">Lange-Bertalot et al. 2017</xref></td></tr><tr><td rowspan="1" colspan="1">
                      <italic>
                        <tp:taxon-name><tp:taxon-name-part taxon-name-part-type="genus" reg="Nitzschia">N.</tp:taxon-name-part><tp:taxon-name-part taxon-name-part-type="species" reg="alpinobacillum">alpinobacillum</tp:taxon-name-part></tp:taxon-name>
                      </italic>
                    </td><td rowspan="1" colspan="1">Lanceolate with elongated and capitate ends</td><td rowspan="1" colspan="1">15.0–22.0 (n = 16) 14.0–24.0*</td><td rowspan="1" colspan="1">3.0–4.0 (n = 16) 3.0–4.0*</td><td rowspan="1" colspan="1">23–24 (n = 16) 25–27*</td><td rowspan="1" colspan="1">10–14 (n = 16) 9–11*</td><td rowspan="1" colspan="1">4.21–6.41 (n = 16)</td><td rowspan="1" colspan="1">All fibulae are relatively equidistant. Two rows of striae on raphe canal</td><td rowspan="1" colspan="1">This paper; <xref ref-type="bibr" rid="B16">Lange-Bertalot 1993</xref>; <xref ref-type="bibr" rid="B18">Lange-Bertalot et al. 2017</xref></td></tr><tr><td rowspan="1" colspan="1">
                      <italic>
                        <tp:taxon-name><tp:taxon-name-part taxon-name-part-type="genus" reg="Nitzschia">N.</tp:taxon-name-part><tp:taxon-name-part taxon-name-part-type="species" reg="dealpina">dealpina</tp:taxon-name-part></tp:taxon-name>
                      </italic>
                    </td><td rowspan="1" colspan="1">Relatively short, appearing more widely lanceolate with short protracted and acutely rounded</td><td rowspan="1" colspan="1">8.0–13.0*</td><td rowspan="1" colspan="1">3.2–4.2*</td><td rowspan="1" colspan="1">26–28*</td><td rowspan="1" colspan="1">12–14*</td><td rowspan="1" colspan="1">n/d</td><td rowspan="1" colspan="1">No wider extension between central fibulae. One row of striae on raphe canal</td><td rowspan="1" colspan="1">
                      <xref ref-type="bibr" rid="B17">Lange-Bertalot and Metzeltin 1996</xref>
                    </td></tr><tr><td rowspan="1" colspan="1">
                      <italic>
                        <tp:taxon-name><tp:taxon-name-part taxon-name-part-type="genus" reg="Nitzschia">N.</tp:taxon-name-part><tp:taxon-name-part taxon-name-part-type="species" reg="fonticola">fonticola</tp:taxon-name-part></tp:taxon-name>
                      </italic>
                    </td><td rowspan="1" colspan="1">Widely or narrowly lanceolate with drawn-out, subcapitate ends</td><td rowspan="1" colspan="1">7.0–46.0*</td><td rowspan="1" colspan="1">2.5–5.5*</td><td rowspan="1" colspan="1">24–33*</td><td rowspan="1" colspan="1">9–14*</td><td rowspan="1" colspan="1">n/d</td><td rowspan="1" colspan="1">Relatively wide gap between central fibulae</td><td rowspan="1" colspan="1"><xref ref-type="bibr" rid="B12">Krammer and Lange-Bertalot 1997</xref>; <xref ref-type="bibr" rid="B14">Lange-Bertalot 1976</xref></td></tr><tr><td rowspan="1" colspan="1">
                      <italic>
                        <tp:taxon-name><tp:taxon-name-part taxon-name-part-type="genus" reg="Nitzschia">N.</tp:taxon-name-part><tp:taxon-name-part taxon-name-part-type="species" reg="bryophila">bryophila</tp:taxon-name-part></tp:taxon-name>
                      </italic>
                    </td><td rowspan="1" colspan="1">Lanceolate to linear-lanceolate with short or slightly capitate ends</td><td rowspan="1" colspan="1">15.0–26.5*</td><td rowspan="1" colspan="1">4.0–5.0*</td><td rowspan="1" colspan="1">30–32*</td><td rowspan="1" colspan="1">9–10*</td><td rowspan="1" colspan="1">n/d</td><td rowspan="1" colspan="1">No wider extension between central fibulae.</td><td rowspan="1" colspan="1"><xref ref-type="bibr" rid="B17">Lange-Bertalot and Metzeltin 1996</xref>; <xref ref-type="bibr" rid="B12">Krammer and Lange-Bertalot 1997</xref></td></tr><tr><td rowspan="1" colspan="1">
                      <italic>
                        <tp:taxon-name><tp:taxon-name-part taxon-name-part-type="genus" reg="Nitzschia">N.</tp:taxon-name-part><tp:taxon-name-part taxon-name-part-type="species" reg="bacillum">bacillum</tp:taxon-name-part></tp:taxon-name>
                      </italic>
                    </td><td rowspan="1" colspan="1">Lanceolate with pointed or slightly capitate ends</td><td rowspan="1" colspan="1">12.0–20.0*</td><td rowspan="1" colspan="1">2.0–3.5.0*</td><td rowspan="1" colspan="1">27–32*</td><td rowspan="1" colspan="1">12–16*</td><td rowspan="1" colspan="1">n/d</td><td rowspan="1" colspan="1">No wider extension between central fibulae. One row of striae on raphe canal</td><td rowspan="1" colspan="1"><xref ref-type="bibr" rid="B16">Lange-Bertalot 1993</xref>; <xref ref-type="bibr" rid="B12">Krammer and Lange-Bertalot 1997</xref></td></tr><tr><td rowspan="1" colspan="1">
                      <italic>
                        <tp:taxon-name><tp:taxon-name-part taxon-name-part-type="genus" reg="Nitzschia">N.</tp:taxon-name-part><tp:taxon-name-part taxon-name-part-type="species" reg="rosenstockii">rosenstockii</tp:taxon-name-part></tp:taxon-name>
                      </italic>
                    </td><td rowspan="1" colspan="1">Lanceolate with short, beak-like, pointed rounded ends</td><td rowspan="1" colspan="1">8.0–16.0*</td><td rowspan="1" colspan="1">3.0–4.0*</td><td rowspan="1" colspan="1">44–46</td><td rowspan="1" colspan="1">17–20</td><td rowspan="1" colspan="1">n/d</td><td rowspan="1" colspan="1">No wider extension between central fibulae. Hyaline area in centre of the valve</td><td rowspan="1" colspan="1"><xref ref-type="bibr" rid="B15">Lange-Bertalot 1980</xref>; <xref ref-type="bibr" rid="B12">Krammer and Lange-Bertalot 1997</xref></td></tr></tbody></table></table-wrap></tp:treatment-sec><tp:treatment-sec><!--Section generated to contain objects referenced in tp:taxon-treatment.--><supplementary-material xmlns:xlink="http://www.w3.org/1999/xlink" id="S8" position="float" orientation="portrait" xlink:type="simple"><object-id content-type="doi" xlink:type="simple">10.3897/phytokeys.241.117406.suppl8</object-id><object-id content-type="arpha" xlink:type="simple">5DE38F92-8FC7-510D-833E-2F7982896754</object-id><label>Supplementary material 8</label><caption><p>Confocal Laser Scanning Microscopy projection of rotating chloroplast of <italic><tp:taxon-name><tp:taxon-name-part taxon-name-part-type="genus" reg="Nitzschia">Nitzschia</tp:taxon-name-part><tp:taxon-name-part taxon-name-part-type="species" reg="nandorii">nandorii</tp:taxon-name-part></tp:taxon-name></italic> sp. nov.</p></caption><statement content-type="dataType"><label>Data type</label><p>gif</p></statement><media xlink:href="phytokeys-241-001_article-117406__-s008.gif" mimetype="image" mime-subtype="gif" position="float" orientation="portrait" xlink:type="simple" id="oo_1020075.gif"><uri content-type="original_file" xlink:type="simple">https://binary.pensoft.net/file/1020075</uri></media><permissions><license xlink:type="simple"><license-p>This dataset is made available under the Open Database License (http://opendatacommons.org/licenses/odbl/1.0/). The Open Database License (ODbL) is a license agreement intended to allow users to freely share, modify, and use this Dataset while maintaining this same freedom for others, provided that the original source and author(s) are credited.</license-p></license></permissions><attrib specific-use="authors">Author: Rafał M. Olszyński</attrib></supplementary-material><supplementary-material xmlns:xlink="http://www.w3.org/1999/xlink" id="S9" position="float" orientation="portrait" xlink:type="simple"><object-id content-type="doi" xlink:type="simple">10.3897/phytokeys.241.117406.suppl9</object-id><object-id content-type="arpha" xlink:type="simple">C613F3E1-B8DA-5E42-8C3B-261A1298145C</object-id><label>Supplementary material 9</label><caption><p><abbrev xlink:title="scanning electron microscopy" id="ABBRID0EUHBI" xlink:type="simple">SEM</abbrev> photographs of <italic><tp:taxon-name><tp:taxon-name-part taxon-name-part-type="genus" reg="Nitzschia">N.</tp:taxon-name-part><tp:taxon-name-part taxon-name-part-type="species" reg="nandorii">nandorii</tp:taxon-name-part></tp:taxon-name></italic> form culture</p></caption><statement content-type="dataType"><label>Data type</label><p>jpg</p></statement><statement content-type="notes"><label>Explanation note</label><p><bold>A</bold> valve view, the white arrow indicates a lack of central raphe fissures <bold>B</bold> valve view <bold>C</bold> apice view, the white arrow indicates a row of areolae on the proximal mantle.</p></statement><media xlink:href="phytokeys-241-001_article-117406__-s009.jpg" mimetype="image" mime-subtype="jpeg" position="float" orientation="portrait" xlink:type="simple" id="oo_1020076.jpg"><uri content-type="original_file" xlink:type="simple">https://binary.pensoft.net/file/1020076</uri></media><permissions><license xlink:type="simple"><license-p>This dataset is made available under the Open Database License (http://opendatacommons.org/licenses/odbl/1.0/). The Open Database License (ODbL) is a license agreement intended to allow users to freely share, modify, and use this Dataset while maintaining this same freedom for others, provided that the original source and author(s) are credited.</license-p></license></permissions><attrib specific-use="authors">Author: Łukasz Peszek</attrib></supplementary-material><supplementary-material xmlns:xlink="http://www.w3.org/1999/xlink" id="S10" position="float" orientation="portrait" xlink:type="simple"><object-id content-type="doi" xlink:type="simple">10.3897/phytokeys.241.117406.suppl10</object-id><object-id content-type="arpha" xlink:type="simple">25C13913-4DAA-5CC3-AACD-18F6E194AE7A</object-id><label>Supplementary material 10</label><caption><p>Maximum likelihood phylogenetic tree of <italic><tp:taxon-name><tp:taxon-name-part taxon-name-part-type="genus" reg="Nitzschia">Nitzschia</tp:taxon-name-part></tp:taxon-name></italic> spp. based on the <italic>psbC</italic> molecular marker</p></caption><statement content-type="dataType"><label>Data type</label><p>jpg</p></statement><media xlink:href="phytokeys-241-001_article-117406__-s010.jpg" mimetype="image" mime-subtype="jpeg" position="float" orientation="portrait" xlink:type="simple" id="oo_1020077.jpg"><uri content-type="original_file" xlink:type="simple">https://binary.pensoft.net/file/1020077</uri></media><permissions><license xlink:type="simple"><license-p>This dataset is made available under the Open Database License (http://opendatacommons.org/licenses/odbl/1.0/). The Open Database License (ODbL) is a license agreement intended to allow users to freely share, modify, and use this Dataset while maintaining this same freedom for others, provided that the original source and author(s) are credited.</license-p></license></permissions><attrib specific-use="authors">Author: Rafał M. Olszyński</attrib></supplementary-material><supplementary-material xmlns:xlink="http://www.w3.org/1999/xlink" id="S11" position="float" orientation="portrait" xlink:type="simple"><object-id content-type="doi" xlink:type="simple">10.3897/phytokeys.241.117406.suppl11</object-id><object-id content-type="arpha" xlink:type="simple">52477223-BA7A-58F9-8377-2D6EB20A987B</object-id><label>Supplementary material 11</label><caption><p>Bayesian Inference phylogenetic tree of <italic><tp:taxon-name><tp:taxon-name-part taxon-name-part-type="genus" reg="Nitzschia">Nitzschia</tp:taxon-name-part></tp:taxon-name></italic> spp. based on the <italic>psbC</italic> molecular marker</p></caption><statement content-type="dataType"><label>Data type</label><p>jpg</p></statement><media xlink:href="phytokeys-241-001_article-117406__-s011.jpg" mimetype="image" mime-subtype="jpeg" position="float" orientation="portrait" xlink:type="simple" id="oo_1020078.jpg"><uri content-type="original_file" xlink:type="simple">https://binary.pensoft.net/file/1020078</uri></media><permissions><license xlink:type="simple"><license-p>This dataset is made available under the Open Database License (http://opendatacommons.org/licenses/odbl/1.0/). The Open Database License (ODbL) is a license agreement intended to allow users to freely share, modify, and use this Dataset while maintaining this same freedom for others, provided that the original source and author(s) are credited.</license-p></license></permissions><attrib specific-use="authors">Author: Rafał M. Olszyński</attrib></supplementary-material><supplementary-material xmlns:xlink="http://www.w3.org/1999/xlink" id="S12" position="float" orientation="portrait" xlink:type="simple"><object-id content-type="doi" xlink:type="simple">10.3897/phytokeys.241.117406.suppl12</object-id><object-id content-type="arpha" xlink:type="simple">987F2EAC-A4E2-59C6-95A3-CD88E2F5E296</object-id><label>Supplementary material 12</label><caption><p>Maximum likelihood phylogenetic tree of <italic><tp:taxon-name><tp:taxon-name-part taxon-name-part-type="genus" reg="Nitzschia">Nitzschia</tp:taxon-name-part></tp:taxon-name></italic> spp. based on the SSU rDNA molecular marker</p></caption><statement content-type="dataType"><label>Data type</label><p>jpg</p></statement><media xlink:href="phytokeys-241-001_article-117406__-s012.jpg" mimetype="image" mime-subtype="jpeg" position="float" orientation="portrait" xlink:type="simple" id="oo_1020079.jpg"><uri content-type="original_file" xlink:type="simple">https://binary.pensoft.net/file/1020079</uri></media><permissions><license xlink:type="simple"><license-p>This dataset is made available under the Open Database License (http://opendatacommons.org/licenses/odbl/1.0/). The Open Database License (ODbL) is a license agreement intended to allow users to freely share, modify, and use this Dataset while maintaining this same freedom for others, provided that the original source and author(s) are credited.</license-p></license></permissions><attrib specific-use="authors">Author: Rafał M. Olszyński</attrib></supplementary-material><supplementary-material xmlns:xlink="http://www.w3.org/1999/xlink" id="S13" position="float" orientation="portrait" xlink:type="simple"><object-id content-type="doi" xlink:type="simple">10.3897/phytokeys.241.117406.suppl13</object-id><object-id content-type="arpha" xlink:type="simple">4862F106-E6E3-5E96-8A31-FBEF0CEF8ADC</object-id><label>Supplementary material 13</label><caption><p>Bayesian Inference phylogenetic tree of <italic><tp:taxon-name><tp:taxon-name-part taxon-name-part-type="genus" reg="Nitzschia">Nitzschia</tp:taxon-name-part></tp:taxon-name></italic> spp. based on the SSU rDNA molecular marker</p></caption><statement content-type="dataType"><label>Data type</label><p>jpg</p></statement><media xlink:href="phytokeys-241-001_article-117406__-s013.jpg" mimetype="image" mime-subtype="jpeg" position="float" orientation="portrait" xlink:type="simple" id="oo_1020080.jpg"><uri content-type="original_file" xlink:type="simple">https://binary.pensoft.net/file/1020080</uri></media><permissions><license xlink:type="simple"><license-p>This dataset is made available under the Open Database License (http://opendatacommons.org/licenses/odbl/1.0/). The Open Database License (ODbL) is a license agreement intended to allow users to freely share, modify, and use this Dataset while maintaining this same freedom for others, provided that the original source and author(s) are credited.</license-p></license></permissions><attrib specific-use="authors">Author: Rafał M. Olszyński</attrib></supplementary-material></tp:treatment-sec><ref-list><ref id="B14"><mixed-citation xmlns:xlink="http://www.w3.org/1999/xlink" xlink:type="simple"><person-group><name name-style="western"><surname>Lange-Bertalot</surname><given-names>H</given-names></name></person-group> (<year>1976</year>) <article-title>Eine Revision zur Taxonomie der <italic><tp:taxon-name><tp:taxon-name-part taxon-name-part-type="genus">Nitzschiae</tp:taxon-name-part><tp:taxon-name-part taxon-name-part-type="species">lanceolatae</tp:taxon-name-part></tp:taxon-name></italic> Grunow. Die "klassischen" bis 1930 beschribenen Süsswasserarten Europas.</article-title><source>Nova Hedwigia</source><volume>28</volume>: <fpage>253</fpage>–<lpage>307</lpage>.</mixed-citation></ref><ref id="B12"><mixed-citation xmlns:xlink="http://www.w3.org/1999/xlink" xlink:type="simple"><person-group><name name-style="western"><surname>Krammer</surname><given-names>K</given-names></name><name name-style="western"><surname>Lange-Bertalot</surname><given-names>H</given-names></name></person-group> (<year>1997</year>) <article-title><tp:taxon-name><tp:taxon-name-part taxon-name-part-type="class">Bacillariophyceae</tp:taxon-name-part></tp:taxon-name>. 2 Teil: <tp:taxon-name><tp:taxon-name-part taxon-name-part-type="family">Bacillariaceae</tp:taxon-name-part></tp:taxon-name>, <tp:taxon-name><tp:taxon-name-part taxon-name-part-type="family">Epithemiaceae</tp:taxon-name-part></tp:taxon-name>, <tp:taxon-name><tp:taxon-name-part taxon-name-part-type="family">Surirellaceae</tp:taxon-name-part></tp:taxon-name>.</article-title> In: <person-group><name name-style="western"><surname>Ettl</surname><given-names>H</given-names></name><name name-style="western"><surname>Gerloff</surname><given-names>J</given-names></name><name name-style="western"><surname>Heynig</surname><given-names>H</given-names></name><name name-style="western"><surname>Mollenhauer</surname><given-names>D</given-names></name></person-group> (<role>Eds</role>) <issue-title>Süsswasserflora von Mitteleuropa.</issue-title><source>Spektrum, Akad. Verlag, Jena</source>, <fpage>1</fpage>–<lpage>610</lpage>.</mixed-citation></ref><ref id="B18"><mixed-citation xmlns:xlink="http://www.w3.org/1999/xlink" xlink:type="simple"><person-group><name name-style="western"><surname>Lange-Bertalot</surname><given-names>H</given-names></name><name name-style="western"><surname>Hofmann</surname><given-names>G</given-names></name><name name-style="western"><surname>Werum</surname><given-names>M</given-names></name><name name-style="western"><surname>Cantonati</surname><given-names>M</given-names></name><name name-style="western"><surname>Kelly</surname><given-names>MG</given-names></name></person-group> (<year>2017</year>) Freshwater benthic diatoms of Central Europe: Over 800 common species used in ecological assessment. Koeltz Botanical Books, 1–942.</mixed-citation></ref><ref id="B16"><mixed-citation xmlns:xlink="http://www.w3.org/1999/xlink" xlink:type="simple"><person-group><name name-style="western"><surname>Lange-Bertalot</surname><given-names>H</given-names></name></person-group> (<year>1993</year>) <article-title>85 neue Taxa und über 100 weitere neu definierte Taxa ergänzend zur Süsswasserflora von Mitteleuropa, Vol. 2/1–4.</article-title> In: <person-group><name name-style="western"><surname>Lange-Bertalot</surname><given-names>H</given-names></name></person-group> (<role>Ed.</role>) <issue-title>Bibliotheca Diatomologica.</issue-title><source>Gebrüder Borntraeger Verlag, Berlin, Stuttgart</source>, <fpage>1</fpage>–<lpage>454</lpage>.</mixed-citation></ref><ref id="B28"><mixed-citation xmlns:xlink="http://www.w3.org/1999/xlink" xlink:type="simple"><person-group><name name-style="western"><surname>Rumrich</surname><given-names>U</given-names></name><name name-style="western"><surname>Lange-Bertalot</surname><given-names>H</given-names></name><name name-style="western"><surname>Rumrich</surname><given-names>M</given-names></name></person-group> (<year>2000</year>) <article-title>Diatoms of the Andes from Venezuela to Patagonia/Tierra del Fuego and two additional contributions.</article-title> In: <person-group><name name-style="western"><surname>Lange-Bertalot</surname><given-names>H</given-names></name></person-group> (<role>Ed.</role>) <issue-title>Iconographia Diatomologica.</issue-title><source>A.R.G. Gantner Verlag Kommanditgesellschaft, Ruggell</source>, <fpage>1</fpage>–<lpage>673</lpage>.</mixed-citation></ref><ref id="B22"><mixed-citation xmlns:xlink="http://www.w3.org/1999/xlink" xlink:type="simple"><person-group><name name-style="western"><surname>Olszyński</surname><given-names>RM</given-names></name><name name-style="western"><surname>Szczepocka</surname><given-names>E</given-names></name><name name-style="western"><surname>Żelazna-Wieczorek</surname><given-names>J</given-names></name></person-group> (<year>2019</year>) Critical multi-stranded approach for determining the ecological values of diatoms in unique aquatic ecosystems of anthropogenic origin. PeerJ 2019: e8117. <ext-link xlink:href="10.7717/peerj.8117" ext-link-type="doi" xlink:type="simple">https://doi.org/10.7717/peerj.8117</ext-link></mixed-citation></ref><ref id="B15"><mixed-citation xmlns:xlink="http://www.w3.org/1999/xlink" xlink:type="simple"><person-group><name name-style="western"><surname>Lange-Bertalot</surname><given-names>H</given-names></name></person-group> (<year>1980</year>) <article-title>New species, combinations and synonyms in the genus <italic><tp:taxon-name><tp:taxon-name-part taxon-name-part-type="genus">Nitzschia</tp:taxon-name-part></tp:taxon-name></italic>.</article-title><source>Bacillaria</source><volume>3</volume>: <fpage>41</fpage>–<lpage>78</lpage>.</mixed-citation></ref><ref id="B17"><mixed-citation xmlns:xlink="http://www.w3.org/1999/xlink" xlink:type="simple"><person-group><name name-style="western"><surname>Lange-Bertalot</surname><given-names>H</given-names></name><name name-style="western"><surname>Metzeltin</surname><given-names>D</given-names></name></person-group> (<year>1996</year>) <article-title>Indicators of Oligotrophy. 800 taxa representative of three ecologically distinct lake types Carbonate buffered – Oligodystrophic – Weakly buffered soft water.</article-title> In: <person-group><name name-style="western"><surname>Lange-Bertalot</surname><given-names>H</given-names></name></person-group> (<role>Ed.</role>) <issue-title>Iconographia Diatomologica Vol.</issue-title><source>2. Koeltz Scientific Books, Königstein</source>, <fpage>1</fpage>–<lpage>390</lpage>.</mixed-citation></ref></ref-list></tp:taxon-treatment>
