# Supplementary material for: ﻿Morphology and phylogeny of Nitzschianandorii sp. nov. (Bacillariophyceae), a new small-celled lanceolate species from a post-mining reservoir
Source: PhytoKeys. 2024 Apr 4;241:1–26. doi: 10.3897/phytokeys.241.117406 (PMC11009488; doi:10.3897/phytokeys.241.117406)
Supplement: XML Treatment for Nitzschia lacuum [file phytokeys.241.117406-treatment2.xml]

<!DOCTYPE tp:taxon-treatment
  PUBLIC "-//TaxonX//DTD Taxonomic Treatment Publishing DTD v0 20100105//EN" "tax-treatment-NSO.dtd">
<tp:taxon-treatment xmlns:tp="http://www.plazi.org/taxpub"><tp:treatment-meta><kwd-group><label>Taxon classification</label><kwd>
                <named-content content-type="kingdom">Plantae</named-content>
              </kwd><kwd>
                <named-content content-type="order">Capsalidea</named-content>
              </kwd><kwd>
                <named-content content-type="family">Capsalidae</named-content>
              </kwd></kwd-group><mixed-citation publication-type="journal"><person-group><name><surname>Olszyński</surname><given-names>Rafał M.</given-names></name><name><surname>Zakrzewski</surname><given-names>Piotr K.</given-names></name><name><surname>Rimet</surname><given-names>Frédéric</given-names></name><name><surname>Sulkowska</surname><given-names>Julia</given-names></name><name><surname>Peszek</surname><given-names>Łukasz</given-names></name><name><surname>Żelazna-Wieczorek</surname><given-names>Joanna</given-names></name></person-group><article-title>﻿Morphology and phylogeny of <italic><tp:taxon-name><tp:taxon-name-part taxon-name-part-type="genus" reg="Nitzschia">Nitzschia</tp:taxon-name-part><tp:taxon-name-part taxon-name-part-type="species" reg="nandorii">nandorii</tp:taxon-name-part></tp:taxon-name></italic> sp. nov. (<tp:taxon-name><tp:taxon-name-part taxon-name-part-type="class">Bacillariophyceae</tp:taxon-name-part></tp:taxon-name>), a new small-celled lanceolate species from a post-mining reservoir</article-title><source>PhytoKeys</source><day>04</day><month>04</month><year>2024</year><volume>241</volume><fpage>1</fpage><lpage>26</lpage><pub-id pub-id-type="doi">10.3897/phytokeys.241.117406</pub-id></mixed-citation></tp:treatment-meta><tp:nomenclature><label>﻿</label><tp:taxon-name>
              <object-id xmlns:xlink="http://www.w3.org/1999/xlink" content-type="arpha" xlink:type="simple">66EB7EA8-755A-5A10-8060-273726B6782C</object-id>
              <tp:taxon-name-part taxon-name-part-type="genus" reg="Nitzschia">Nitzschia</tp:taxon-name-part>
              <tp:taxon-name-part taxon-name-part-type="species" reg="lacuum">lacuum</tp:taxon-name-part>
            </tp:taxon-name><tp:taxon-authority>Lange-Bertalot, 1980</tp:taxon-authority><xref ref-type="fig" rid="F3">Figs 3AF–AW</xref><xref ref-type="fig" rid="F9">, 9</xref></tp:nomenclature><tp:treatment-sec sec-type="notes" id="SECID0ED3AG"><title>Notes.</title><p>The outline of the frustules is lanceolate with capitate to acutely rounded apices (Fig. 3AF–AW). Valves are 13–22 µm length and 2.0–3.5 µm in width. The ratio of length and width is 4.38–10.00. Striae 36–37 in 10 µm (undistinguished in LM). Fibulae are visible 11–18 in 10 µm. Striae are uniseriate, arranged transapically. Along the edge of the valve, where the raised raphe canal is located, two longitudinal rows of areolae are present (Fig. <xref ref-type="fig" rid="F9">9A, D</xref>) – a doublet nearer to the raphe and a single areola at the junction with the valve face opened to the interior of the raphe canal. Distal raphe endings are strongly hooked and deflect on each valve in different directions (Fig. <xref ref-type="fig" rid="F9">9A, B, D</xref>). The central nodule is absent (Fig. <xref ref-type="fig" rid="F9">9B</xref>). The proximal mantle possesses three rows of areolae (Fig. <xref ref-type="fig" rid="F9">9C</xref>). Valvocopula possess scalloped edges (opened pores) (Fig. <xref ref-type="fig" rid="F9">9C</xref>). The distal mantle is narrow and has scallops on the edge (Fig. <xref ref-type="fig" rid="F9">9B, C</xref>). Internally, fibulae have equal spacing, there is no wider gap between centre fibulae. Distal raphe fissures terminate with small helictoglossa (Fig. <xref ref-type="fig" rid="F9">9E</xref>).</p><fig id="F9" position="float" orientation="portrait"><object-id xmlns:xlink="http://www.w3.org/1999/xlink" content-type="doi" xlink:type="simple">10.3897/phytokeys.241.117406.figure9</object-id><object-id xmlns:xlink="http://www.w3.org/1999/xlink" content-type="arpha" xlink:type="simple">67366757-5B56-59DA-8D21-9B3D2D7A7B52</object-id><label>Figure 9.</label><caption><p><abbrev xmlns:xlink="http://www.w3.org/1999/xlink" xlink:title="scanning electron microscopy" id="ABBRID0EN4AG" xlink:type="simple">SEM</abbrev> photomicrographs of <italic><tp:taxon-name><tp:taxon-name-part taxon-name-part-type="genus" reg="Nitzschia">Nitzschia</tp:taxon-name-part><tp:taxon-name-part taxon-name-part-type="species" reg="lacuum">lacuum</tp:taxon-name-part></tp:taxon-name></italic><bold>A–C</bold> valve view <bold>A</bold> visible two rows of areolae on the raphe canal (white arrow), distal raphe fissures are strongly hooked and deflect (black arrow) <bold>B</bold> frustule with a visible proximal mantle, the arrangement of areolae in the proximal mantle is the same as in the raphe canal, central view with raphe without central fissures, the small ridge on the raphe canal (white arrow) <bold>C</bold> decompose frustule, proximal mantle with areole and at least one open into the raphe canal (white arrow), valvocopula with scalloped edges (black arrow) <bold>D</bold> apex with strongly hooked distal raphe fissure <bold>E</bold> internal view of the apex with visible distal raphe fissure terminate with helictoglossa. Scale bars: 5 µm (<bold>A–C</bold>); 0.5 µm (<bold>D, E</bold>).</p></caption><graphic xmlns:xlink="http://www.w3.org/1999/xlink" xlink:href="phytokeys-241-001_article-117406__-g009.jpg" position="float" orientation="portrait" xlink:type="simple" id="oo_1020065.jpg"><uri content-type="original_file" xlink:type="simple">https://binary.pensoft.net/fig/1020065</uri></graphic></fig></tp:treatment-sec><tp:treatment-sec><!--Section generated to contain objects referenced in tp:taxon-treatment.--><fig id="F3" position="float" orientation="portrait"><object-id xmlns:xlink="http://www.w3.org/1999/xlink" content-type="doi" xlink:type="simple">10.3897/phytokeys.241.117406.figure3</object-id><object-id xmlns:xlink="http://www.w3.org/1999/xlink" content-type="arpha" xlink:type="simple">A5DEB207-A922-50B2-AB6D-1CAC7DFE2E93</object-id><label>Figure 3.</label><caption><p>Light microscope photomicrographs of <italic><tp:taxon-name><tp:taxon-name-part taxon-name-part-type="genus" reg="Nitzschia">Nitzschia</tp:taxon-name-part></tp:taxon-name></italic> spp. <bold>A–L</bold><italic><tp:taxon-name><tp:taxon-name-part taxon-name-part-type="genus" reg="Nitzschia">N.</tp:taxon-name-part><tp:taxon-name-part taxon-name-part-type="species" reg="nandorii">nandorii</tp:taxon-name-part></tp:taxon-name></italic> sp. nov. from natural population <bold>K</bold> type species (marked by an asterisk (*)) <bold>M–AE</bold><italic><tp:taxon-name><tp:taxon-name-part taxon-name-part-type="genus" reg="Nitzschia">N.</tp:taxon-name-part><tp:taxon-name-part taxon-name-part-type="species" reg="nandorii">nandorii</tp:taxon-name-part></tp:taxon-name></italic> sp. nov. from culture <bold>AF–AW</bold><italic><tp:taxon-name><tp:taxon-name-part taxon-name-part-type="genus" reg="Nitzschia">N.</tp:taxon-name-part><tp:taxon-name-part taxon-name-part-type="species" reg="lacuum">lacuum</tp:taxon-name-part></tp:taxon-name></italic><bold>AX–<abbrev xmlns:xlink="http://www.w3.org/1999/xlink" xlink:title="Bayesian inference" id="ABBRID0EQQAE" xlink:type="simple">BI</abbrev></bold><italic><tp:taxon-name><tp:taxon-name-part taxon-name-part-type="genus" reg="Nitzschia">N.</tp:taxon-name-part><tp:taxon-name-part taxon-name-part-type="species" reg="alpinobacillum">alpinobacillum</tp:taxon-name-part></tp:taxon-name></italic>. Scale bar: 10 µm.</p></caption><graphic xmlns:xlink="http://www.w3.org/1999/xlink" xlink:href="phytokeys-241-001_article-117406__-g003.jpg" position="float" orientation="portrait" xlink:type="simple" id="oo_1020059.jpg"><uri content-type="original_file" xlink:type="simple">https://binary.pensoft.net/fig/1020059</uri></graphic></fig></tp:treatment-sec></tp:taxon-treatment>
