# Supplementary material for: ﻿Morphology and phylogeny of Nitzschianandorii sp. nov. (Bacillariophyceae), a new small-celled lanceolate species from a post-mining reservoir
Source: PhytoKeys. 2024 Apr 4;241:1–26. doi: 10.3897/phytokeys.241.117406 (PMC11009488; doi:10.3897/phytokeys.241.117406)
Supplement: XML Treatment for Nitzschia alpinobacillum [file phytokeys.241.117406-treatment3.xml]

<!DOCTYPE tp:taxon-treatment
  PUBLIC "-//TaxonX//DTD Taxonomic Treatment Publishing DTD v0 20100105//EN" "tax-treatment-NSO.dtd">
<tp:taxon-treatment xmlns:tp="http://www.plazi.org/taxpub"><tp:treatment-meta><kwd-group><label>Taxon classification</label><kwd>
                <named-content content-type="kingdom">Plantae</named-content>
              </kwd><kwd>
                <named-content content-type="order">Capsalidea</named-content>
              </kwd><kwd>
                <named-content content-type="family">Capsalidae</named-content>
              </kwd></kwd-group><mixed-citation publication-type="journal"><person-group><name><surname>Olszyński</surname><given-names>Rafał M.</given-names></name><name><surname>Zakrzewski</surname><given-names>Piotr K.</given-names></name><name><surname>Rimet</surname><given-names>Frédéric</given-names></name><name><surname>Sulkowska</surname><given-names>Julia</given-names></name><name><surname>Peszek</surname><given-names>Łukasz</given-names></name><name><surname>Żelazna-Wieczorek</surname><given-names>Joanna</given-names></name></person-group><article-title>﻿Morphology and phylogeny of <italic><tp:taxon-name><tp:taxon-name-part taxon-name-part-type="genus" reg="Nitzschia">Nitzschia</tp:taxon-name-part><tp:taxon-name-part taxon-name-part-type="species" reg="nandorii">nandorii</tp:taxon-name-part></tp:taxon-name></italic> sp. nov. (<tp:taxon-name><tp:taxon-name-part taxon-name-part-type="class">Bacillariophyceae</tp:taxon-name-part></tp:taxon-name>), a new small-celled lanceolate species from a post-mining reservoir</article-title><source>PhytoKeys</source><day>04</day><month>04</month><year>2024</year><volume>241</volume><fpage>1</fpage><lpage>26</lpage><pub-id pub-id-type="doi">10.3897/phytokeys.241.117406</pub-id></mixed-citation></tp:treatment-meta><tp:nomenclature><label>﻿</label><tp:taxon-name>
              <object-id xmlns:xlink="http://www.w3.org/1999/xlink" content-type="arpha" xlink:type="simple">26CFC137-EC43-51B9-8854-EDF992A5656E</object-id>
              <tp:taxon-name-part taxon-name-part-type="genus" reg="Nitzschia">Nitzschia</tp:taxon-name-part>
              <tp:taxon-name-part taxon-name-part-type="species" reg="alpinobacillum">alpinobacillum</tp:taxon-name-part>
            </tp:taxon-name><tp:taxon-authority>Lange-Bertalot, 1993</tp:taxon-authority></tp:nomenclature><tp:treatment-sec sec-type="notes" id="SECID0EW6AG"><title>Notes.</title><p>The outline of the frustules is lanceolate, distended with capitate to acutely rounded apices (Fig. 3AX–<abbrev xmlns:xlink="http://www.w3.org/1999/xlink" xlink:title="Bayesian inference" id="ABBRID0E36AG" xlink:type="simple">BI</abbrev>). Valves are 15–22 µm length and 3.0–4.0 µm in width. The ratio of length and width is 4.21–6.41. Striae 23–25 in 10 µm visible in LM. Fibulae are visible 10–14 in 10 µm. Striae are uniseriate, arranged transapically. Areolae are covered by the hymenes. Along the edge of the valve, where the raised raphe canal is located, two longitudinal rows of areolae are present – a doublet nearer to the raphe opened to the interior of the raphe canal and a single areola at the junction with the valve face opened to the valve interior. (Fig. <xref ref-type="fig" rid="F10">10A, C–D</xref>). The distal mantle is narrow. Internally, fibulae have equal spacing; there is no wider gap between the centre fibulae (Fig. <xref ref-type="fig" rid="F10">10B</xref>). Distal raphe fissures terminate with small helictoglossa (Fig. <xref ref-type="fig" rid="F10">10D</xref>).</p><fig id="F10" position="float" orientation="portrait"><object-id xmlns:xlink="http://www.w3.org/1999/xlink" content-type="doi" xlink:type="simple">10.3897/phytokeys.241.117406.figure10</object-id><object-id xmlns:xlink="http://www.w3.org/1999/xlink" content-type="arpha" xlink:type="simple">66B13745-7452-5615-A283-EC0FFF7B6933</object-id><label>Figure 10.</label><caption><p><abbrev xmlns:xlink="http://www.w3.org/1999/xlink" xlink:title="scanning electron microscopy" id="ABBRID0EUABG" xlink:type="simple">SEM</abbrev> photomicrographs of <italic><tp:taxon-name><tp:taxon-name-part taxon-name-part-type="genus" reg="Nitzschia">Nitzschia</tp:taxon-name-part><tp:taxon-name-part taxon-name-part-type="species" reg="alpinobacillum">alpinobacillum</tp:taxon-name-part></tp:taxon-name></italic><bold>A</bold> external view of the valve, two rows of areolae on the raphe canal, single and doubled areolae, covered by hymenes (white arrow), distal raphe fissure strongly deflected and extends on the proximal mantle <bold>B</bold> internal view of the valve, there is no wider extension between central fibulae <bold>C, D</bold> internal view of the apices <bold>C</bold> areolae on the proximal mantle are arranged the same as on the raphe canal: single and double areolae and covered by hymenes (white arrow), narrow distal mantle (black arrow) <bold>D</bold> distal raphe fissure terminates with helictoglossa. Scale bars: 5 µm (<bold>A–C</bold>); 1 µm (<bold>D</bold>).</p></caption><graphic xmlns:xlink="http://www.w3.org/1999/xlink" xlink:href="phytokeys-241-001_article-117406__-g010.jpg" position="float" orientation="portrait" xlink:type="simple" id="oo_1020066.jpg"><uri content-type="original_file" xlink:type="simple">https://binary.pensoft.net/fig/1020066</uri></graphic></fig></tp:treatment-sec></tp:taxon-treatment>
