# Supplementary material for: ﻿Morphology and phylogeny of Nitzschianandorii sp. nov. (Bacillariophyceae), a new small-celled lanceolate species from a post-mining reservoir
Source: PhytoKeys. 2024 Apr 4;241:1–26. doi: 10.3897/phytokeys.241.117406 (PMC11009488; doi:10.3897/phytokeys.241.117406)
Supplement: Supplementary material 1 — Measurements of selected traits of Nitzschia spp from one environmental sample [file phytokeys-241-001_article-117406__-s001.xlsx]

## Sheet: Arkusz1
Column1	Nitzschia	length	width	L/W	striae	fibulae	raphe canal	apex
1	laccum	15	3	5	30	16	0	1
2	laccum	22	2.5	8.8	30	16	0	1
3	laccum	17	2.5	6.8	30	15	0	1
4	laccum	18	3	6	30	13	0	1
5	laccum	17	3	5.66667	30	13	0	1
6	laccum	15	2.5	6	30	16	0	1
7	laccum	19	3	6.33333	30	17	0	1
8	alpinobacillum	20	3.5	5.71429	25	12	0	1
9	laccum	19	2.5	7.6	30	17	0	1
10	laccum	18	2.5	7.2	30	17	0	1
11	laccum	14	2.5	5.6	30	13	0	1
12	laccum	15	2.5	6	30	14	0	2
13	alpinobacillum	21	4	5.25	25	12	0	1
14	laccum	18	2.5	7.2	30	16	0	1
15	laccum	19	3	6.33333	30	16	0	1
16	laccum	15	2.5	6	30	18	0	1
17	laccum	17	3.2	5.3125	30	13	0	1
18	laccum	17	2.5	6.8	30	17	0	1
19	laccum	17	2.5	6.8	30	14	0	1
20	laccum	16	3	5.33333	30	12	0	1
21	laccum	17	2.5	6.8	30	16	0	1
22	laccum	18	3	6	30	15	0	1
23	laccum	14	2.2	6.36364	30	15	0	1
24	laccum	18	3.2	5.625	30	12	0	1
25	nandorii	12	3	4	30	14	0	1
26	laccum	18	2.5	7.2	30	12	0	1
27	alpinobacillum	21	3.5	6	24	11	0	1
28	laccum	16	2.8	5.71429	30	16	0	1
29	laccum	18	2.8	6.42857	30	15	0	1
30	alpinobacillum	15	3	5	24	13	0	1
31	laccum	17	3.2	5.3125	30	11	0	1
32	nandorii	11	2.5	4.4	30	15	0	1
33	alpinobacillum	21	3.5	6	25	11	0	1
35	laccum	14	3.2	4.375	30	12	0	1
36	laccum	18	2.2	8.18182	30	14	0	1
38	laccum	13	2.2	5.90909	30	15	0	1
39	laccum	19	2.2	8.63636	30	14	0	1
40	laccum	13	2.2	5.90909	30	13	0	1
41	laccum	17	3.5	4.85714	30	14	0	1
42	laccum	17	3.2	5.3125	30	14	0	1
43	laccum	17	2.2	7.72727	30	16	0	1
44	laccum	13	2.5	5.2	30	15	0	1
45	nandorii	11	2.5	4.4	30	15	0	1
46	alpinobacillum	16	3	5.33333	24	14	0	1
47	alpinobacillum	15	3.2	4.6875	24	12	0	2
48	laccum	13	2.2	5.90909	30	16	0	2
49	alpinobacillum	17	3.2	5.3125	24	11	0	1
50	laccum	15	2.2	6.81818	30	16	0	1
51	nandorii	12	2.5	4.8	30	14	0	1
52	laccum	18	2.5	7.2	30	15	0	1
53	laccum	18.5	2.5	7.4	30	14	0	1
54	laccum	18	2.2	8.18182	30	15	0	1
55	laccum	16.5	3.5	4.71429	30	11	0	1
56	laccum	20.5	2.2	9.31818	30	13	0	1
57	laccum	19	2.5	7.6	30	13	0	1
58	alpinobacillum	15	3.2	4.6875	25	13	0	1
59	alpinobacillum	20	4	5	24	10	0	1
60	nandorii	11	2.8	3.92857	30	12	0	1
61	laccum	20	2	10	30	15	0	2
62	laccum	15	2.5	6	30	15	0	2
63	alpinobacillum	19	3.2	5.9375	23	11	0	1
64	alpinobacillum	16	3.8	4.21053	25	12	0	1
65	nandorii	12	2.8	4.28571	30	12	0	1
66	alpinobacillum	18	3.5	5.14286	25	11	0	1
67	alpinobacillum	17	3.8	4.47368	25	11	0	1
68	alpinobacillum	20.5	3.2	6.40625	25	11	0	1
69	laccum	14.5	2.2	6.59091	30	16	0	1
70	laccum	13.5	2.2	6.13636	30	14	0	1
71	laccum	18	3	6	30	13	0	1
72	alpinobacillum	22	3.5	6.28571	25	10	0	2
73	nandorii	11	2.8	3.92857	30	13	0	1
74c1	nandorii	12	3	4	30	12	0	1
75c1	nandorii	12	2.8	4.28571	30	13	0	1
76c1	nandorii	11	2.8	3.92857	30	13	0	1
77c1	nandorii	11.5	2.8	4.10714	30	14	0	1
78c1	nandorii	11.5	2.8	4.10714	30	13	0	1
79c2	nandorii	11	2.8	3.92857	30	14	0	1
80c2	nandorii	10.5	2.5	4.2	30	14	0	1
81c2	nandorii	10.5	2.8	3.75	30	14	0	1
82c2	nandorii	11.5	2.5	4.6	30	14	0	1
83c2	nandorii	11	3.2	3.4375	30	11	0	1
84c2	nandorii	10.5	3	3.5	30	13	0	1
85c1	nandorii	11.5	2.5	4.6	30	13	0	1
