# Supplementary material for: ﻿Morphology and phylogeny of Nitzschianandorii sp. nov. (Bacillariophyceae), a new small-celled lanceolate species from a post-mining reservoir
Source: PhytoKeys. 2024 Apr 4;241:1–26. doi: 10.3897/phytokeys.241.117406 (PMC11009488; doi:10.3897/phytokeys.241.117406)
Supplement: Supplementary material 3 — File with psbC alignment [file phytokeys-241-001_article-117406__-s003.fasta]

>N.volvendirostrata_SZCZP36 Nitzschia volvendirostrata isolate SZCZP36 photosystem II CP43 protein (psbC) gene, partial cds; chloroplast
TTGGAGGAATTTACCATTCAGTATTAGGTCCAGATACATTAGAAGAATCATTCCCATTCTTTGGTTATGACTGGCGTGAT
AAAAATAAAATGACAACTATCCTAGGTATTCATTTATGTCTTCTAGGTGCTGGTTCTTTCTTATTTGTTATCAAAGCAAT
GTATTTAGGTGGTGTTTATGACACTTGGGCACCTGGTGGTGGAGATGTTCGTTTCATTACAACTCCAACTTTAAATCCAA
TTGTAATTTTTGGTTATGTATTCCGTTCTCCATTTGGTGGAGATGGTTGGGTTGTAGCTGTAAATAACATGGAAGATATT
GTTGGTGGTCATATCTGGGTTGGAATTTTATGTATTAGTGGTGGTCTTTTCCACATTTTCACTAAACCATTTGCTTGGGC
ACGTCGTGCTTTTGTTTGGTCAGGTGAAGCTTACCTTTCATATAGTTTAGCTGCTATCTCTCTTATGGGATTCACTGCTG
CATTATACTCTTGGTACAACAATACAGCATACCCAAGTGAATTATATGGTCCAACAGGTCCTGAAGCATCTCAAGCTCAA
ACATTCACATTCTTAGTGCGAGATCAACGTTTAGGTGCTAATGTTTCATCAGCACAAGGTCCAACTGGTTTAGGTAAATA
CTTAATGCG
>N.volvendirostrata_CCMP2144 Nitzschia volvendirostrata isolate CCMP2144 photosystem II CP43 protein (psbC) gene, partial cds; chloroplast
TTGGAGGAATTTACCATTCAGTATTAGGTCCAGATACATTAGAAGAATCATTCCCATTCTTTGGTTATGACTGGCGTGAT
AAAAATAAAATGACAACTATCCTAGGTATTCACTTATGTCTTCTAGGTGCTGGTTCTTTCTTATTTGTTATCAAAGCAAT
GTATTTAGGTGGTGTTTATGACACTTGGGCACCTGGTGGTGGAGATGTTCGTTTCATTACAACTCCAACTTTAAATCCAA
TTGTAATTTTTGGTTATGTATTCCGTTCTCCATTTGGTGGAGATGGTTGGATTGTAGCTGTAAACAATATGGAAGATATT
GTTGGTGGTCATATCTGGGTTGGCATTTTATGTATTAGTGGTGGTCTTTTCCACATTTTCACTAAGCCATTTGCTTGGGC
ACGTCGTGCTTTTGTTTGGTCAGGTGAAGCTTACCTTTCATATAGTTTAGCTGCTATCTCTCTTATGGGATTCACTGCTG
CATTATATTCTTGGTACAATAATACAGCATATCCAAGTGAATTATATGGTCCAACAGGTCCTGAAGCATCTCAATCTCAA
ACATTCACATTCTTAGTACGAGATCAACGTTTAGGTGCTAATGTTTCATCAGCACAAGGTCCAACAGGGTTAGGTAAATA
CTTAATGCG
>N.taygeteae_GU52X1_NitzED21 Nitzschia taygeteae isolate GU52X-1 NitzED21 photosystem II CP43 protein (psbC) gene, partial cds; chloroplast
TTGGTGGTATCTACCATTCATTATTAGGTCCTGATACTTTAGAAGAATCATTCCCATTCTTTGGTTATGACTGGCGTGAT
AAAAATAAAATGACAACTATCTTAGGTATTCATTTATGTCTTCTAGGTGCTGGTTCTTTCTTATTTGTTGCTAAAGCAAT
GTACTTAGGTGGAGTTTATGACACTTGGGCACCAGGTGGTGGCGATGTTCGTTTTATTACAACTCCAACATTAAATCCAA
TTGTAATCTTTGGATATGTATTCCGTTCTCCATTTGGTGGAGATGGTTGGGTTGTAGCTGTAAACAATATGGAAGATATT
GTTGGTGGACATATTTGGGTAGGAATCCTATGTATTACTGGTGGTATATTCCATATTTTCACAAAACCTTTTGCTTGGGC
ACGTCGTGCTTTTGTTTGGTCGGGTGAAGCATACCTTTCTTATAGTTTAGCTGCTATCTCTATTATGGGATTCACTGCTG
CTTTATATTCTTGGTATAATAATACAGCTTATCCAAGTGAGCTATATGGTCCGACTGGTCCTGAAGCGTCTCAATCTCAA
ACATTTACATTTTTAGTTCGAGATCAACGTTTAGGTGCAAATGTTTCATCTGCACAAGGTCCAACTGGTTTAGGTAAATA
CTTAATGCG
>N.schefterae_GU52X1_NitzC28 Nitzschia schefterae isolate GU52X-1 NitzC28 photosystem II CP43 protein (psbC) gene, partial cds; chloroplast
TTGGTGGGATTTATCACTCATTATTAGGTCCTGATACTTTAGAAGAATCATTCCCATTCTTTGGTTATGACTGGCGTGAT
AAAAATAAAATGACGACTATCTTAGGTATTCATTTATGTCTTCTAGGTGCTGGTTCTTTCTTATTCGTTATTAAAGCTAT
GTACTTAGGTGGAGTTTATGATACTTGGGCACCTGGTGGTGGAGACGTTCGTTTTATTACAACTCCAACATTAAATCCAA
TTGTAATTTTTGGATATGTATTCCGTTCTCCATTCGGTGGAGATGGTTGGGTTGTAGCTGTAAACAACATGGAAGATATC
GTTGGTGGACATATTTGGGTAGGAATCCTATGTATTACTGGTGGTATTTGGCATATTTTCACTAAACCTTTTGCTTGGGC
ACGTCGTGCTTTTGTTTGGTCAGGTGAAGCGTACCTTTCTTACAGTTTAGCTGCTATCTCTCTTATGGGATTCACTGCTG
CGTTATATGCTTGGTACAACAATACAGCTTACCCTAGTGAGTTATATGGTCCAACTGGTCCTGAAGCATCTCAATCTCAA
ACATTTACATTTTTAGTTCGAGATCAACGTTTAGGTGCAAATGTTTCATCAGCACAAGGTCCAACTGGTTTAGGTAAATA
CTTAATGCG
>N.schefterae_19X151B Nitzschia schefterae isolate 19X15-1B thinraphidB11 photosystem II CP43 protein (psbC) gene, partial cds; chloroplast
TTGGTGGAATTTACCATTCGTTATTAGGTCCTGATACCTTAGAAGAATCATTCCCATTCTTTGGTTATGACTGGCGTGAT
AAAAATAAAATGACAACTATTTTAGGTATTCATTTATGTCTTCTAGGTGCTGGTTCTTTCTTATTTGTTATTAAAGCAAT
GTACTTAGGTGGAGTTTATGATACTTGGGCACCTGGTGGTGGAGATGTTCGTTTTATTACAACTCCAACATTAAATCCAA
TTGTAATTTTTGGATATGTATTCCGTTCTCCATTTGGTGGAGATGGTTGGGTTGTAGCTGTAAATAACATGGAAGATATT
GTTGGTGGACATATTTGGGTAGGAATCTTATGTATTACTGGTGGTATCTGGCATATTTTCACTAAACCTTTTGCTTGGGC
ACGTCGTGCTTTTGTTTGGTCAGGTGAAGCGTACCTTTCTTACAGTTTAGCTGCTATCTCTATTATGGGATTCACTGCTG
CATTATATGCTTGGTACAACAATACAGCTTATCCTAGTGAATTATATGGTCCAACTGGTCCTGAAGCATCTCAATCTCAA
ACATTTACATTCTTAGTTCGAGATCAACGTTTAGGTGCGAATGTTTCATCAGCACAAGGTCCAACTGGTTTAGGTAAATA
CTTAATGCG
>N.asteropeae_GU52V2 Nitzschia asteropeae isolate GU52V2 oblongB7 photosystem II CP43 protein (psbC) gene, partial cds; chloroplast
TTGGTGGAATTTATCATTCATTATTAGGTCCTGATACTTTAGAAGAATCATTCCCATTTTTCGGGTATGACTGGCGTGAT
AAAAATAAAATGACAACTATCTTAGGGATTCATTTATGTCTTCTAGGTGCTGGTTCTTTCTTATTCGTTATTAAAGCAAT
GTACTTAGGTGGAGTTTATGATACTTGGGCACCAGGTGGTGGAGATGTTCGTTTCATTACAACTCCAACATTAAATCCGA
TTGTAATTTTTGGATATGTATTCCGTTCTCCATTTGGTGGAGATGGTTGGGTTGTAGCTGTAAATAACATGGAAGATATC
GTTGGTGGACATATTTGGGTAGGAATCCTATGTATCACTGGTGGTATTTGGCATATTTTCACTAAGCCTTTCGCTTGGGC
ACGTCGTGCTTTTGTTTGGTCAGGTGAAGCGTACCTTTCTTATAGTTTAGCTGCTATCTCTCTTATGGGATTCACTGCTG
CATTATACGCTTGGTACAACAACACAGCTTATCCAAGTGAATTATATGGTCCAACGGGTCCTGAAGCGTCTCAATCTCAA
ACATTCACATTCTTAGTTCGAGATCAACGTTTAGGTGCAAATGTTTCATCAGCACAAGGTCCAACTGGTTTAGGTAAATA
CTTAATGCG
>N.inordinata_BIOTAII44 Nitzschia inordinata isolate BIOTAII-44 photosystem II CP43 reaction center protein (psbC) gene, partial cds
TTGGAGGAATTTATCATTCGTTACTAGGACCTGATACATTAGAAGAATCATTCCCATTCTTCGGTTATGACTGGCGAGAT
AAAAATAAAATGACAACTATCTTAGGTATTCATTTATGTCTTCTAGGTTGTGGAGCTTTTTTATTAGTTATTAAAGCTAT
GTACTTAGGTGGAGTTTATGATACTTGGGCACCTGGTGGTGGAGATGTTCGTTTTATTACAACTCCAACATTAAACCCAA
TTGTAATTTTTGGATATGTATTCCGTTCTCCATTTGGCGGAGATGGTTGGGTTGTATCTGTAAATAACATGGAAGATATC
ATCGGTGGACATATTTGGGTTGGTGTTTTATGTATTACTGGTGGAATATTCCATATTTTCACTAAACCATTCGCTTGGGC
ACGTCGTGCTTTTGTTTGGTCAGGTGAAGCATACCTTTCTTATAGTTTAGCTGCTATCTCTATTATGGGATTCACAGCTG
CATTATATGCTTGGTATAATAATACAGCATATCCAAGTGAATTATATGGTCCAACTGGTCCTGAAGCATCTCAATCTCAA
ACATTTACATTCTTAGTTCGAGATCAACGTTTAGGTGCTAATGTTTCATCAGCACAAGGTCCAACTGGTTTAGGTAAATA
CTTAATGCG
>N.adhaerens_BIOTAII18 Nitzschia adhaerens isolate BIOTAII-18 photosystem II CP43 reaction center protein (psbC) gene, partial cds
TTGGTGGAATTTACCATTCATTATTAGGTCCAGATACGTTAGAAGAATCATTCCCATTCTTTGGTTATGACTGGCGCGAT
AAAAACAAAATGACAACTATCTTAGGTATTCATTTATGTCTTCTAGGTGGTGGCGCTTTTTTATTCGTTATTAAAGCAAT
GTACTTAGGTGGTGTTTATGATACTTGGGCACCTGGTGGTGGAGATGTTCGTTTTATTACAACTCCGACATTAAATCCAA
TTGTAATCTTTGGATATGTATTCCGTTCTCCATTTGGTGGAGATGGTTGGGTTGTATCTGTTAATAATATGGAAGATATT
GTTGGTGGACATATCTGGGTTGGTATTCTATGTATCACTGGTGGTATCTGGCACATTTTCACAAAACCATTTGCTTGGGC
ACGTCGTGCTTTCGTTTGGTCGGGTGAAGCTTACCTTTCATACAGTTTAGCTGCTATTTCTTTAATGGGATTCACAGCTG
CATTATATGCTTGGTATAATAATACAGCATACCCAAGTGAATTATACGGTCCAACTGGTCCAGAAGCTTCTCAAGCTCAA
ACGTTCACATTCTTAGTTCGAGATCAACGTTTAGGTGCAAACGTTTCGTCTGCACAAGGTCCAACTGGTTTAGGTAAATA
TTTAATGCG
>N.varelae_NIT952CAT Nitzschia varelae strain NIT952CAT photosystem II CP43 protein (psbC) gene, partial cds; chloroplast
TTGGTGGTATTTACCATTCATTATTAGGTCCAGATACATTAGAAGAGTCATTCCCATCCTTTGGTTATGACTGGCGTGAT
AAAAATAAAATGACAACAATCTTAGGTATTCATTTATGTCTTCTAGGTTGCGGTCCTTTCTTACTAGTTATTAAAGCAAT
GTACTTAGGTGGTGTTTATCATACATGCCCACCTGGTGGTGGTGATGTTCGTTTTATTACAACCCCAACATTAAATCCAA
TTGTAATCTTTGGTTATGTTTTCCGTTCTCCATTTGGTGGTGACGGATGGGTTGTATCTGTAAATAACATGGAAGATATT
ATTGGTGGTCATATCTGGGTAGGTATTTTATGTATCACTGGTGGTATTTGGCATATCTTTACTAAACCTTTTGCTTGGGC
ACGTCGTGCTTTTGTATGGTCAGGAGAAGCTTACCTTTCATATAGTTTAGCTGCTATTTCATTAATGGGATTAACAGCTT
CATTATACTCTTGGTACAATAATACAGCTTATCCAAGTGAGTTATACGGTCCAACAGGTCCTGAGGCATCTCAATCTCAA
GCATTTACTTTCTTAGTACGTGACCAACGTTTAGGTGCTAATGTTTCATCTGCGCAAGGTCCAACAGGATTAGGTAAATA
CTTAATGCG
>N.linearis_Nit53 Nitzschia linearis strain Nit53 photosystem II CP43 protein (psbC) gene, partial cds; chloroplast
TTGGTGGAATCTATCATTCGTTATTAGGTCCAGATACATTAGAAGAATCATTCCCATTCTTTGGTTATGACTGGCGTGAT
AAAAATAAGATGACAACAATTTTAGGAATTCATTTATGTCTTTTAGGTTGTGGTGCTTTCTTATTAGTTATTAAAGCAAT
GTATTTAGGTGGTGTTTACGACACTTGGGCTCCAGGTGGAGGAGATGTTCGTTTTATTACAACTCCAACATTAAATCCAA
TTGTAATTTTTGGTTATGTATTCCGTTCTCCATTTGGTGGTGACGGATGGGTTGTATCTGTAAACAATATGGAAGATATT
GTTGGCGGTCATATTTGGGTTGGTATTTTATGTATTACTGGTGGTATTTGGCATATTTTCACTAAACCATTTGCATGGGC
ACGTCGTGCATTTGTGTGGTCTGGTGAAGCATATCTTTCTTATAGTTTAGCAGCTATCTCTTTAATGGGATTCACAGCTG
CCTTATATTCTTGGTATAACAATACTGCATATCCTAGTGAATTATACGGTCCAACAGGTCCAGAAGCATCACAATCTCAA
GCATTTACTTTCTTAGTACGTGATCAACGTTTAGGTGCTAATGTTTCATCAGCACAAGGTCCGACAGGTTTAGGTAAATA
TTTAATGCG
>N.dalmatica_PMFBIONA1 Nitzschia dalmatica isolate PMFBIONA1 photosystem II CP43 reaction center protein (psbC) gene, partial cds
TTGGAGGAATATATCATTCATTATTAGGTCCAGATACATTAGAAGAATCATTCCCATTCTTTGGTTATGACTGGCGTGAT
AAAAATAAAATGACAACAATTCTAGGTATACATTTATGTCTTTTAGGTTGCGGTGCTTTCTTATTAGTTATTAAAGCAAT
GTACTTAGGTGGTGTTTATGATACTTGGGCTCCAGGTGGTGGAGATGTTCGTTTTATTACTACTCCAACTTTAAACCCTA
TTGTAATTTTTGGTTACGTATTCCGTTCTCCATTTGGTGGTGACGGTTGGGTCGTATCTGTAAATAATATGGAAGATATT
GTTGGTGGTCATATCTGGGTAGGAATACTATGTATTACTGGTGGTATTTGGCATATTTTCACTAAACCATTTGCATGGGC
AAGACGTGCTTTTGTATGGTCTGGTGAGGCTTACCTTTCATATAGTTTAGCTGCTATTTCTTTAATGGGTTTCACAGCTG
CTTTATATGCTTGGTATAATAATACTGCATATCCTAGTGAATTATATGGTCCAACTGGTCCAGAAGCATCACAATCTCAA
GCATTTACATTCTTAGTACGTGATCAACGTTTAGGTGCTAATGTTTCATCAGCACAAGGTCCAACTGGTTTAGGTAAATA
TTTAATGCG
>N.dalmatica_PMFBION3 Nitzschia dalmatica isolate PMFBION3 photosystem II CP43 reaction center protein (psbC) gene, partial cds
TTGGAGGAATATATCATTCATTATTAGGTCCAGATACATTAGAAGAATCATTCCCATTCTTTGGTTATGACTGGCGTGAT
AAAAATAAAATGACAACAATTCTAGGTATACATTTATGTCTTTTAGGTTGCGGTGCTTTCTTATTAGTTATTAAAGCAAT
GTACTTAGGTGGTGTTTATGATACTTGGGCTCCAGGTGGTGGAGATGTTCGTTTTATTACTACTCCAACTTTAAACCCTA
TTGTAATTTTTGGTTACGTATTCCGTTCTCCATTTGGTGGTGACGGTTGGGTCGTATCTGTAAATAATATGGAAGATATT
GTTGGTGGTCATATCTGGGTAGGAATACTATGTATTACTGGTGGTATTTGGCATATTTTCACTAAACCATTTGCATGGGC
AAGACGTGCTTTTGTATGGTCTGGTGAGGCTTACCTTTCATATAGTTTAGCTGCTATTTCTTTAATGGGTTTCACAGCTG
CTTTATATGCTTGGTATAATAATACTGCATATCCTAGTGAATTATATGGTCCAACTGGTCCAGAAGCATCACAATCTCAA
GCATTTACATTCTTAGTACGTGATCAACGTTTAGGTGCTAATGTTTCATCAGCACAAGGTCCAACTGGTTTAGGTAAATA
TTTAATGCG
>N.cf.sigma_NIT1013ABR Nitzschia cf. sigma strain NIT1013ABR photosystem II CP43 protein (psbC) gene, partial cds; chloroplast
TTGGTGGTATTTACCATTCTTTATTAGGTCCAGACACATTAGAAGAATCATTCCCATTCTTTGGTTATGACTGGCGTGAT
AAAAATAAGATGACAACAATCTTAGGTATTCATTTATGTCTTTTAGGCTGTGGTGCTTTATTATTAGTTGTTAAAGCAAT
GTATTTAGGTGGTGTTTATGATACATGGGCACCAGGTGGTGGAGATGTTCGTTTTATTACAACTCCAACATTAAATCCAA
TTGTAATTTTTGGTTACGTATTCCGTTCACCGTTTGGTGGAGATGGATGGGTTGTATCTGTAAATAATATGGAAGATATT
GTTGGTGGCCACATTTGGGTTGGTGTTTTATGCATCACAGGTGGTATTTGGCATATCTTCACTAAGCCATTTGCTTGGGC
ACGTCGTGCTTTTGTATGGTCTGGTGAAGCTTACCTTTCTTACAGTTTAGCTGCTATCTCATTAATGGGATTCACAGCTG
CGTTATACTCTTGGTATAATAATACTGCATACCCAAGTGAATTATATGGTCCAACAGGTCCAGAAGCATCTCAATCTCAA
GCATTTACATTCTTAGTTCGTGACCAACGTTTAGGTGCTAATGTTTCATCAGCACAAGGTCCAACTGGTTTAGGTAAATA
CTTAATGCG
>N.cf.dubiiformis_SZCZCH970 Nitzschia cf. dubiiformis SZCZCH970 photosystem II CP43 protein (psbC) gene, partial cds; chloroplast
TTGGTGGAATTTATCATTCACTATTAGGCCCAGATACGTTAGAAGAATCATTCCCATTCTTTGGTTATGATTGGCGTGAT
AAAAATAAAATGACAACAATTTTAGGAATTCATTTATGTCTTCTAGGTTGCGGTGCGTTTTTATTAGTTATTAAAGCAAT
GTATTTAGGTGGTGTTTACGATACTTGGGCACCAGGTGGCGGAGACGTTCGTTTTATTACAACTCCAACATTAAATCCAA
TCGTAATTTTCGGTTATGTATTCCGTTCTCCATTCGGTGGTGATGGTTGGGTTGTCTCAGTAAATAATATGGAAGATATT
GTCGGCGGACATATTTGGGTAGGTATTCTATGTATTACTGGTGGGATTTGGCATATTTTCACTAAACCATTTGCATGGGC
ACGTCGTGCGTTTGTATGGTCAGGAGAAGCTTACCTTTCGTATAGTTTAGCAGCTATTTCGTTAATGGGCTTCACTGCTG
CTTTATACGCTTGGTATAATAATACAGCATACCCTAGTGAGTTATATGGTCCAACAGGTCCAGAAGCATCACAATCTCAA
GCGTTTACGTTCTTAGTACGTGACCAACGTTTAGGTGCTAATGTTTCATCAGCACAAGGTCCAACGGGTTTAGGTAAGTA
CTTAATGCG
>N.lembiformis_R2 Nitzschia lembiformis strain R2 photosystem II CP43 protein (psbC) gene, partial cds; chloroplast
TTGGTGGTATTTATCACTCATTATTAGGTCCAGATACATTAGAAGAATCATTCCCATTCTTTGGTTATGATTGGCGTGAT
AAAAATAAAATGACAACAATCTTAGGGATTCATTTATGTCTTTTAGGTTGTGGTGCATTTTTATTAGTTATCAAAGCAAT
GTACTTAGGTGGTGTATATGATACATGGGCACCTGGTGGTGGTGATGTTCGTTTCATTACAACACCAACATTAAATCCAA
TTGTAATCTTTGGTTATGTATTCCGTTCTCCATTTGGTGGTGACGGTTGGATTGTATCTGTAAACAATATGGAAGACGTA
ATTGGTGGTCATATTTGGGTTGGTATCTTATGTATCACAGGTGGTATTTGGCATATCTTTACAAAACCATTTGCTTGGGC
ACGTCGTGCTTTTGTTTGGTCGGGAGAAGCTTATCTTTCATATAGTTTAGCTGCTATTTCATTAATGGGATTCACAGCTG
CATTATATTCTTGGTACAATAACACTGCATATCCAAGTGAGTTATACGGTCCAACAGGTCCAGAAGCATCTCAATCTCAA
GCATTTACATTTTTAGTTCGTGACCAACGTTTAGGTGCGAATGTTTCATCAGCGCAAGGTCCAACAGGTTTAGGTAAATA
CTTAATGCG
>N.cf.pusilla_Nit44 Nitzschia cf. pusilla strain Nit44 photosystem II CP43 protein (psbC) gene, partial cds; chloroplast
TTGGTGGTATTTACCATTCATTACTAGGTCCAGATACATTAGAAGAATCATTTCCATTCTTTGGTTATGATTGGCGTGAT
AAAAATAAAATGACAACAATCTTAGGGATTCACTTATGTCTTTTAGGTTTAGGTTCATTCTTATTAGTTGTTAAAGCAAT
GTATGTAGGTGGTGTATACGATACATGGGCACCTGGTGGTGGTGATGTTCGTTTCATTACAACACCAACGTTAAATCCAA
TTGTAATTTTTGGATACGTATTCCGTTCTCCATTTGGTGGAGATGGATGGGTTGTATCGGTAAATAATATGGAAGATGTT
ATTGGTGGCCATATTTGGGTTGGTATTTTATGTATCACCGGCGGTATTTGGCATATTTTCACTAAACCATTTGCTTGGGC
GCGTCGTGCTTTTGTTTGGTCTGGTGAAGCATACCTTTCTTACAGTTTAGCCGCTATTTCATTAATGGGATTCACAGCTT
CTCTATATTCTTGGTACAATAATACTGCATATCCAAGTGAATTATATGGTCCAACAGGTCCTGAGGCATCTCAATCTCAA
GCATTTACATTCTTAGTTCGTGATCAACGTTTAGGTGCTAATGTTTCATCAGCACAAGGTCCAACAGGTTTAGGTAAATA
TTTAATGCG
>N.cf.gracilis_Nit51 Nitzschia cf. gracilis strain Nit51 photosystem II CP43 protein (psbC) gene, partial cds; chloroplast
TTGGCGGGATTTACCATTCATTACTAGGTCCAGATACTTTAGAAGAATCATTTCCATTCTTTGGATATGATTGGCGTGAT
AAAAATAAAATGACAACAATCTTAGGGATTCATTTATGTCTTTTAGGTTTAGGTTCATTCTTATTAGTTATTAAAGCAAT
GTATGTAGGTGGTGTATACGATACATGGGCACCAGGTGGTGGTGATGTTCGTTTCATTACAACACCAACCTTAAATCCAA
TTGTAATTTTTGGATATGTATTCCGTTCTCCATTTGGTGGAGATGGATGGGTTGTATCTGTAAATAATATGGAAGATGTT
ATTGGTGGCCATATTTGGGTTGGTATTTTATGTATTACAGGTGGTATTTGGCATATTTTCACTAAACCATTTGCTTGGGC
ACGTCGTGCTTTTGTTTGGTCTGGAGAAGCATATCTTTCTTACAGTTTAGCCGCTATTTCATTAATGGGGTTCACGGCTT
CTCTATACTCTTGGTACAACAATACTGCATATCCAAGTGAATTATACGGTCCAACAGGTCCTGAGGCATCTCAATCTCAA
GCATTCACATTCTTAGTTCGTGATCACCGTTTAGGTGCTAATGTTTCATCAGCACAAGGTCCAACAGTTTTAGGTAAATA
TTTAATGCG
>N.filiformis_UTEX_FD267 Nitzschia filiformis strain UTEX FD267 PsbC (psbC) gene, partial cds; chloroplast
TTGGTGGTATTTATCATTCATTATTAGGTCCTGATACATTAGAAGAATCATTCCCATTTTTTGGTTATGATTGGCGTGAT
AAAAATAAAATGACAACAATTTTAGGTATTCATTTATGTCTTTTAGGTTGCGGTGCTTTCTTATTAGTTATTAAAGCAAT
GTACCTAGGTGGCGTTTATGATACGTGGGCCCCTGGTGGTGGTGATGTTCGTTTTATTACAACGCCAACATTAAACCCGA
TTGTAATCTTTGGTTACGTATTCCGCTCACCATTTGGTGGTGATGGTTGGGTTGTATCTGTAAATAATATGGAAGATATC
GTCGGTGGTCATATCTGGGTTGGTATCTTATGTATTACAGGTGGTATCTGGCATATCTTTACAAAACCTTTTGCTTGGGC
ACGTCGAGCTTTCGTATGGTCTGGAGAAGCATATCTTTCTTATAGTTTAGCTGCTATTTCAATTATGGGTTTTACAGCTT
CATTATACTCTTGGTATAATAACACAGCATATCCAAGTGAATTATATGGTCCAACAGGTCCAGAAGCATCTCAATCTCAA
GCATTTACATTTTTAGTTCGTGACCAACGTTTAGGTGCGAATGTTTCATCAGCCCAAGGTCCTACTGGTTTAGGTAAATA
TTTAATGCG
>N.draveillensis_Nit50 Nitzschia draveillensis strain Nit50 photosystem II CP43 protein (psbC) gene, partial cds; chloroplast
TTGGTGGTATATACCACTCATTACTAGGTCCAGATACATTAGAAGAATCGTTCCCATTCTTTGGTTACGACTGGCGTGAT
AAAAATAAGATGACAACAATCTTAGGTATTCACTTATGTCTTTTAGGTTGTGGTGCTTTCTTATTAGTTATCAAAGCTAT
GTATTTAGGTGGTGTATATGATACATGGGCACCAGGTGGTGGCGATGTTCGTTTTATTACAACTCCAACATTAAATCCCA
TTGTAATTTTTGGCTACGTATTCCGTTCGCCATTTGGTGGTGATGGATGGGTTGTATCTGTTAACAACATGGAAGATGTT
ATTGGTGGTCATATCTGGGTTGGTATTTTATGTATCACTGGTGGTATTTGGCATATCTTCACTAAACCATTTGCTTGGGC
ACGTCGTGCTTTCGTTTGGTCAGGTGAAGCATACCTTTCATATAGTTTAGCAGCTATTTCATTAATGGGTTTCACTGCTT
CATTATATTCATGGTATAATAATACTGCATATCCAAGTGAACTATATGGTCCAACTGGTCCAGAAGCATCTCAGTCACAA
GCTTTCACATTCTTAGTTCGTGACCAACGTTTAGGTGCTAATGTTTCATCAGCACAAGGTCCTACTGGTTTAGGTAAATA
CTTAATGCG
>N.acicularis_R20 Nitzschia acicularis strain R20 photosystem II CP43 protein (psbC) gene, partial cds; chloroplast
TTGGTGGTATTTACCACTCTTTATTAGGTCCAGATACATTAGAAGAGTCATTCCCATTCTTTGGCTATGATTGGCGTGAT
AAAAATAAGATGACAACAATTTTAGGTATTCACTTATGTCTTCTAGGTTGTGGTGCTTTCTTATTAGTTATCAAAGCAAT
GTATTTAGGTGGTGTATATGATACATGGGCACCAGGTGGTGGCGATGTTCGTTTTATTACAACTCCAACATTAAACCCAA
TCGTAATTTTTGGTTACGTATTCCGTTCTCCATTTGGTGGTGACGGCTGGGTTGTATCTGTTAACAACATGGAAGATGTT
ATTGGTGGTCATATCTGGGTTGGTATTTTATGTATCACTGGTGGTATTTGGCATATCTTTACTAAACCATTCGCTTGGGC
ACGTCGTGCTTTCGTTTGGTCAGGTGAAGCATATCTTTCATACAGTTTAGCAGCTATTTCTTTAATGGGATTCACTGCTT
CATTATATTCATGGTACAATAATACTGCATACCCAAGTGAATTATATGGTCCAACTGGTCCTGAAGCTTCTCAATCACAA
GCGTTCACATTCTTAGTTCGTGACCAACGTTTAGGTGCGAATGTTTCATCAGCACAAGGTCCGACTGGTTTAGGTAAATA
CTTAATGCG
>N.captiva_IRTACC152 Nitzschia captiva IRTACC152 chloroplast psbC gene for photosystem II CP43 protein, partial cds
TTGGTGGTATTTACCATTCATTATTAGGTCCTGATACATTAGAAGAATCATTCCCATTCTTCGGTTACGATTGGCGTGAT
AAAAATAAGATGACAACAATTTTAGGTATTCACTTATGTTTATTAGGTTGTGGTGCTTTCTTATTAGTTATCAAAGCAAT
GTATTTAGGTGGTGTATATGATACATGGGCACCAGGTGGTGGTGATGTACGTTTTATTACAACACCAACATTAAACCCAA
TTGTAGTTTTTGGTTACGTATTCCGTTCTCCATTCGGTGGAGATGGTTGGGTTGTATCAGTTAATAACATGGAAGATATT
ATTGGTGGTCACATCTGGGTTGGTATTTTATGTATCACAGGTGGTATCTGGCACATCTTTACTAAGCCATTCGCATGGGC
ACGTCGCGCATTTGTTTGGTCTGGTGAAGCATATCTTTCTTATAGTTTAGCAGCTATCTCATTAATGGGATGGACAGCTT
CATTATACTCTTGGTATAATAATACTGCATACCCAAGTGAATTATATGGTCCAACTGGTCCGGAAGCATCTCAATCACAA
GCATTTACATTCTTAGTACGTGATCAACGTTTAGGTGCAAACGTTTCATCTGCTCAAGGTCCTACTGGTTTAGGTAAGTA
CTTAATGCG
>N.capitellata_capitellata_Scot1_Nit54 Nitzschia capitellata strain capitellata-Scot1 photosystem II CP43 protein (psbC) gene, partial cds; chloroplast
TTGGTGGAATTTACCATTCATTATTAGGTCCAGATACACTTGAAGAATCATTCCCATTCTTCGGTTACGATTGGAGAGAC
AAAAATAAAATGACTACAATTTTAGGAATTCATTTATGTCTTTTAGGGTGTGGTGCTTTTTTATTAGTTATTAAAGCAAT
GTACTTAGGTGGTGTATACGATACATGGGCACCGGGTGGTGGTGATGTTCGTTTTATTACAACACCAACATTAAATCCAA
TTGTAATTTTTGGTTATGTTTTCCGTTCTCCTTTTGGTGGTGACGGTTGGGTTGTATCTGTAAATAACATGGAAGATGTT
ATTGGTGGTCATATCTGGGTTGGTATTTTATGTATTACTGGTGGGATTTGGCACATTTTTACTAAACCATTCGCTTGGGC
ACGTCGTGCTTTTGTTTGGTCTGGTGAAGCATATCTTTCTTACAGTTTAGCTGCTATTTCATTAATGGGTTTTACAGCTT
CATTATATTCATGGTACAATAACACTGCATACCCAAGTGAGTTATATGGTCCAACAGGTCCAGAAGCATCACAATCTCAA
GCATTTACATTCTTAGTTCGTGACCAACGTTTAGGTGCTAATGTTTCATCTGCACAAGGTCCAACAGGGTTAGGTAAATA
CTTAATGCG
>N.cf.ardua_LRT2013_L44 Nitzschia cf. ardua strain L44 photosystem II CP43 protein (psbC) gene, partial cds; chloroplast
TTGGTGGTATTTACCACTCATTATTAGGTCCAGATACATTAGAAGAATCGTTCCCATTCTTTGGTTATGATTGGCGTGAT
AAAAATAAAATGACGACAATTTTAGGCATTCACTTATGTCTTTTAGGTTGTGGTGCATTTTTATTAGTTATCAAAGCGAT
GTACTTAGGTGGTGTTTACGACACATGGGCACCGGGTGGTGGTGACGTTCGTTTTATTACAACACCGACCTTAAATCCAA
TTGTAATTTTTGGTTACGTATTCCGTTCTCCTTTTGGAGGCGATGGATGGGTTGTATCGGTAAATAATATGGAAGATGTT
ATTGGTGGTCACATCTGGGTTGGGATTTTATGTATTACAGGCGGAATCTGGCATATTTTCACAAAACCATTCGCATGGGC
CCGTCGTGCTTTTGTTTGGTCAGGGGAAGCGTATCTTTCATATAGTTTAGCGGCTATTTCATTAATGGGATTCACGGCGT
CATTATATTCTTGGTATAACAATACTGCATATCCAAGTGAATTATATGGTCCAACAGGTCCAGAAGCGTCACAATCTCAA
GCATTTACATTCTTAGTTCGTGACCAACGCTTAGGTGCAAATGTTTCCTCAGCACAAGGTCCAACAGGTCTAGGTAAATA
TTTAATGCG
>N.cf.frigida_AKIce_Nitz Nitzschia cf. frigida strain AKIce Nitz photosystem II subunit C (psbC) gene, partial cds; chloroplast
TCGGAGGAATTTACCATTCATTATTAGGTCCAGATACATTAGAAGAATCATTTCCATTCTTCGGTTATGACTGGCGTGAT
AAGAACAAAATGACAACAATCTTAGGTATTCATTTATGTCTTTTAGGTTGCGGCGCTTTTTTATTAGTTATTAAAGCAAT
GTACTTAGGTGGTGTTTATGATACTTGGGCGCCAGGTGGTGGAGACGTTCGTTACATTACAACTCCAACTTTAAACCCAA
TTGTAATCTTCGGCTATGTATTCCGTTCTCCATTTGGTGGAGATGGTTGGGTTGTATCTGTAAATAACATGGAAGATGTT
ATTGGTGGACACATCTGGGTTGGGATTCTATGCATCACTGGCGGTATTTGGCATATTTTCACTAAACCATTCGCTTGGGC
ACGTCGTGCTTTTGTATGGTCTGGTGAGGCTTACCTTTCTTACAGTTTAGCTGCGATTTCTTTAATGGGCTTTACAGCTT
CTTTATACTCTTGGTACAACAATACTGCTTATCCAAGTGAATTATATGGTCCAACAGGTCCTGAAGCATCACAAGCTCAA
GCATTTACATTCTTAGTTCGTGATCAACGTTTAGGTGCTAATGTTTCATCAGCTCAAGGTCCGACTGGTTTAGGTAAATA
TTTAATGCG
>N.valdestriata_SZCZCH969 Nitzschia valdestriata isolate SZCZCH969 photosystem II CP43 protein (psbC) gene, partial cds; chloroplast
TTGGTGGTATTTATCACTCATTATTAGGTCCTGATACTTTAAAACAATCATTCCCATTCTTTGGTTATGACTGGCGTGAC
AAAAATAAAATGACAACAATCTTAGGTATTCACTTATGTCTTTTAGGTTGTGGTGCATTTTTATTAGTTGCAAAAGCAAT
GTACATTGGTGGTGTATATGATACTTGGGCACCAGGTGGTGGTGATGTTCGTTTTATTACAACACCAACATTAAACCCGA
TTGTGATTTTTGGTTATGTCTTCCGTTCTCCATTCGGTGGAGATGGTTGGGTTGTTTCTGTAAATAACATGGAAGATGTG
ATCGGTGGTCATATCTGGGTTGGTATTTTATGTATTACTGGTGGAATTTGGCACATCTTCACAAAACCATTCGCTTGGGC
ACGTCGTGCTTTCGTATGGTCAGGTGAAGCTTATCTTTCATACAGTTTAGCAGCAATCTCATTAATGGGCTTTACTGCTT
CATTATACGCTTGGTATAATAATACAGCATACCCAAGTGAATTATATGGTCCAACTGGTCCAGAAGCATCACAATCTCAA
GCATTCACATTCTTAGTACGTGATCAACGTCTAGGTGCGAATGTTTCATCAGCACAAGGTCCAACTGGATTAGGTAAATA
CTTAATGCG
>N.cf.pusilla_NIT1003CAT Nitzschia cf. pusilla strain NIT1003CAT photosystem II CP43 protein (psbC) gene, partial cds; chloroplast
TTGGTGGTATTTATCACTCATTATTAGGTCCTGATACTTTAGAAGAATCATTCCCATTCTTTGGTTACGACTGGCGTGAT
AAAAACAAAATGACAACAATCTTAGGTATTCACTTATGTCTTTTAGGTTGTGGTGCATTTTTATTAGTTGCAAAAGCAAT
GTACATTGGTGGTGTATATGATACTTGGGCACCAGGTGGTGGTGATGTTCGTTTTATTACAACACCAACGTTAAACCCGA
TTGTTATTTTTGGTTATGTCTTCCGTTCTCCATTCGGTGGAGATGGTTGGGTTGTTTCTGTAAATAACATGGAAGATGTG
ATCGGTGGTCATATTTGGGTTGGTATCTTATGTATTACTGGTGGAATTTGGCACATCTTTACAAAACCATTTGCTTGGGC
ACGTCGTGCTTTCGTATGGTCAGGTGAAGCTTATCTTTCATACAGTTTAGCAGCAATCTCATTAATGGGCTTTACTGCTT
CATTATACGCTTGGTATAATAATACAGCATATCCAAGTGAGTTATATGGTCCAACTGGTCCAGAAGCATCACAATCTCAA
GCATTCACATTCTTAGTACGTGATCAACGTCTAGGTGCAAATGTTTCATCAGCACAAGGTCCAACGGGATTAGGTAAATA
TTTAATGCG
>N.pusilla_L1 Nitzschia pusilla strain L1 photosystem II CP43 protein (psbC) gene, partial cds; chloroplast
TTGGTGGTATTTATCACTCATTATTAGGTCCTGATACTTTAGAAGAGTCATTCCCATTCTTTGGTTACGATTGGCGTGAT
AAAAATAAAATGACAACAATCTTAGGTATTCACTTATGTCTTTTAGGTTGTGGTGCACTTTTATTAGTTGCGAAAGCAAT
GTACATTGGTGGCGTATATGATACTTGGGCACCAGGTGGTGGTGACGTTCGTTTTATTACAACACCAACATTAAACCCGA
TTGTTATTTTTGGTTATGTCTTCCGTTCTCCATTCGGTGGAGACGGTTGGGTTGTTTCTGTAAATAACATGGAAGATGTG
ATCGGTGGTCATATTTGGGTTGGTATTTTATGTATTACTGGTGGAATTTGGCACATCTTTACAAAACCATTCGCTTGGGC
ACGTCGTGCTTTCGTATGGTCAGGTGAAGCTTATCTTTCATATAGTTTAGCAGCAATCTCGTTAATGGGCTTTACTGCTT
CATTATACGCTTGGTATAATAATACAGCATACCCAAGTGAGTTATATGGTCCAACTGGTCCAGAAGCGTCACAATCTCAA
GCATTCACATTCTTAGTACGTGATCAACGTCTAGGTGCAAATGTTTCATCAGCACAAGGTCCAACTGGGTTAGGTAAATA
CTTAATGCG
>N.microcephala_R10 Nitzschia microcephala strain R10 photosystem II CP43 protein (psbC) gene, partial cds; chloroplast
TTGGTGGAATTTACCACTCATTACTAGGTCCTGATACTTTAGAAGAATCATTCCCATTCTTTGGTTATGACTGGCGTGAT
AAAAATAAAATGACAACAATTTTAGGTATTCACTTATGCCTTTTAGGTTGTGGTGCTTTTTTATTAGTTGCGAAAGCAAT
GTATATCGGTGGTGTATACGATACATGGGCACCTGGTGGTGGTGATGTTCGTTTTATTACAACACCAACATTAAATCCGA
TTGTTATTTTTGGTTACGTATTCCGTTCTCCATTTGGCGGAGACGGTTGGGTTGTTTCTGTAAATAACATGGAAGATGTT
ATTGGTGGTCATATTTGGGTCGGTATTCTATGTATTACTGGTGGAATTTGGCACATCTTTACCAAACCATTTGCTTGGGC
ACGTCGTGCTTTTGTATGGTCAGGTGAAGCTTACCTTTCATATAGTTTAGCAGCAATTTCTTTAATGGGTTTTACTGCTT
CTTTATATGCTTGGTACAATAATACAGCATATCCAAGTGAGTTATATGGTCCAACTGGTCCAGAAGCATCACAATCTCAA
GCATTTACATTCTTAGTTCGTGACCAACGTTTAGGTGCAAACGTATCATCAGCACAAGGTCCAACTGGATTAGGTAAATA
CTTAATGCG
>N.frustulum_CCMP558 Nitzschia frustulum strain CCMP558 PsbC (psbC) gene, partial cds; chloroplast
TTGGTGGAATTTATCACTCATTATTAGGTCCGGATACTTTAGAAGAATCATTCCCTTTCTTTGGTTATGATTGGCGTGAT
AAAAATAAAATGACAACAATTTTAGGTATTCACTTATGCCTTTTAGGTTGTGGCGCTTTTTTATTAGTTGCAAAAGCAAT
GTATATTGGTGGTGTATATGATACATGGGCACCTGGTGGTGGTGACGTTCGTTTTATTACAACGCCAACATTAAATCCAA
TTGTTATTTTCGGTTACGTATTCCGATCTCCATTTGGTGGAGATGGTTGGGTTGTTTCTGTAAATAATATGGAAGATGTA
ATTGGTGGCCATATTTGGGTTGGTATTTTATGTATTACTGGTGGAATCTGGCATATCTTTACAAAACCATTTGCTTGGGC
ACGTCGTGCTTTTGTATGGTCGGGTGAAGCGTATCTTTCATATAGTTTAGCAGCAATTTCTCTTATGGGGTTCACTGCTT
CTTTATACTCTTGGTATAATAATACAGCATATCCAAGTGAATTATACGGTCCAACAGGTCCAGAAGCATCACAGTCTCAA
GCATTTACATTCTTAGTTCGTGACCAACGTTTAGGTGCAAATGTTTCATCAGCACAAGGTCCAACTGGTTTAGGTAAATA
TTTAATGCG
>N.cf.pusilla_CCMP558 Nitzschia cf. pusilla strain CCMP558 photosystem II CP43 protein (psbC) gene, partial cds; chloroplast
TTGGTGGAATTTATCACTCATTATTAGGTCCGGATACTTTAGAAGAATCATTCCCTTTCTTTGGTTATGATTGGCGTGAT
AAAAATAAAATGACAACAATTTTAGGTATTCACTTATGCCTTTTAGGTTGTGGCGCTTTTTTATTAGTTGCAAAAGCAAT
GTATATTGGTGGTGTATATGATACATGGGCACCTGGTGGTGGTGACGTTCGTTTTATTACAACGCCAACATTAAATCCAA
TTGTTATTTTCGGTTACGTATTCCGATCTCCATTTGGTGGAGATGGTTGGGTTGTTTCTGTAAATAATATGGAAGATGTA
ATTGGTGGCCATATTTGGGTTGGTATTTTATGTATTACTGGTGGAATCTGGCATATCTTTACAAAACCATTTGCTTGGGC
ACGTCGTGCTTTTGTATGGTCGGGTGAAGCGTATCTTTCATATAGTTTAGCAGCAATTTCTCTTATGGGGTTCACTGCTT
CTTTATACTCTTGGTATAATAATACAGCATATCCAAGTGAATTATACGGTCCAACAGGTCCAGAAGCATCACAGTCTCAA
GCATTTACATTCTTAGTTCGTGACCAACGTTTAGGTGCAAATGTTTCATCAGCACAAGGTCCAACTGGTTTAGGTAAATA
TTTAATGCG
>N.nandorii_sp.nov.D.LDZ12 Nitzschia nandorii sp. nov.
TTGGTGGAATTTACCACTCATTATTAGGTCCTGACACTTTAGAAGAATCATTCCCATTCTTTGGTTATGATTGGCGTGAT
AAAAATAAAATGACAACTATTTTAGGGATTCACTTATGTCTTTTAGGTTGTGGTGCATTTTTATTAGTAGCTAAAGCAAT
GTATATCGGTGGTGTTTATGATACGTGGGCACCAGGTGGTGGAGACGTTCGTTTTATTACAACACCAACGTTAAACCCAA
TTGTTATTTTCGGTTACGTATTCCGTTCTCCATTTGGTGGAGATGGTTGGGTTGTTTCTGTAAATAACATGGAAGACATT
ATCGGTGGTCATATTTGGGTTGGTATCCTATGTATTACTGGTGGTATCTGGCATATTTTTACAAAACCATTTGCTTGGGC
ACGTCGTGCGTTTGTATGGTCAGGTGAAGCATATCTTTCATATAGTTTAGCAGCGATTTCTCTTATGGGATTCACAGCTT
CGTTATATTCTTGGTATAATAATACTGCATACCCTAGTGAATTATATGGTCCAACAGGTCCTGAAGCATCACAATCTCAA
GCATTCACATTCTTAGTTCGTGACCAACGATTAGGTGCTAATGTTTCATCTGCACAAGGTCCAACTGGTTTAGGTAAATA
CTTAATGCG
>N.nandorii_sp.nov.D.LDZ8 Nitzschia nandorii sp. nov.
TTGGTGGAATTTACCACTCATTATTAGGTCCTGACACTTTAGAAGAATCATTCCCATTCTTTGGTTATGATTGGCGTGAT
AAAAATAAAATGACAACTATTTTAGGGATTCACTTATGTCTTTTAGGTTGTGGTGCATTTTTATTAGTAGCTAAAGCAAT
GTATATCGGTGGTGTTTATGATACGTGGGCACCAGGTGGTGGAGACGTTCGTTTTATTACAACACCAACGTTAAACCCAA
TTGTTATTTTCGGTTACGTATTCCGTTCTCCATTTGGTGGAGATGGTTGGGTTGTTTCTGTAAATAACATGGAAGACATT
ATCGGTGGTCATATTTGGGTTGGTATCCTATGTATTACTGGTGGTATCTGGCATATTTTTACAAAACCATTTGCTTGGGC
ACGTCGTGCGTTTGTATGGTCAGGTGAAGCATATCTTTCATATAGTTTAGCAGCGATTTCTCTTATGGGATTCACAGCTT
CGTTATATTCTTGGTATAATAATACTGCATACCCTAGTGAATTATATGGTCCAACAGGTCCTGAAGCATCACAATCTCAA
GCATTCACATTCTTAGTTCGTGACCAACGATTAGGTGCTAATGTTTCATCTGCACAAGGTCCAACTGGTTTAGGTAAATA
CTTAATGCG
>N.frustulum_Nit25 Nitzschia frustulum strain Nit25 photosystem II CP43 protein (psbC) gene, partial cds; chloroplast
TTGGTGGAATTTACCATTCATTATTAGGTCCCGATACATTAGAAGAATCATTCCCATTCTTTGGTTATGATTGGCGTGAT
AAAAATAAAATGACAACAATTTTAGGTATTCATTTATGCTTATTAGGTTGTGGTGCTTTTTTATTAGTAGCAAAAGCAAT
GTATATCGGTGGTGTATATGATACTTGGGCACCAGGTGGTGGAGATGTTCGTTTTATTACAACACCTACATTAAATCCAA
TTGTTATCTTCGGTTACGTATTCCGTTCTCCATTTGGTGGAGACGGTTGGGTTGTTTCTGTAAACAACATGGAAGACATT
ATCGGTGGTCATATTTGGGTTGGTATCTTATGTATTACTGGTGGAATTTGGCATATTTTCACTAAACCATTTGCATGGGC
ACGTCGTGCGTTTGTATGGTCTGGTGAAGCATATCTTTCATACAGTTTAGCTGCTATTGCTTTAATGGGATGGACAGCAT
CATTATACTCTTGGTACAACAACACAGCATATCCTAGTGAATTATATGGACCAACAGGTCCAGAAGCATCACAATCACAA
GCATTTACGTTCTTAGTTCGTGACCAACGCTTAGGTGCAAACGTTTCATCAGCGCAAGGTCCAACTGGTTTAGGTAAATA
CTTGATGCG
>N.cf.aequorea_NIT1004CAT__DM1004CAT Nitzschia cf. aequorea strain Nit1004CAT photosystem II CP43 protein (psbC) gene, partial cds; chloroplast
TTGGTGGTATTTATCACTCATTATTAGGTCCTGATACTTTAGAAGAATCATTTCCATTCTTTGGTTATGATTGGCGTGAT
AACAATAAAATGACAACAATTTTAGGTATTCATTTATGCCTGTTAGGTTGCGGAGCTTTCTTATTAGTAGCTAAAGCAAT
GTATATTGGTGGTGTATATGATACTTGGGCGCCGGGTGGTGGAGATGTTCGTTTTATTACAACACCAACTTTAAACCCAA
TTGTTATCTTCGGTTATGTATTCCGTTCTCCATTTGGTGGAGATGGTTGGGTTGTTTCTGTAAACAACATGGAAGATATT
ATTGGTGGTCATATTTGGGTTGGAGTTTTATGTATTACTGGTGGTATTTGGCATATTTTCACTAAACCATTTGCATGGGC
ACGTCGTGCTTTTGTATGGTCAGGTGAAGCATACCTTTCATACAGTTTAGCAGCAATTGCTCTTATGGGTTGGACTGCTT
CTTTATACTCTTGGTATAATAATACAGCATATCCAAGTGAATTATATGGACCAACAGGTCCTGAAGCATCACAATCGCAA
GCATTTACATTCTTAGTTCGTGACCAACGTTTAGGTGCTAATGTTTCATCAGCACAAGGTCCAACTGGTTTAGGTAAATA
CTTAATGCG
>E.bilunaris_UTEX_FD412 Eunotia bilunaris strain UTEX FD412 PsbC (psbC) gene, partial cds; chloroplast
TTGGAGGAATTTATCATTCATTATTAGGTCCGGATACATTAGAAGAATCATTCCCATTCTTCGGTTATGACTGGCGTGAT
AAAAATAAAATGACAACAATCCTAGGTATTCACTTATGTGTTTTAGGTCTAGGTTCTTTCTTATTAGTTGTAAAAGCAAT
GTATTTAGGTGGTGTTTATGACACTTGGGCACCTGGTGGTGGCGACGTTCGTTATATAACAACTCCTACTTTAAACCCAA
TTGTAATATTTGGTTACGTATTCCGTTCTCCATTCGGTGGAGATGGTTGGGTAGTAGCTGTAAATAATATGGAAGATCTT
GTTGGTGGTCATATTTGGGTTGCAATATTATGTATTACTGGTGGTATATTCCACATTTTCACTAAACCGTTTGCTTGGGC
ACGTCGTGCTTTTGTTTGGTCAGGTGAAGCATACTTATCTTATAGTTTAGCTGCTATCTGTATTATGGGTTTAACAGCTT
CATTATATTCTTGGTATAATAATACAGCATATCCAAGTGAATTCTATGGTCCAACTGGTCCAGAAGCTTCACAAGCTCAA
GCATTTACATTCTTAGTTCGTGACCAACGTTTAGGTGCTAATATATCTTCAGCTCAAGGTCCAACTGGTTTAGGTAAATA
TTTAATGCG
>N.rectilonga_SZCZE431 Nitzschia rectilonga isolate SZCZE431 PsbC (psbC) gene, partial cds; chloroplast
TTGGTGGTATTTATCACTCATTATTAGGTCCGGATACATTAGAAGAATCTTTTCCATTTTTTGGTTATGATTGGCGTGAC
AAAAATAAAATGACTACGATTCTAGGTATCCATTTATGTCTGCTAGGAATTGGTTCTTTGCTATTAGTTCTTAAGGCTAC
CTATTTAGGTGGTGTTTATGATACTTGGGCACCAGGTGGTGGTGATGTTCGTTTTATTACAACTCCAACAATTAATCCAA
TCGTAATCTTAGGTTACGTATTTCGTTCTCCATTCGGTGGAGATGGTTGGGTTGTATCTGTAAATAATATGGAAGATATC
GTTGGTGGCCATATTTGGGTAGGTGCATTATGTATTGTTGGTGGTGTTTGGCATATTTTTACTAAACCATTTTCTTGGGC
ACGTCGTGCTTTTGTATGGTCAGGTGAAGCTTATCTTTCTTATAGTTTAGCTGCAATTTCATTAATGGGTTTCACAGCTG
CTTTATATTCTTGGTATAACAATACGGCTTATCCTAGTGAATTATATGGCCCTACAGGTCCAGAAGCATCACAATCTCAA
GCATTTACATTTTTAGTTCGTGATCAAAGATTAGGTGCTAATGTTTCATCAGCACAAGGTCCAACTGGTTTAGGTAAATA
TTTAATGCG
>N.longissima_KSA20159 Nitzschia longissima strain KSA2015-9 Nitz.longi-ED photosystem II subunit C (psbC) gene, partial cds; chloroplast
TTGGTGGTATTTATCATTCATTACTGGGCCCAGATACATTAGAAGAATCATTTCCATTTTTTGGTTATGATTGGCGTGAT
AAAAATAAAATGACTACAATTTTAGGTATTCATCTATGTCTTTTAGGTATTGGATCTTTATTATTAGTTCTTAAAGCAAT
GTACTTAGGCGGTGTTTATGATACTTGGGCACCAGGTGGTGGTGATGTTCGTTTTATTACAACGCCAACAATTAACCCAA
TTGTAATTTTAGGTTATGTATTCCGTTCGCCATTCGGTGGTGATGGTTGGGTTGTTTCAGTAAATAATATGGAAGATATT
GTTGGTGGTCATATCTGGGTAGGTGCGTTATGTCTTGTTGGTGGAGTTTGGCATATTTTCACTAAACCATTCTCATGGGC
ACGCCGTGCTTTTGTATGGTCAGGTGAAGCTTATCTTTCATATAGTTTAGCTGCCATTTCGTTAATGGGTTTCACAGCAG
CTTTATATGCTTGGTATAACAATACTGCATATCCTAGTGAACTATATGGTCCTACAGGTCCTGAAGCATCTCAATCTCAA
GCATTTACATTTTTAGTTCGTGATCAAAGATTAGGTGCAAATGTTTCATCAGCACAAGGTCCAACGGGCTTAGGTAAATA
TTTAATGCG
