# Supplementary material for: ﻿Morphology and phylogeny of Nitzschianandorii sp. nov. (Bacillariophyceae), a new small-celled lanceolate species from a post-mining reservoir
Source: PhytoKeys. 2024 Apr 4;241:1–26. doi: 10.3897/phytokeys.241.117406 (PMC11009488; doi:10.3897/phytokeys.241.117406)
Supplement: Supplementary material 4 — File with rbcL alignment [file phytokeys-241-001_article-117406__-s004.fasta]

>E.bilunaris_UTEX_FD412 Eunotia bilunaris strain UTEX FD412 ribulose-1,5-bisphosphate carboxylase/oxygenase large subunit (rbcL) gene, partial cds; chloroplast
TGCTGCTGCAGTTGCTGGTGAATCTTCTACAGCAACATGGACTGTTGTATGGACAGATTTATTAACAGCTTGTGATCGTT
ACCGTGCTAAAGCTTATCGTGTAGATCCAGTTCCTAATACAACAAATCAATACTTTGCTTTCATCGCATATGAAGGTGAT
TTATTTGAAGAAGGTTCTTTATCTAACTTAACAGCATCTATTATTGGTAACGTTTTCGGATTTAAAGCAGTATCTGCTTT
ACGTTTAGAAGATATGCGTATTCCTCACTCATATTTAAAAACATTCCAAGGTCCAGCTACAGGTATTATTGTAGAACGTG
AACGTTTAAACAAATATGGTACTCCATTATTAGGAGCAACAGTAAAACCAAAATTAGGTCTTTCTGGTAAAAACTACGGT
CGTGTAGTATACGAAGGTTTAAAAGGTGGTTTAGACTTCTTAAAAGATGACGAAAACATTAACTCTCAACCATTTATGCG
TTGGAGAGAACGTTACTTAAACTGTATAGAAGGTATTAACCGTGCTGCTGCTGCAACAGGTGAAGTTAAAGGTTCATATT
TAAACGTTACTGCAGCTACTCAAGAAGAAGTTTATAAACGTGCATTATTTGCTAAAGAACTTGGATCTGTAATTATTATG
ATCGACTTAGTAATGGGCTATACAGCAATTCAAACAATTGCTCTTTGGGCACGTGAACACGATATGATTTTACATTTACA
CCGTGCTGGTAACTCTACATACGCTCGTCAAAAAAATCATGGTATTAACTTCCGTGTTATTTGTAAATGGATGCGTATGT
CTGGTGTAGATCATATTCATGCCGGTACAGTTGTTGGTAAATTAGAAGGTGATCCTTTAATGATTAAAGGTTTCTATGAT
ACATTACGTTTAACAAAACTTGAAGTAAATTTACCTTATGGTATATTCTTCGAAATGGGATGGGCTAGTTTACGTAAATG
TTTACCAGTTGCATCTGGTGGTATTCATGCAGGTCAAATGCACCAATTAGTACATTATTTAGGTGATGACGTTATATTAC
AATTTGGTGGTGGTACAATTGGTCACCCAGATGGTATTCAAGCAGGTGCTACAGCTAACCGTGTTGCTTTAGAATCAATG
ATTTTAGCTCGTAACGAAGGTGCTGAC
>N.acicularis_R20 Nitzschia acicularis ribulose-1,5-bisphosphate carboxylase/oxygenase large subunit (rbcL) gene, partial cds; chloroplast
AGCAGCAGCAGTAGCAGGTGAATCTTCTACAGCAACTTGGACAGTTGTATGGACTGATTTATTAACAGCTTGTGATCGTT
ACCGTGCAAAAGCGTACCGTGTAGATCCAGTTCCAAATGCAGCTGATACATACTTCGCATTTATCGCATACGAATGTGAT
TTATTTGAAGAAGGTTCATTAGCTAACTTAACAGCTTCTATCATCGGTAACGTATTTGGTTTCAAAGCAGTAGCTGCTTT
ACGTTTAGAAGATATGCGTATTCCTCACTCATATTTAAAAACATTCCAAGGTCCTGCAACTGGTATCGTTGTAGAACGTG
AACGTTTAAACAAATATGGTGTTCCTTTATTAGGTGCTACTGTAAAACCTAAATTAGGTTTATCTGGTAAAAACTACGGT
CGTGTAGTATACGAAGGTTTAAAAGGTGGTTTAGACTTCTTAAAAGATGATGAAAACATTAACTCACAACCATTCATGCG
TTGGAGAGAGCGTTTCTTAAACTGTATGGAAGGTATCAACCGTGCTTCAGCTGCTACAGGTGAAGTTAAAGGTTCTTACT
TAAACATTACAGGTGCTACAATGGAAGACGTTTACGAACGTGCTGAGTATGCTAAAGAAGTAGGTTCTGTAATTGTAATG
ATCGATTTAGTAATGGGTTACACAGCAATTCAAAGTATTGCTTTATGGGCTCGTAAAAATGATATGCTTTTACACTTACA
CCGTGCAGGTAACTCAACTTACGCGCGTCAAAAAAACCACGGTATTAACTTCCGTGTAATCTGTAAATGGATGCGTATGT
CTGGTGTGGATCATATTCACGCAGGTACAGTTGTAGGTAAATTAGAAGGTGATCCTTTAATGATTAAAGGTTTCTACGAT
GTTTTACGTTTAACAACATTAGAAGTTAACTTACCTTTTGGTATTTTCTTTGAAATGCCATGGGCGTCTTTACGTCGTTG
TATGCCAGTTGCTTCAGGTGGTATCCATTGTGGTCAAATGCACCAACTAGTACATTACTTAGGTGATGACGTAGTATTAC
AATTTGGTGGTGGTACAATTGGTCACCCAGATGGTATTCAAGCGGGTGCTACAGCTAACCGCGTTGCTTTAGAAGCAATG
GTATTAGCACGTAACGAAGGTGCAGAC
>N.gracilis_TCC576 Nitzschia gracilis culture TCC:576 ribulose-1,5-bisphosphate carboxylase/oxygenase large subunit (rbcL) gene, partial cds; chloroplast
AGCAGCAGCAGTAGCAGGTGAATCTTCTACAGCAACTTGGACAGTTGTATGGACTGATTTATTAACAGCTTGTGATCGTT
ACCGTGCAAAAGCGTACCGTGTAGATCCAGTTCCAAATGCAGCTGATACATACTTCGCATTTATCGCATACGAATGTGAT
TTATTTGAAGAAGGTTCATTAGCTAACTTAACAGCTTCTATCATCGGTAACGTATTTGGTTTCAAAGCAGTAGCTGCTTT
ACGTTTAGAAGATATGCGTATTCCTCACTCATATTTAAAAACATTCCAAGGTCCTGCAACTGGTATCGTTGTAGAACGTG
AACGTTTAAACAAATATGGTGTTCCTTTATTAGGTGCTACTGTAAAACCTAAATTAGGTTTATCTGGTAAAAACTACGGT
CGTGTAGTATACGAAGGTTTAAAAGGTGGTTTAGACTTCTTAAAAGATGATGAAAACATTAACTCACAACCATTCATGCG
TTGGAGAGAGCGTTTCTTAAACTGTATGGAAGGTATCAACCGTGCTTCAGCTGCTACAGGTGAAGTTAAAGGTTCTTACT
TAAACATTACAGGTGCTACAATGGAAGACGTTTACGAACGTGCTGAGTATGCTAAAGAAGTAGGTTCTGTAATTGTAATG
ATCGATTTAGTAATGGGTTACACAGCAATTCAAAGTATTGCTTTATGGGCTCGTAAAAATGATATGCTTTTACACTTACA
CCGTGCAGGTAACTCAACTTACGCGCGTCAAAAAAACCACGGTATTAACTTCCGTGTAATCTGTAAATGGATGCGTATGT
CTGGTGTGGATCATATTCACGCAGGTACAGTTGTAGGTAAATTAGAAGGTGATCCTTTAATGATTAAAGGTTTCTACGAT
GTTTTACGTTTAACAACATTAGAAGTTAACTTACCTTTTGGTATTTTCTTTGAAATGCCATGGGCGTCTTTACGTCGTTG
TATGCCAGTTGCTTCAGGTGGTATCCATTGTGGTCAAATGCACCAACTAGTACATTACTTAGGTGATGACGTAGTATTAC
AATTTGGTGGTGGTACAATTGGTCACCCAGATGGTATTCAAGCGGGTGCTACAGCTAACCGTGTTGCTTTAGAAGCAATG
GTATTAGCACGTAACGAAGGTGCAGAC
>N.cf.paleacea_BC0675 Nitzschia cf. paleacea strain BC0675 ribulose-1,5-bisphosphate carboxylase/oxygenase large subunit (rbcL) gene, partial cds; chloroplast
TGCGGCTGCAGTAGCTGGTGAATCTTCTACAGCAACTTGGACAGTTGTATGGACTGATTTATTAACAGCTTGTGATCGTT
ACCGTGCAAAAGCTTACCGTGTAGATCCAGTTCCAAATGCAGCTGATACATACTTTGCATTTATCGCATACGAATGTGAT
TTATTTGAAGAAGGTTCATTAGCTAACTTAACAGCTTCTATCATTGGTAACGTATTTGGTTTCAAAGCAGTAGCGGCTCT
ACGTTTAGAAGATATGCGTATTCCTCACTCATACTTAAAAACATTCCAAGGTCCTGCAACAGGTATTGTTGTAGAACGTG
AACGTTTAAATAAATATGGTGTTCCTTTATTAGGTGCTACTGTAAAACCTAAATTAGGTTTATCTGGTAAAAACTACGGT
CGTGTAGTATACGAAGGTTTAAAAGGTGGTTTAGACTTCTTAAAAGATGATGAAAACATTAACTCACAACCATTTATGCG
TTGGAGAGAACGTTTCTTAAACTGTATGGAAGGTATCAACCGTGCTTCAGCTGCTACAGGTGAAGTTAAAGGTTCTTACT
TAAATATTACAGGTGCTACAATGGAAGACGTTTACGAACGTGCTGAGTACGCTAAAGAAGTAGGTTCTGTAATTGTTATG
ATCGATTTAGTAATGGGTTACACAGCAATTCAAAGTATTGCTTTATGGGCTCGTAAAAATGATATGCTTTTACACTTACA
CCGTGCTGGTAACTCAACTTACGCTCGTCAAAAAAACCACGGTATTAACTTCCGTGTAATCTGTAAATGGATGCGTATGT
CTGGTGTAGATCATATCCACGCAGGTACAGTTGTAGGTAAATTAGAAGGTGATCCTTTAATGATTAAAGGTTTCTATGAT
GTTTTACGTTTAACAACGTTAGAAGTTAACTTACCTTTTGGTATTTTCTTCGAAATGCCATGGGCTTCTTTACGTCGTTG
TATGCCAGTTGCTTCAGGTGGTATTCACTGTGGTCAAATGCACCAATTAGTACATTACTTAGGTGATGACGTAGTATTAC
AATTCGGTGGTGGTACAATTGGTCACCCAGATGGTATTCAAGCCGGTGCTACAGCTAACCGTGTTGCTTTAGAAGCAATG
GTATTAGCACGTAACGAAGGTGCAGAC
>N.paleacea_BC0483 Nitzschia paleacea ribulose-1,5-bisphosphate carboxylase/oxygenase large subunit (rbcL) gene, partial cds; chloroplast
TGCGGCTGCAGTAGCTGGTGAATCTTCTACAGCAACTTGGACAGTTGTATGGACTGATTTATTAACAGCTTGTGATCGTT
ACCGTGCAAAAGCTTACCGTGTAGATCCAGTTCCAAATGCAGCTGATACATACTTTGCATTTATCGCATACGAATGTGAT
TTATTTGAAGAAGGTTCATTAGCTAACTTAACAGCTTCTATCATTGGTAACGTATTTGGTTTCAAAGCAGTAGCGGCTCT
ACGTTTAGAAGATATGCGTATTCCTCACTCATACTTAAAAACATTCCAAGGTCCTGCAACAGGTATTGTTGTAGAACGTG
AACGTTTAAATAAATATGGTGTTCCTTTATTAGGTGCTACTGTAAAACCTAAATTAGGTTTATCTGGTAAAAACTACGGT
CGTGTAGTATACGAAGGTTTAAAAGGTGGTTTAGACTTCTTAAAAGATGATGAAAACATTAACTCACAACCATTTATGCG
TTGGAGAGAACGTTTCTTAAACTGTATGGAAGGTATCAACCGTGCTTCAGCTGCTACAGGTGAAGTTAAAGGTTCTTACT
TAAATATTACAGGTGCTACAATGGAAGACGTTTACGAACGTGCTGAGTACGCTAAAGAAGTAGGTTCTGTAATTGTTATG
ATCGATTTAGTAATGGGTTACACAGCAATTCAAAGTATTGCTTTATGGGCTCGTAAAAATGATATGCTTTTACACTTACA
CCGTGCTGGTAACTCAACTTACGCTCGTCAAAAAAACCACGGTATTAACTTCCGTGTAATCTGTAAATGGATGCGTATGT
CTGGTGTAGATCATATCCACGCAGGTACAGTTGTAGGTAAATTAGAAGGTGATCCTTTAATGATTAAAGGTTTCTATGAT
GTTTTACGTTTAACAACGTTAGAAGTTAACTTACCTTTTGGTATTTTCTTCGAAATGCCATGGGCTTCTTTACGTCGTTG
TATGCCAGTTGCTTCAGGTGGTATTCACTGTGGTCAAATGCACCAATTAGTACATTACTTAGGTGATGACGTAGTATTAC
AATTCGGTGGTGGTACAATTGGTCACCCAGATGGTATTCAAGCCGGTGCTACAGCTAACCGTGTTGCTTTAGAAGCAATG
GTATTAGCACGTAACGAAGGTGCAGAC
>N.cf.pusilla_TCC665 Nitzschia cf. pusilla culture TCC:665 ribulose-1,5-bisphosphate carboxylase/oxygenase large subunit (rbcL) gene, partial cds; chloroplast
TGCGGCTGCAGTAGCTGGTGAATCTTCTACAGCAACTTGGACAGTTGTATGGACTGATTTATTAACAGCTTGTGATCGTT
ACCGTGCAAAAGCTTACCGTGTAGATCCAGTTCCAAATGCAGCTGATACATACTTTGCATTTATCGCATATGAATGTGAT
TTATTTGAAGAAGGTTCATTAGCTAACTTAACAGCTTCTATCATTGGTAACGTATTTGGTTTCAAAGCAGTAGCGGCTTT
ACGTTTAGAAGATATGCGTATTCCTCACTCATACTTAAAAACATTCCAAGGTCCTGCAACAGGTATTGTTGTAGAACGTG
AACGTTTAAACAAATATGGTGTTCCTTTATTAGGTGCTACTGTAAAACCTAAATTAGGTTTATCAGGTAAAAACTACGGT
CGTGTAGTATACGAAGGTTTAAAAGGTGGTTTAGACTTCTTAAAAGATGATGAAAACATTAACTCACAACCATTTATGCG
TTGGAGAGAACGTTTCTTAAACTGTATGGAAGGTATTAACCGTGCTTCAGCTGCTACAGGTGAAGTTAAAGGTTCTTACT
TAAACATTACAGGTGCTACAATGGAAGACGTTTACGAACGTGCTGAGTACGCTAAAGAAGTAGGTTCTGTAATTGTTATG
ATCGATTTAGTAATGGGTTATACAGCAATTCAAAGTATTGCTTTATGGGCTCGTAAAAATGATATGCTTTTACATTTACA
CCGTGCTGGTAACTCAACTTACGCTCGTCAAAAAAACCACGGTATTAACTTCCGTGTAATCTGTAAATGGATGCGTATGT
CTGGTGTAGATCATATCCACGCAGGTACAGTTGTAGGTAAATTAGAAGGTGATCCTTTAATGATTAAAGGTTTCTATGAT
GTTTTACGTTTAACAACGTTAGAAGTTAACTTACCTTTTGGTATTTTCTTCGAAATGCCATGGGCTTCTTTACGTCGTTG
TATGCCAGTTGCTTCAGGTGGTATCCACTGTGGTCAAATGCACCAATTAGTACATTACTTAGGTGATGACGTAGTATTAC
AATTCGGTGGTGGTACAATCGGTCACCCAGATGGTATTCAAGCCGGTGCTACAGCTAACCGTGTTGCTTTAGAAGCAATG
GTATTAGCACGTAACGAAGGTGCAGAC
>N.cf.paleacea_BC0806 Nitzschia cf. paleacea strain BC0806 ribulose-1,5-bisphosphate carboxylase/oxygenase large subunit (rbcL) gene, partial cds; chloroplast
TGCAGCTGCAGTAGCTGGTGAATCTTCTACAGCAACTTGGACAGTTGTATGGACTGATTTATTAACAGCTTGTGATCGTT
ACCGTGCAAAAGCTTACCGTGTAGATCCAGTTCCAAATGCAGCCGATACATACTTTGCATTTATCGCATACGAATGTGAT
TTATTCGAAGAAGGTTCATTAGCTAACTTAACAGCTTCTATCATTGGTAACGTATTTGGTTTCAAAGCAGTAGCAGCTTT
ACGTTTAGAAGATATGCGTATTCCTCACTCATATTTAAAAACATTCCAAGGTCCTGCAACAGGTATTGTTGTAGAACGTG
AACGTTTAAATAAATATGGTGTTCCTTTATTAGGTGCTACTGTAAAACCTAAATTAGGTTTATCTGGTAAAAACTACGGT
CGTGTAGTATACGAAGGTTTAAAAGGTGGTTTAGACTTCTTAAAAGATGATGAAAACATTAACTCACAACCATTTATGCG
TTGGAGAGAACGTTTCTTAAACTGTATGGAAGGTATTAACCGTGCTTCAGCTGCTACAGGTGAAGTTAAAGGTTCTTACT
TAAATATTACAGGTGCTACAATGGAAGACGTTTATGAACGTGCTGAGTACGCTAAAGAAGTAGGTTCTGTAATTGTTATG
ATCGATTTAGTAATGGGTTACACAGCAATTCAAAGTATTGCTTTATGGGCTCGTAAAAATGATATGCTTTTACACTTACA
CCGTGCTGGTAACTCAACTTACGCTCGTCAAAAAAACCATGGTATTAACTTCCGTGTAATCTGTAAATGGATGCGTATGT
CTGGTGTAGATCATATCCACGCAGGTACAGTTGTAGGTAAATTAGAAGGTGATCCTTTAATGATTAAAGGTTTCTATGAT
GTTTTACGTTTAACAACGTTAGAAGTTAACTTACCTTTTGGTATTTTCTTCGAAATGCCATGGGCTTCTTTACGTCGTTG
TATGCCAGTTGCTTCAGGTGGTATTCACTGTGGTCAAATGCACCAATTAGTACATTACTTAGGTGATGACGTAGTATTAC
AATTTGGTGGTGGTACAATTGGTCACCCAGATGGTATTCAAGCCGGTGCTACAGCTAACCGTGTTGCTTTAGAAGCAATG
GTATTAGCTCGTAACGAAGGTGCAGAC
>N.draveillensis_BC032 Nitzschia draveillensis strain BC0325 ribulose-1,5-bisphosphate carboxylase/oxygenase large subunit (rbcL) gene, partial cds; chloroplast
TGCAGCTGCAGTAGCTGGTGAATCTTCTACAGCAACTTGGACAGTTGTATGGACTGATTTATTAACAGCTTGTGATCGTT
ACCGTGCGAAAGCTTACCGTGTAGATCCAGTTCCAAATGCAGCTGATACTTACTTTGCATTTATCGCATACGAATGTGAT
TTATTCGAAGAAGGTTCATTAGCTAACTTAACAGCTTCTATCATTGGTAACGTATTTGGTTTCAAAGCAGTAGCTGCTTT
ACGTTTAGAAGATATGCGTATTCCTCACTCATACTTAAAAACATTCCAAGGTCCTGCGACAGGTATCGTTGTAGAACGTG
AACGTTTAAACAAATATGGTGTTCCTTTATTAGGTGCTACTGTAAAACCTAAATTAGGTTTATCTGGTAAAAACTACGGT
CGTGTAGTATACGAAGGTTTAAAAGGTGGTTTAGACTTCTTAAAAGATGATGAGAACATTAACTCACAACCATTTATGCG
TTGGAGAGAACGTTTCTTAAACTGTATGGAAGGTATYAACCGTGCTTCAGCTGCTACAGGTGAAGTTAAAGGTTCTTACT
TAAACRTTACAGGTGCTACAATGGAAGACGTTTACGAACGTGCTGAGTACGCTAAAGAAGTAGGTTCTRTCRTYRTGATG
ATCGATTTAGTAATGGGTTAYACAGCAATTCAAAGTATTGCTTTATGGKCTCGTAAAAACGATATGCTTTTACACTTACA
CCGTGCTGGTAACTCAACTTACGCTCGTCAAAAAAACCACGGTATTAACTTCCGTGTAATTTGTAAATGGATGCGTATGT
CTGGTGTAGATCATATCCACGCAGGTACAGTTGTAGGTAAATTAGAAGGTGATCCTTTAATGATTAAAGGTTTCTACGAT
GTTTTACGTTTAACAACATTAGAAGTTAACTTACCTTTTGGTATTTTCTTCGAAATGCCATGGGCTTCTTTACGTCGTTG
TATGCCAGTTGCTTCAGGTGGTATCCACTGTGGTCAAATGCACCAATTAGTACATTACTTAGGTGATGATGTAGTATTAC
AATTCGGTGGTGGTACAATTGGTCACCCAGATGGTATCCAAGCAGGTGCTACAGCTAACCGTGTTGCTTTAGAAGCAATG
GTATTAGCACGTAACGAAGGTGCAGAC
>N.draveillensis_Nit50 Nitzschia draveillensis strain Nit50 ribulose-1,5-bisphosphate carboxylase/oxygenase large subunit (rbcL) gene, partial cds; chloroplast
TGCAGCTGCAGTAGCTGGTGAATCTTCTACAGCAACTTGGACAGTTGTATGGACTGATTTATTAACAGCTTGTGATCGTT
ACCGTGCGAAAGCTTACCGTGTAGATCCAGTTCCAAATGCAGCTGATACTTACTTTGCATTTATCGCATACGAATGTGAT
TTATTCGAAGAAGGTTCATTAGCTAACTTAACAGCTTCTATCATTGGTAACGTATTTGGTTTCAAAGCAGTAGCTGCTTT
ACGTTTAGAAGATATGCGTATTCCTCACTCATACTTAAAAACATTCCAAGGTCCTGCAACAGGTATCGTTGTAGAACGTG
AACGTTTAAACAAATATGGTGTTCCTTTATTAGGTGCTACTGTAAAACCTAAATTAGGTTTATCTGGTAAAAACTACGGT
CGTGTAGTATATGAAGGTTTAAAAGGTGGTTTAGACTTCTTAAAAGATGATGAGAACATTAACTCACAACCATTTATGCG
TTGGAGAGAACGTTTCTTAAACTGTATGGAAGGTATCAACCGTGCTTCAGCTGCTACAGGTGAAGTTAAAGGTTCTTACT
TAAACATTACAGGTGCTACAATGGAAGACGTTTACGAACGTGCTGAGTACGCTAAAGAAGTAGGTTCTGTAATCGTGATG
ATCGATTTAGTAATGGGTTACACAGCAATTCAAAGTATTGCTTTATGGGCTCGTAAAAACGATATGCTTTTACACTTACA
CCGTGCTGGTAACTCAACTTACGCTCGTCAAAAAAACCACGGTATTAACTTCCGTGTAATTTGTAAATGGATGCGTATGT
CTGGTGTAGATCATATCCACGCAGGTACAGTTGTAGGTAAATTAGAAGGTGATCCTTTAATGATTAAAGGTTTCTACGAT
GTTTTACGTTTAACAACATTAGAAGTTAACTTACCTTTTGGTATTTTCTTCGAAATGCCATGGGCTTCTTTACGTCGTTG
TATGCCAGTTGCTTCAGGTGGTATCCACTGTGGTCAAATGCACCAATTAGTACATTACTTAGGTGATGATGTAGTATTAC
AATTCGGTGGTGGTACAATTGGTCACCCAGATGGTATCCAAGCAGGTGCTACAGCTAACCGTGTTGCTTTAGAAGCAATG
GTATTAGCACGTAACGAAGGTGCAGAC
>N.draveillensis_TCC700 Nitzschia draveillensis clone TCC700 ribulose-1,5-bisphosphate carboxylase/oxygenase large subunit (rbcL) gene, partial cds; chloroplast
TGCAGCTGCAGTAGCTGGTGAATCTTCTACAGCAACTTGGACAGTTGTATGGACTGATTTATTAACAGCTTGTGATCGTT
ACCGTGCGAAAGCTTACCGTGTAGATCCAGTTCCAAATGCAGCTGATACTTACTTTGCATTTATCGCATACGAATGTGAT
TTATTCGAAGAAGGTTCATTAGCTAACTTAACAGCTTCTATCATTGGTAACGTATTTGGTTTCAAAGCAGTAGCTGCTTT
ACGTTTAGAAGATATGCGTATTCCTCACTCATACTTAAAAACATTCCAAGGTCCTGCGACAGGTATCGTTGTAGAACGTG
AACGTTTAAACAAATATGGTGTTCCTTTATTAGGTGCTACTGTAAAACCTAAATTAGGTTTATCTGGTAAAAACTACGGT
CGTGTAGTATACGAAGGTTTAAAAGGTGGTTTAGACTTCTTAAAAGATGATGAGAACATTAACTCACAACCATTTATGCG
TTGGAGAGAACGTTTCTTAAATTGTATGGAAGGTATCAACCGTGCTTCAGCTGCTACAGGTGAAGTTAAAGGTTCTTACT
TAAACATTACAGGTGCTACAATGGAAGACGTTTACGAACGTGCTGAGTACGCTAAAGAAGTAGGTTCTGTAATCGTGATG
ATCGATTTAGTAATGGGTTACACAGCAATTCAAAGTATTGCTTTATGGGCTCGTAAAAACGATATGCTTTTACACTTACA
CCGTGCTGGTAACTCAACTTACGCTCGTCAAAAAAACCACGGTATTAACTTCCGTGTAATTTGTAAATGGATGCGTATGT
CTGGTGTAGATCATATCCACGCAGGTACAGTTGTAGGTAAATTAGAAGGTGATCCTTTAATGATTAAAGGTTTCTACGAT
GTTTTACGTTTAACAACATTAGAAGTTAACTTACCTTTTGGTATTTTCTTCGAAATGCCATGGGCTTCTTTACGTCGTTG
TATGCCAGTTGCTTCAGGTGGTATCCACTGTGGTCAAATGCACCAATTAGTACATTACTTAGGTGATGATGTAGTATTAC
AATTCGGTGGTGGTACAATTGGTCACCCAGATGGTATCCAAGCAGGTGCTACAGCTAACCGTGTTGCTTTAGAAGCAATG
GTATTAGCACGTAACGAAGGTGCAGAC
>N.captiva_IRTACC152 Nitzschia captiva IRTACC152 chloroplast rbcL gene, ribulose-1,5-bisphosphate carboxylase/oxygenase large subunit, partial sequence
TGCTGCGGCAGTAGCTGGTGAATCTTCTACAGCAACTTGGACAGTTGTATGGACTGATTTATTAACAGCTTGTGACCGTT
ACCGTGCAAAAGCTTACCGTGTAGATCCAGTTCCAAACGCAGCTGACACATACTTCGCGTTTGTCGCATATGAATGTGAC
TTATTTGAAGAAGGTTCATTAGCTAACTTAACAGCATCTATTATTGGTAACGTATTCGGTTTCAAAGCAGTAGCTGCTTT
ACGTTTAGAAGATATGCGTATTCCACACTCATATTTAAAAACATTCCAAGGTCCTGCGACAGGTATCGTTGTAGAACGTG
AGCGTTTAAACAAATATGGTGTTCCTTTATTAGGTGCTACAGTAAAACCAAAATTAGGTTTATCTGGTAAAAACTATGGT
CGTGTAGTATACGAAGGTTTAAAAGGTGGTTTAGACTTCTTAAAAGATGATGAGAACATTAACTCTCAACCATTCATGCG
TTGGAGAGAGCGTTTCTTAAACTGTATGGAAGGTATTAACCGTGCTTCAGCTGCTACAGGTGAAGTTAAAGGTTCTTACT
TAAACATTACGGGTGCTACAATGGAAGACGTTTACGAACGTGCTGAGTACGCTAAAGAAGTAGGTTCTGTAATTGTTATG
ATCGATTTAGTAATGGGTTACACAGCAATTCAAAGTATTGCTTTATGGGCTCGTTCAAATGACATGCTTTTACACTTACA
CCGTGCAGGTAACTCAACTTACGCTCGTCAAAAAAACCATGGTATTAACTTCCGTGTAATCTGTAAATGGATGCGTATGT
CTGGTGTAGATCATATCCACGCTGGTACAGTTGTAGGTAAATTAGAAGGTGATCCTTTAATGATTAAAGGTTTCTACGAT
ACTTTACGTTTAACTACATTAGAAGTTAACTTACCTTACGGTATCTTCTTCGAAATGCCATGGGCAAGTTTACGTCGTTG
TATGCCAGTTGCTTCAGGTGGTATCCATTGTGGTCAAATGCACCAATTAGTACATTACTTAGGTGATGACGTAGTATTAC
AATTTGGTGGTGGTACAATTGGTCACCCAGATGGTATTCAAGCTGGTGCTACAGCTAACCGTGTTGCTTTAGAAGCAATG
GTTTTAGCTCGTAATGAAGGTGCTGAC
>N.bergii_TA139 Nitzschia bergii strain TA139 ribulose-1,5-bisphosphate carboxylase/oxygenase large subunit (rbcL) gene, partial cds; chloroplast
TGCTGCTGCAGTAGCAGGTGAATCTTCAACAGCAACTTGGACAGTTGTATGGACTGATTTATTAACAGCTTGTGACCGTT
ACCGTGCTAAAGCATACCGTGTAGATCCAGTTCCAAATTCAACAGATCAATTCTTTGCTTTTATCGCATATGAATGTGAT
TTATTTGAAGAAGGTTCGTTAGCTAACTTAACAGCATCTATTATCGGTAACGTATTCGGTTTCAAAGCAGTAGCTGCTTT
ACGTTTAGAAGATATGCGTATTCCACATTCATATTTAAAAACATTCCAAGGTCCTGCTACAGGTATCATTGTAGAACGTG
AGCGTTTAAACAAATATGGTGTTCCTTTATTAGGTGCAACAGTAAAACCTAAATTAGGTTTATCTGGTAAAAACTACGGT
CGTGTAGTATATGAAGGTTTAAAAGGTGGTTTAGACTTCTTAAAAGATGATGAGAACATTAACTCTCAACCATTTATGCG
TTGGAGAGAACGTTTCTTAAATTGTATGGAAGGTATTAACCGTGCTGCAGCTGCTACAGGTGAGGTTAAAGGTTCTTACT
TAAATATTACAGGTGCTACAATGGAAGACGTTTACGAACGTGCTGAGTACGCTAAAGAAGTAGGTTCTGTAATTGTTATG
ATCGATTTAGTAATGGGTTATACAGCAATTCAAAGTATTGCTTTATGGGCTCGTAAAAACGATATGCTTTTACATTTACA
CCGTGCAGGTAACTCAACTTACGCTCGTCAAAAAAATCATGGTATTAACTTCCGTGTAATTTGTAAATGGATGCGTATGT
CTGGTGTAGATCATATCCACGCTGGTACAGTTGTAGGTAAATTAGAAGGTGATCCGTTAATGATTAAAGGTTTCTACGAT
ACTTTACGTTTAACGACATTAGAAGTTAACTTACCATATGGTATCTTCTTCGAAATGCCGTGGGCTAGTTTACGTCGTTG
TATGCCAGTTGCTTCTGGTGGTATCCATTGTGGTCAAATGCACCAATTAGTACATTACTTAGGTGATGATGTAGTATTAC
AATTTGGTGGTGGTACAATCGGTCACCCAGATGGTATTCAAGCAGGTGCTACAGCTAACCGTGTTGCTTTAGAAGCAATG
GTTTTAGCTCGTAATGAAGGTGCTGAT
>N.capitellata_BC0713 Nitzschia capitellata strain BC0713 ribulose-1,5-bisphosphate carboxylase/oxygenase large subunit (rbcL) gene, partial cds; chloroplast
TGCTGCGGCAGTAGCTGGTGAATCTTCTACTGCAACTTGGACAGTTGTATGGACTGATTTATTAACAGCTTGTGACCGTT
ACCGTGCGAAAGCTTACCGTGTAGATCCAGTTCCAAATGCAACAGATCAATTCTTTGCTTTTATCGCATACGAATGTGAT
TTATTTGAAGAAGGTTCTTTAGCTAACTTAACAGCTTCTATTATTGGTAACGTATTCGGTTTCAAAGCTGTATCAGCTTT
ACGTTTAGAAGATATGCGTATTCCTCACTCATACTTAAAAACATTCCAAGGTCCTGCAACAGGGATCGTTGTAGAACGTG
AACGTTTAAACAAATACGGTGTTCCTTTATTAGGTGCTACAGTAAAACCAAAATTAGGTTTATCTGGTAAAAACTACGGT
CGTGTAGTATACGAAGGTTTAAAAGGTGGTTTAGACTTCTTAAAAGATGATGAAAACATTAACTCACAACCATTTATGCG
TTGGAGAGAACGTTTCTTAAACTGTATGGAAGGTATTAACCGTGCTTCAGCTGCAACAGGTGAAGTTAAAGGTTCTTACT
TAAACGTTACAGGTGCTACAATGGAAGACGTTTACGAACGTTCTGAGTATGCTAAAGAAGTAGGTTCTGTAATTATCATG
ATCGATTTAGTAATGGGTTATACAGCAATTCAAAGTATTGCTTTATGGGCTCGTAAAAACGATATGATTTTACACTTACA
CCGTGCAGGTAACTCAACTTATGCACGTCAAAAAAATCATGGTATTAACTTCCGTGTAATTTGTAAGTGGATGCGTATGT
CTGGTGTAGATCATATCCACGCTGGTACAGTTGTAGGTAAATTAGAAGGTGATCCTTTAATGATTAAAGGTTTCTACGAT
ACTTTACGTTTAACAACATTACAAGTTAACTTACCTTACGGTATTTTCTTCGAAATGCCATGGGCTAGTTTACGTCGTTG
TATGCCGGTTGCTTCAGGTGGTATCCACTGTGGTCAAATGCACCAATTAGTACATTACTTAGGTGATGACGTAGTATTAC
AATTTGGTGGTGGTACAATTGGTCACCCAGATGGTATTCAAGCAGGTGCTACAGCTAACCGTGTTGCTTTAGAAGCAATG
ATTTTAGCTCGTAACGAAGGTGCTGAT
>N.capitellata_Scot1 Nitzschia capitellata plastid partial rbcL gene for ribulose-1,5-carboxylase/oxygenase large subunit, strain capitellata Scot1
TGCTGCGGCAGTAGCTGGTGAATCTTCTACTGCAACTTGGACAGTTGTATGGACTGATTTATTAACAGCTTGTGACCGTT
ACCGTGCGAAAGCTTACCGTGTAGATCCAGTTCCAAATGCAACAGATCAATTCTTTGCTTTTATCGCATACGAATGTGAT
TTATTTGAAGAAGGTTCTTTAGCTAACTTAACAGCTTCTATTATTGGTAACGTATTCGGTTTCAAAGCTGTATCAGCTTT
ACGTTTAGAAGATATGCGTATTCCTCACTCATACTTAAAAACATTCCAAGGTCCTGCAACAGGGATCGTTGTAGAACGTG
AACGTTTAAACAAATACGGTGTTCCTTTATTAGGTGCTACAGTAAAACCAAAATTAGGTTTATCTGGTAAAAACTACGGT
CGTGTAGTATACGAAGGTTTAAAAGGTGGTTTAGACTTCTTAAAAGATGATGAAAACATTAACTCACAACCATTTATGCG
TTGGAGAGAACGTTTCTTAAACTGTATGGAAGGTATTAACCGTGCTTCAGCTGCAACAGGTGAAGTTAAAGGTTCTTACT
TAAACGTTACAGGTGCTACAATGGAAGACGTTTACGAACGTTCTGAGTATGCTAAAGAAGTAGGTTCTGTAATTATCATG
ATCGATTTAGTAATGGGTTATACAGCAATTCAAAGTATTGCTTTATGGGCTCGTAAAAACGATATGATTTTACACTTACA
CCGTGCAGGTAACTCAACTTATGCACGTCAAAAAAATCATGGTATTAACTTCCGTGTAATTTGTAAGTGGATGCGTATGT
CTGGTGTAGATCATATCCACGCTGGTACAGTTGTAGGTAAATTAGAAGGTGATCCTTTAATGATTAAAGGTTTCTACGAT
ACTTTACGTTTAACAACATTACAAGTTAACTTACCTTACGGTATTTTCTTCGAAATGCCATGGGCTAGTTTACGTCGTTG
TATGCCGGTTGCTTCAGGTGGTATCCACTGTGGTCAAATGCACCAATTAGTACATTACTTAGGTGATGACGTAGTATTAC
AATTTGGTGGTGGTACAATTGGTCACCCAGATGGTATTCAAGCAGGTGCTACAGCTAACCGTGTTGCTTTAGAAGCAATG
ATTTTAGCTCGTAACGAAGGTGCTGAT
>N.palea_BB2b Nitzschia palea isolate BB2b ribulose-1,5-carboxylase/oxygenase large subunit (rbcL) gene, partial cds; chloroplast
TGCTGCGGCAGTAGCTGGTGAATCTTCTACTGCAACTTGGACAGTTGTATGGACTGATTTATTAACAGCGTGTGACCGTT
ACCGTGCAAAAGCTTACCGTGTAGATCCAGTTCCTAACGCAACAAACCAATTCTTCGCTTTCATTGCATACGAATGTGAT
TTATTTGAAGAAGGTTCGTTAGCTAACTTAACAGCATCAATCATTGGTAACGTATTCGGTTTTAAAGCGGTATCAGCGTT
ACGTTTAGAAGATATGCGTATTCCACATTCATACTTAAAAACATTCCAAGGTCCTGCAACAGGTATCGTTGTAGAACGTG
AACGTTTAAACAAGTATGGTGTTCCTTTATTAGGTGCTACAGTAAAACCAAAATTAGGTTTATCTGGTAAAAACTACGGT
CGTGTAGTATACGAAGGTTTAAAAGGTGGTTTAGACTTCTTAAAAGATGACGAAAACATTAACTCACAACCATTTATGCG
TTGGAGAGAACGTTTCTTAAACTGTTTAGAAGGTATTAACCGTGCTTCAGCTGCAACAGGTGAAGTTAAAGGTTCTTACT
TAAACGTTACAGGTGCTACAATGGAAGACGTTTACGAACGTTCTGAGTACGCTAAAGAAATTGGTTCTGTAATTATCATG
ATCGATTTAGTAATGGGTTACACAGCAATTCAAAGTATTGCTTTATGGGCTCGTAAAAACGATATGATTTTACACTTACA
CCGTGCGGGTAACTCAACTTACGCTCGTCAAAAAAACCATGGTATTAACTTCCGTGTAATCTGTAAATGGATGCGTATGT
CTGGTGTAGATCATATCCACGCTGGTACAGTTGTAGGTAAATTAGAAGGTGATCCTTTAATGATTAAAGGTTTCTACGAT
ACTTTACGTTTAACATCATTACAAGTTAACTTACCTTACGGTATCTTCTTCGAAATGCCATGGGCTAGTTTACGTCGTTG
TATGCCAGTTGCTTCTGGTGGTATCCACTGTGGTCAAATGCACCAATTAGTACATTACTTAGGTGATGACGTAGTATTAC
AATTTGGTGGTGGTACAATTGGTCACCCAGATGGTATTCAAGCTGGTGCTACAGCTAACCGTGTTGCATTAGAAGCAATG
GTTTTAGCTCGTAACGAAGGTGCTGAT
>N.palea_DM1011 Nitzschia palea isolate DM1011 ribulose-1,5-carboxylase/oxygenase large subunit (rbcL) gene, partial cds; chloroplast
TGCTGCGGCAGTAGCTGGTGAATCTTCTACTGCAACTTGGACAGTTGTATGGACTGATTTATTAACAGCGTGTGACCGTT
ACCGTGCAAAAGCTTACCGTGTAGATCCAGTTCCAAACGCAACAAACCAATTCTTCGCTTTTATTGCATACGAATGTGAT
TTATTTGAAGAAGGTTCGTTAGCTAACTTAACAGCATCTATCATTGGTAACGTATTCGGTTTTAAAGCGGTATCAGCGTT
ACGTTTAGAAGATATGCGTATTCCACACTCATACTTAAAAACATTCCAAGGTCCTGCAACAGGTATCATTGTAGAACGTG
AACGTTTAAACAAGTATGGTGTTCCTTTATTAGGTGCTACAGTAAAACCAAAATTAGGTTTATCTGGTAAAAACTACGGT
CGTGTAGTATACGAAGGTTTAAAAGGTGGTTTAGACTTCTTAAAAGATGATGAAAACATTAACTCACAACCATTTATGCG
TTGGAGAGAACGTTTCTTAAACTGTATGGAAGGTATTAACCGTGCTTCAGCTGCAACAGGTGAAGTTAAAGGTTCTTACT
TAAACGTTACAGGTGCTACAATGGAAGACGTTTACGAACGTTCTGAGTACGCTAAAGAAGTTGGTTCTGTAATTATCATG
ATCGATTTAGTAATGGGTTACACAGCAATTCAAAGTATTGCTTTATGGGCTCGTAAAAACGATATGATTTTACATTTACA
CCGTGCGGGTAACTCAACTTACGCTCGTCAAAAAAACCATGGTATTAACTTCCGTGTAATCTGTAAATGGATGCGTATGT
CTGGTGTAGATCATATCCACGCTGGTACAGTTGTAGGTAAATTAGAAGGTGATCCTTTAATGATTAAAGGTTTCTACGAT
ACTTTACGTTTAACAACATTACAAGTTAACTTACCTTACGGTATCTTCTTCGAAATGCCATGGGCTAGTTTACGTCGTTG
TATGCCAGTTGCTTCTGGTGGTATCCACTGTGGTCAAATGCACCAATTAGTACATTACTTAGGTGATGACGTAGTATTAC
AATTTGGTGGTGGTACAATTGGTCACCCAGATGGTATTCAAGCTGGTGCTACAGCTAACCGTGTTGCATTAGAAGCAATG
GTTTTAGCTCGTAACGAAGGTGCTGAT
>N.palea_NIT1011KEL_DM1011 Nitzschia palea strain NIT1011KEL [DM1011] ribulose-1,5-bisphosphate carboxylase/oxygenase large subunit (rbcL) gene, partial cds; chloroplast
TGCTGCGGCAGTAGCTGGTGAATCTTCTACTGCAACTTGGACAGTTGTATGGACTGATTTATTAACAGCGTGTGACCGTT
ACCGTGCAAAAGCTTACCGTGTAGATCCAGTTCCAAACGCAACAAACCAATTCTTCGCTTTTATTGCATACGAATGTGAT
TTATTTGAAGAAGGTTCGTTAGCTAACTTAACAGCATCTATCATTGGTAACGTATTCGGTTTTAAAGCGGTATCAGCGTT
ACGTTTAGAAGATATGCGTATTCCACACTCATACTTAAAAACATTCCAAGGTCCTGCAACAGGTATCATTGTAGAACGTG
AACGTTTAAACAAGTATGGTGTTCCTTTATTAGGTGCTACAGTAAAACCAAAATTAGGTTTATCTGGTAAAAACTACGGT
CGTGTAGTATACGAAGGTTTAAAAGGTGGTTTAGACTTCTTAAAAGATGATGAAAACATTAACTCACAACCATTTATGCG
TTGGAGAGAACGTTTCTTAAACTGTATGGAAGGTATTAACCGTGCTTCAGCTGCAACAGGTGAAGTTAAAGGTTCTTACT
TAAACGTTACAGGTGCTACAATGGAAGACGTTTACGAACGTTCTGAGTACGCTAAAGAAGTTGGTTCTGTAATTATCATG
ATCGATTTAGTAATGGGTTACACAGCAATTCAAAGTATTGCTTTATGGGCTCGTAAAAACGATATGATTTTACATTTACA
CCGTGCGGGTAACTCAACTTACGCTCGTCAAAAAAACCATGGTATTAACTTCCGTGTAATCTGTAAATGGATGCGTATGT
CTGGTGTAGATCATATCCACGCTGGTACAGTTGTAGGTAAATTAGAAGGTGATCCTTTAATGATTAAAGGTTTCTACGAT
ACTTTACGTTTAACAACATTACAAGTTAACTTACCTTACGGTATCTTCTTCGAAATGCCATGGGCTAGTTTACGTCGTTG
TATGCCAGTTGCTTCTGGTGGTATCCACTGTGGTCAAATGCACCAATTAGTACATTACTTAGGTGATGACGTAGTATTAC
AATTTGGTGGTGGTACAATTGGTCACCCAGATGGTATTCAAGCTGGTGCTACAGCTAACCGTGTTGCATTAGAAGCAATG
GTTTTAGCTCGTAACGAAGGTGCTGAT
>N.palea_TCC651 Nitzschia palea isolate TCC 651 ribulose-1,5-carboxylase/oxygenase large subunit (rbcL) gene, partial cds; chloroplast
TGCTGCGGCAGTAGCTGGTGAATCTTCTACTGCAACTTGGACAGTTGTATGGACTGATTTATTAACAGCGTGTGACCGTT
ACCGTGCAAAAGCTTACCGTGTAGATCCAGTTCCAAACGCAACAAACCAATTCTTCGCTTTTATTGCATACGAATGTGAT
TTATTTGAAGAAGGTTCGTTAGCTAACTTAACAGCATCTATCATTGGTAACGTATTCGGTTTTAAAGCGGTATCAGCGTT
ACGTTTAGAAGATATGCGTATTCCACACTCATACTTAAAAACATTCCAAGGTCCTGCAACAGGTATTGTTGTAGAACGTG
AACGTTTAAACAAATATGGTGTTCCTTTATTAGGTGCTACAGTAAAACCAAAATTAGGTTTATCTGGTAAAAACTACGGT
CGTGTAGTATACGAAGGTTTAAAAGGTGGTTTAGACTTCTTAAAAGATGACGAAAACATTAACTCACAACCATTTATGCG
TTGGAGAGAACGTTTCTTAAACTGTATGGAAGGTATTAACCGTGCTTCAGCTGCAACAGGTGAAGTTAAAGGTTCTTACT
TAAACGTTACAGGTGCTACAATGGAAGACGTTTACGAACGTTCTGAGTATGCTAAAGAAGTTGGTTCTGTAATTATCATG
ATCGATTTAGTAATGGGTTACACAGCAATTCAAAGTATTGCTTTATGGGCTCGTAAAAACGATATGATTTTACATTTACA
CCGTGCGGGTAACTCAACTTACGCTCGTCAAAAAAACCATGGTATTAACTTCCGTGTAATCTGTAAATGGATGCGTATGT
CTGGTGTAGATCATATCCACGCTGGTACAGTTGTAGGTAAATTAGAAGGTGATCCTTTAATGATTAAAGGTTTCTACGAT
ACTTTACGTTTAACATCATTACAAGTTAACTTACCTTACGGTATCTTCTTCGAAATGCCATGGGCTAGTTTACGTCGTTG
TATGCCAGTTGCTTCAGGTGGTATCCACTGTGGTCAAATGCACCAATTAGTACATTACTTAGGTGATGACGTTGTATTAC
AATTTGGTGGTGGTACAATCGGTCACCCAGATGGTATTCAAGCTGGTGCTACAGCTAACCGTGTTGCATTAGAAGCAATG
GTTTTAGCTCGTAACGAAGGTGCTGAC
>N.palea_R8 Nitzschia palea strain R8 ribulose-1,5-bisphosphate carboxylase/oxygenase large subunit (rbcL) gene, partial cds; chloroplast
TGCTGCGGCAGTAGCTGGTGAATCTTCTACTGCAACTTGGACAGTTGTATGGACTGATTTATTAACAGCGTGTGACCGTT
ACCGTGCAAAAGCTTACCGTGTAGATCCAGTTCCAAACGCAACAAACCAATTCTTCGCTTTTATTGCATACGAATGTGAT
TTATTTGAAGAAGGTTCGTTAGCTAACTTAACAGCATCTATCATTGGTAACGTATTTGGTTTTAAAGCGGTATCAGCGTT
ACGTTTAGAAGATATGCGTATTCCACATTCATACTTAAAAACATTCCAAGGTCCTGCAACAGGTATTATTGTAGAACGTG
AACGTTTAAACAAGTATGGTGTTCCTTTATTAGGTGCTACAGTAAAACCAAAATTAGGTTTATCTGGTAAAAACTACGGT
CGTGTAGTATACGAAGGTTTAAAAGGTGGTTTAGACTTCTTAAAAGATGATGAAAACATTAACTCACAACCATTTATGCG
TTGGAGAGAACGTTTCTTAAACTGTATGGAAGGTATTAACCGTGCTTCAGCTGCAACAGGTGAAGTTAAAGGTTCTTACT
TAAACGTTACAGGTGCTACAATGGAAGACGTTTACGAACGTTCTGAGTACGCTAAAGAAGTTGGTTCTGTAATTATCATG
ATCGATTTAGTAATGGGTTACACAGCAATTCAAAGTATTGCTTTATGGGCTCGTAAAAACGATATGATTTTACACTTACA
CCGTGCGGGTAACTCAACTTACGCTCGTCAAAAAAACCATGGTATTAACTTCCGTGTAATCTGTAAATGGATGCGTATGT
CTGGTGTAGATCATATCCACGCTGGTACAGTTGTAGGTAAATTAGAAGGTGATCCTTTAATGATTAAAGGTTTCTACGAT
ACTTTACGTTTAACATCATTACAAGTTAACTTACCTTACGGTATTTTCTTCGAAATGCCATGGGCTAGTTTACGTCGTTG
TATGCCAGTTGCATCAGGTGGTATTCACTGTGGTCAAATGCACCAATTAGTACATTACTTAGGTGATGACGTAGTATTAC
AATTTGGTGGTGGTACAATTGGTCACCCAGATGGTATTCAAGCAGGTGCTACAGCTAACCGTGTTGCATTAGAAGCAATG
GTTTTAGCTCGTAATGAAGGTGCTGAT
>N.palea_TCC945 Nitzschia palea culture TCC:945 ribulose-1,5-bisphosphate carboxylase/oxygenase large subunit (rbcL) gene, partial cds; chloroplast
TGCTGCGGCAGTAGCTGGTGAATCTTCTACTGCAACTTGGACAGTTGTATGGACTGATTTATTAACAGCGTGTGACCGTT
ACCGTGCAAAAGCTTACCGTGTAGATCCAGTTCCAAACGCAACAAACCAATTCTTCGCTTTTATTGCATACGAATGTGAT
TTATTTGAAGAAGGTTCGTTAGCTAACTTAACAGCATCTATCATTGGTAACGTATTTGGTTTTAAAGCGGTATCAGCATT
ACGTTTAGAAGATATGCGTATTCCACATTCATACTTAAAAACATTCCAAGGTCCTGCAACAGGTATTATTGTAGAACGTG
AACGTTTAAACAAGTATGGTGTTCCTTTATTAGGTGCTACAGTAAAACCAAAATTAGGTTTATCTGGTAAAAACTACGGT
CGTGTAGTATACGAAGGTTTAAAAGGTGGTTTAGACTTCTTAAAAGATGATGAAAACATTAACTCACAACCATTTATGCG
TTGGAGAGAACGTTTCTTAAACTGTATGGAAGGTATTAATCGTGCTTCAGCTGCAACAGGTGAAGTTAAAGGTTCTTACT
TAAACGTTACAGGTGCTACAATGGAAGACGTTTACGAACGTTCTGAGTACGCTAAAGAAGTTGGTTCTGTAATTATCATG
ATCGATTTAGTAATGGGTTACACAGCAATTCAAAGTATTGCTTTATGGGCTCGTAAAAACGATATGATTTTACACTTACA
CCGTGCGGGTAACTCAACTTACGCTCGTCAAAAAAACCATGGTATTAACTTCCGTGTAATCTGTAAATGGATGCGTATGT
CTGGTGTAGATCATATCCACGCTGGTACAGTTGTAGGTAAATTAGAAGGTGATCCTTTAATGATTAAAGGTTTCTATGAT
ACTTTACGTTTAACATCATTACAAGTTAACTTACCTTACGGTATTTTCTTCGAAATGCCATGGGCTAGTTTCCCTCGTTG
TATGCCAGTTGCGTCAGGTGGTATTCACTGTGGTCAAATGCACCAATTAGTACACTACTTAGGTGATGACGTAGTATTAC
AATTTGGTGGTGGTACAATTGGTCACCCAGATGGTATTCAAGCAGGTGCTACAGCTAACCGTGTTGCATTAGAAGCAATG
GTTTTAGCTCGTAATGAAGGTGCTGAT
>N.palea_TCC909 Nitzschia palea voucher TCC909 ribulose-1,5-carboxylase/oxygenase large subunit (rbcL) gene, partial cds; chloroplast
TGCTGCGGCAGTAGCTGGTGAATCTTCTACTGCAACTTGGACAGTTGTATGGACTGATTTATTAACAGCGTGTGACCGTT
ACCGTGCAAAAGCTTACCGTGTAGATCCAGTTCCAAATGCAACAAACCAATTCTTCGCTTTTATCGCATACGAATGTGAT
TTATTTGAAGAAGGYTCGTTAGCTAACTTAACAGCATCTATCATTGGTAACGTATTCGGTTTTAAAGCGGTATCAGCGTT
ACGTTTAGAAGATATGCGTATTCCACACTCATACTTAAAAACATTCCAAGGTCCTGCAACAGGTATCGTTGTAGAACGTG
AACGTTTAAACAAATATGGTGTTCCTTTATTAGGTGCTACAGTAAAACCAAAATTAGGTTTATCTGGTAAAAACTACGGT
CGTGTAGTATACGAAGGTTTAAAAGGTGGTCTAGACTTCTTAAAAGATGACGAAAACATTAACTCACAACCATTTATGCG
TTGGAGAGAACGTTTCTTAAACTGTATGGAAGGTATTAACCGTGCTTCAGCTGCAACAGGTGARGTTAARGGTTCTTACT
TAAACGTTACAGGTGCTACAATGGAAGACGTTTACGAACGTTCTGAGTACGCTAAAGAAGTTGGTTCTGTAATTATCATG
ATCGATTTAGTAATGGGTTACACRGCAATTCAAAGTATTGCTTTATGGGCTCGTAAAAACGATATGATTTTACATTTACA
CCGTGCGGGTAACTCAACTTACGCTCGTCAAAAAAACCATGGTATTAACTTCCGTGTAATCTGTAAATGGATGCGTATGT
CTGGTGTAGATCATATCCACGCTGGTACAGTTGTWGGTAAATTAGAAGGTGATCCTTTAATGATTAAAGGTTTCTACGAT
ACTTTACGTTTAACATCATTACAAGTTAACTTACCYTACGGTATTTTCTTCGAAATGCCATGGGCTAGTTTACGTCGTTG
TATGCCAGTTGCTTCTGGTGGTATCCACYGTGGTCAAATGCACCAATTAATCCATTACTTAGGYGATGACGTAGTATTAC
AATTTGGTGRTGGTACAATTGGTCACCCAGATGGTATTCAAGCTGGTGCTACAGCTAACCGTGTTGCATTAGAAGCAATG
GTTTYAGCTCGTAACGAAGGTGCTGAT
>N.palea_TCC139_3 Nitzschia palea isolate TCC 139-3 ribulose-1,5-carboxylase/oxygenase large subunit (rbcL) gene, partial cds; chloroplast
TGCTGCGGCAGTAGCTGGTGAATCTTCTACTGCAACTTGGACAGTTGTATGGACTGATTTATTAACAGCGTGTGACCGTT
ACCGTGCAAAAGCTTACCGTGTAGATCCAGTTCCAAACTCAACAAACGTATTCTTCGCTTTCATTGCATATGAATGTGAT
TTATTTGAAGAAGGNTCGTTAGCTAACTTAACAGCATCTATCATTGGTAACGTATTCGGTTTTAAAGCGGTATCAGCGTN
ACGTTNAGAAGATATGCGTATTCCACATTCATACTTAAAAACATTCCAAGGTCCTGCAACAGGTATTATTGTAGAACGTG
AACGTTTAAACAAGTATGGTGTTCCTTTATTAGGTGCTACAGTTAAACCAAAATTAGGTTTATCTGGTAAAAACTACGGT
CGTGTAGTATACGAAGGTTTAAAAGGTGGTTTAGACTTCTTAAAAGATGATGAAAACATTAACTCACAACCATTTATGCG
TTGGAGAGAACGTTTCTTAAACTGTATGGAAGGTATTAACCGTGCTTCAGCTGCAACAGGTGAAGTTAAAGGTTCTTACT
TAAACGTTACAGGTGCTACAATGGAAGACGTTTACGAACGTTCTGAGTACGCTAAAGAAGTTGGTTCTGTAATCATCATG
ATCGATTTAGTAATGGGTTACACAGCAATTCAAAGTATTGCTTTATGGGCTCGTAAAAACGATATGATTTTACACTTACA
CCGTGCGGGTAACTCAACTTACGCTCGTCAAAAAAACCATGGTATTAACTTCCGTGTAATCTGTAAATGGATGCGTATGT
CTGGTGTAGATCATATCCACGCTGGTACAGTTGTAGGTAAATTAGAAGGTGATCCTTTAATGATTAAAGGTTTCTACGAT
ACTTTACGTTTAACAACATTACAAGTTAACTTACCTTACGGTATCTTCTTCGAAATGCCATGGGCTAGTTTACGTCGTTG
TATGCCAGTTGCGTCAGGTGGTATCCACTGTGGTCAAATGCACCAATTAGTACATTACTTAGGTGATGACGTAGTATTAC
AATTTGGTGGTGGTACAATTGGTCACCCAGATGGTATTCAAGCTGGTGCTACAGCTAACCGTGTTGCATTAGAAGCAATG
GTTTTAGCTCGTAACGAAGGTGCTGAC
>N.cf.gracilis_Nit51 Nitzschia cf. gracilis strain Nit51 ribulose-1,5-bisphosphate carboxylase/oxygenase large subunit (rbcL) gene, partial cds; chloroplast
TGCTGCGGCAGTAGCTGGTGAATCTTCTACAGCAACTTGGACAGTTGTATGGACTGATTTATTAACAGCTTGTGACCGTT
ACCGTGCAAAAGCTTACCGTGTAGATCCAGTTCCAAATGCAACTGATCAATTTTTCGCTTTTATCGCATACGAATGTGAT
TTATTCGAAGAAGGTTCTTTAGCTAACTTAACAGCATCTATTATTGGTAACGTATTTGGTTTTAAAGCTGTATCAGCTTT
ACGTTTAGAAGATATGCGTATTCCTCACTCATACTTAAAAACATTCCAAGGTCCTGCTACAGGTATTATTGTTGAACGTG
AACGTTTAAACAAATACGGTGTTCCTTTATTAGGTGCTACAGTAAAACCAAAATTAGGCTTATCTGGTAAAAACTACGGT
CGTGTAGTATTCGAAGGTTTAAAAGGTGGTTTAGACTTCTTAAAAGATGATGAGAACATTAACTCACAACCATTTATGCG
TTGGAGAGAACGTTTCTTAAACTGTATGGAAGGTATTAATCGTGCTTCAGCTGCTACAGGTGAAGTTAAAGGTTCTTACT
TAAACGTTACAGGTGCTACAATGGAAGACGTTTACGAACGTGCTGAATACGCTAAAGAAGTAGGTTCTGTAATTATCATG
ATCGATTTAGTAATGGGTTACACAGCAATTCAAAGTATTGCTTTATGGTCTCGTAGTAACGATATGATTTTACATTTACA
CCGTGCGGGTAACTCAACTTACGCTCGTCAAAAAAATCATGGTATTAACTTCCGTGTAATTTGTAAATGGATGCGTATGT
CTGGTGTAGATCATATTCACGCTGGTACAGTTGTAGGTAAACTAGAAGGTGATCCTTTAATGATTAAAGGTTTCTACGAT
GTTTTACGTTTAACAACTTTAGAAGTTAACTTACCTTACGGTATTTTCTTTGAAATGCCATGGGCAAGTTTACGTCGTTG
TATGCCTGTTGCTTCAGGTGGTATTCACTGTGGTCAAATGCATCAATTAATTCACTATTTAGGTGATGATGTTGTATTAC
AATTTGGTGGTGGTACAATTGGTCACCCAGATGGTATCCAAGCAGGTGCTACAGCTAACCGTGTAGCGTTAGAAGCAATG
GTATTAGCGCGTAACGAAGGTGCTGAT
>N.cf.palea_BC0799 Nitzschia cf. palea strain BC0799 ribulose-1,5-bisphosphate carboxylase/oxygenase large subunit (rbcL) gene, partial cds; chloroplast
TGCTGCGGCAGTAGCTGGTGAATCTTCGACAGCAACTTGGACAGTTGTATGGACTGATTTATTAACAGCTTGTGACCGTT
ACCGTGCAAAAGCTTACCGTGTAGATCCAGTTCCAAACGCAACTGATCAATTTTTCGCTTTTATCGCATACGAATGTGAT
TTATTCGAAGAAGGTTCTTTAGCTAACTTAACAGCATCTATTATTGGTAACGTATTCGGTTTTAAAGCTGTATCAGCTTT
ACGTTTAGAAGATATGCGTATTCCTCACTCATATTTAAAAACATTCCAAGGTCCTGCTACAGGTATTATTGTTGAACGTG
AACGTTTAAACAAATATGGTGTTCCTTTATTAGGTGCTACAGTAAAACCGAAATTAGGTTTATCTGGTAAAAACTACGGT
CGTGTAGTATTCGAAGGTTTAAAAGGTGGTTTAGACTTCTTAAAAGATGACGAGAACATTAACTCACAACCATTTATGCG
TTGGAGAGAACGTTTCTTAAACTGTATGGAAGGTATTAACCGTGCTTCAGCTGCTACAGGTGAAGTTAAAGGTTCTTACT
TAAACGTTACAGGTGCTACAATGGAAGACGTTTACGAACGTGCTGAGTACGCTAAAGAAGTAGGTTCTGTAATTATCATG
ATCGATTTAGTAATGGGTTATACAGCAATTCAAAGTATTGCTTTATGGTCTCGTAGTAACGATATGATTTTACATTTACA
CCGTGCGGGTAACTCAACTTACGCTCGTCAAAAAAACCACGGTATTAACTTCCGTGTAATCTGTAAATGGATGCGTATGT
CTGGTGTAGATCATATTCACGCTGGTACAGTTGTAGGTAAACTAGAAGGTGATCCTTTAATGATTAAAGGTTTCTACGAT
GTTTTACGTTTAACAACTTTAGAAGTTAACTTACCTTACGGTATTTTCTTCGAAATGCCATGGGCAAGTTTACGTCGTTG
TATGCCTGTTGCTTCAGGTGGTATCCACTGTGGTCAAATGCACCAATTAATTCATTATTTAGGTGATGATGTTGTATTAC
AATTCGGTGGTGGTACAATCGGTCACCCGGATGGTATCCAAGCAGGTGCTACAGCTAACCGTGTAGCTTTAGAAGCAATG
GTATTAGCTCGTAACGAAGGTGCTGAT
>N.cf.pusilla_Nit44 Nitzschia cf. pusilla partial rbcL gene for RuBisCO, large subunit, strain Nit44
TGCTGCGGCAGTAGCTGGTGAATCTTCGACAGCAACTTGGACAGTTGTATGGACTGATTTATTAACAGCTTGTGACCGTT
ACCGTGCAAAAGCTTACCGTGTAGATCCAGTTCCTAACGCAACTGATCAATTTTTCGCTTTTATCGCATACGAATGTGAT
TTATTCGAAGAAGGTTCTCTAGCTAACTTAACAGCATCTATTATTGGTAACGTATTCGGTTTTAAAGCTGTATCAGCTTT
ACGTTTAGAAGATATGCGTATTCCTCACTCATACTTAAAAACATTCCAAGGTCCTGCTACAGGTATCATTGTTGAACGTG
AACGTTTAAACAAATATGGTGTTCCTTTATTAGGTGCTACAGTAAAACCGAAATTAGGTTTATCTGGTAAAAACTACGGT
CGTGTAGTATTCGAAGGTTTAAAAGGTGGTTTAGACTTCTTAAAAGATGATGAGAACATTAACTCACAACCATTTATGCG
TTGGAGAGAACGTTTCTTAAACTGTATGGAAGGTATTAATCGTGCTTCAGCTGCTACAGGTGAAGTTAAAGGTTCTTACT
TAAACGTTACAGGTGCTACAATGGAAGACGTTTACGAACGTGCTGAGTACGCTAAAGAAGTAGGTTCTGTAATTATCATG
ATCGATTTAGTAATGGGTTATACAGCAATTCAAAGTATTGCTTTATGGTCTCGTAGTAACGATATGATTTTACATTTACA
CCGTGCCGGTAACTCAACTTACGCTCGTCAAAAAAATCACGGTATTAACTTCCGTGTAATCTGTAAATGGATGCGTATGT
CTGGTGTAGATCATATTCACGCTGGTACAGTTGTAGGTAAACTAGAAGGTGATCCTTTAATGATTAAAGGTTTCTACGAT
GTTTTACGTTTAACAACTTTAGAAGTTAACTTACCTTACGGTATTTTCTTCGAAATGCCATGGGCAAGTTTACGTCGTTG
TATGCCTGTTGCTTCAGGTGGTATCCACTGTGGTCAAATGCATCAATTAATTCATTACTTAGGTGATGATGTTGTATTAC
AATTCGGTGGTGGTACAATCGGTCACCCAGATGGTATCCAAGCAGGTGCTACAGCTAACCGTGTAGCGTTAGAAGCAATG
GTATTAGCTCGTAACGAAGGTGCTGAT
>N.pusilla_BC0333 Nitzschia pusilla strain BC0333 ribulose-1,5-bisphosphate carboxylase/oxygenase large subunit (rbcL) gene, partial cds; chloroplast
TGCGGCAGCAGTAGCTGGTGAATCTTCGACAGCAACTTGGACAGTTGTATGGACTGATTTATTAACAGCTTGTGACCGTT
ACCGTGCAAAAGCTTACCGTGTAGATCCAGTTCCTAACGCAACTGATCAATTTTTCGCTTTTATCGCATACGAATGTGAT
TTATTCGAAGAAGGTTCTTTAGCTAACTTAACAGCATCTATTATTGGTAACGTATTCGGTTTTAAAGCTGTATCAGCTTT
ACGTTTAGAAGATATGCGTATTCCTCACTCATACTTAAAAACATTCCAAGGTCCTGCTACAGGTATCATTGTTGAACGTG
AACGTTTAAACAAATACGGTGTTCCTTTATTAGGTGCTACAGTAAAACCGAAATTAGGTTTATCTGGTAAAAACTACGGT
CGTGTAGTATTCGAAGGTTTAAAAGGTGGTTTAGACTTCTTAAAAGATGATGAGAATATTAACTCACAACCATTTATGCG
TTGGAGAGAACGTTTCTTAAACTGTATGGAAGGTATTAATCGTGCTTCAGCTGCTACAGGTGAAGTTAAAGGTTCTTACT
TAAACGTTACAGGTGCTACAATGGAAGACGTTTACGAACGTGCTGAGTACGCTAAAGAAGTAGGTTCTGTAATTATCATG
ATCGATTTAGTAATGGGTTATACAGCAATTCAAAGTATTGCTTTATGGTCTCGTAGTAACGATATGATTTTACATTTACA
CCGTGCAGGTAACTCAACTTACGCTCGTCAAAAAAATCACGGTATTAACTTCCGTGTAATCTGTAAATGGATGCGTATGT
CTGGTGTAGATCATATTCACGCTGGTACAGTTGTAGGTAAACTAGAAGGTGATCCTTTAATGATTAAAGGTTTCTACGAT
GTTTTACGTTTAACAACTTTAGAAGTTAACTTACCTTACGGTATTTTCTTCGAAATGCCATGGGCAAGTTTACGTCGTTG
TATGCCTGTTGCTTCAGGTGGTATCCACTGTGGTCAAATGCATCAATTAATTCATTACTTAGGTGATGATGTTGTATTAC
AATTCGGTGGTGGTACAATCGGTCACCCAGATGGTATCCAAGCAGGTGCTACAGCTAACCGTGTAGCGTTAGAAGCAATG
GTATTAGCTCGTAACGAAGGTGCTGAT
>N.pusilla_TCC898 Nitzschia pusilla voucher TCC898 ribulose-1,5-carboxylase/oxygenase large subunit (rbcL) gene, partial cds; chloroplast
TGCTGCAGCCGTAGCTGGTGAATCTTCAACAGCAACTTGGACAGTTGTATGGACTGATTTATTAACAGCTTGTGACCGTT
ACCGTGCAAAAGCTTACCGTGTAGATCCAGTTCCAAACGCAACTGATCAATTTTTTGCTTTTATCGCATACGAATGTGAT
TTATTCGAAGAAGGTTCTTTAGCTAACTTAACAGCATCTATTATTGGTAACGTATTCGGTTTTAAAGCTGTATCAGCTTT
ACGTTTAGAAGATATGCGTATTCCTCATTCATACTTAAAAACATTCCAAGGTCCTGCTACAGGTATTATTGTTGAACGTG
AACGTTTAAACAAATACGGTGTTCCTTTATTAGGTGCTACAGTAAAACCGAAATTAGGCTTATCTGGTAAAAACTACGGT
CGTGTAGTATTCGAAGGTTTAAAAGGTGGTTTAGACTTCTTAAAAGATGATGAAAACATTAACTCACAACCATTTATGCG
TTGGAGAGAACGTTTCTTAAACTGTATGGAAGGTATTAATCGTGCTTCAGCTGCTACAGGTGAAGTTAAAGGTTCTTATT
TAAACGTTACAGGTGCTACAATGGAAGACGTTTACGAACGTGCTGAGTACGCTAAAGAAGTAGGTTCTGTAATTATCATG
ATCGATTTAGTTATGGGTTACACAGCAATTCAAAGTATTGCTTTATGGTCTCGTAGTAACGATATGATTTTACATTTACA
CCGTGCAGGTAACTCAACTTACGCTCGTCAAAAAAACCACGGTATTAACTTCCGTGTAATTTGTAAATGGATGCGTATGT
CAGGTGTAGATCATATTCACGCTGGTACAGTTGTAGGTAAACTAGAAGGTGATCCTTTAATGATTAAAGGTTTCTACGAT
GTTTTACGTTTAACAACTTTAGAAGTTAACTTACCTTACGGTATTTTCTTTGAAATGCCATGGGCAAGTTTACGTCGTTG
TATGCCTGTTGCTTCAGGTGGTATCCACTGTGGTCAAATGCACCAATTAATTCATTATTTAGGTGATGATGTTGTATTAC
AATTTGGTGGTGGTACAATCGGTCACCCAGATGGTATCCAAGCAGGTGCTACAGCTAACCGTGTAGCGTTAGAAGCAATG
GTATTAGCTCGTAACGAAGGTGCTGAT
>N.varelae_Nit952CAT Nitzschia varelae ribulose-1,5-bisphosphate carboxylase/oxygenase large subunit (rbcL) gene, partial cds; chloroplast
AGCAGCAGCAGTAGCAGGTGAATCTTCTACAGCAACTTGGACAGTTGTATGGACGGATTTATTAACAGCTTGTGACCGTT
ACCGTGCTAAAGCTTACCGTGTAGATCCAGTTCCAAATTCAACAGATCAATATTTTGCTTTTATCGCATACGAATGTGAT
TTATTTGAAGAAGGTTCATTAGCTAACTTAACAGCATCTATTATCGGTAACGTTTTTGGTTTCAAAGCTGTATCAGCTTT
ACGTTTAGAAGATATGCGTATTCCTCACTCATACTTAAAAACATTCCAAGGTCCTGCTACAGGTATCATTGTAGAACGTG
AACGTTTAAACAAATACGGTGTTCCATTATTAGGTGCAACAGTAAAACCAAAATTAGGTTTATCTGGTAAAAACTACGGT
CGTGTAGTTTACGAAGGCTTAAAAGGTGGTTTAGACTTCTTAAAAGATGATGAAAACATTAACTCACAACCATTCATGCG
TTGGAGAGAACGTTTCTTAAACTGTATGGAAGGTATTAACCGTGCTTCAGCTGCTACAGGTGAAGTTAAAGGTTCTTACT
TAAACGTTACAGGCGCTACAATGGAAGACGTTTACGAACGTGCACAATATGCTAAAGAAGTAGGTTCTGTAATCATCATG
ATCGATTTAGTAATGGGTTACACTGCAATTCAAAGTATTGCTTTATGGGCTCGTAATAACGACATGATTTTACATTTACA
CCGTGCTGGTAACTCAACTTACGCTCGTCAAAAAAATCATGGTATTAACTTCCGTGTAATTTGTAAATGGATGCGTATGT
CTGGTGTAGATCATATCCACGCAGGTACAGTTGTAGGTAAATTAGAAGGTGATCCTTTAATGATTAAAGGTTTCTATGAC
ACTTTACGTTTAACAACATTAGCAGTTAACTTACCTTACGGTATCTTCTTCGAAATGTCTTGGGCAAGTTTACGTCGTTG
TATGCCGGTTGCTTCAGGTGGTATTCACTGTGGTCAAATGCACCAATTAGTACATTATTTAGGTGATGACGTAGTATTAC
AATTTGGTGGTGGTACAATTGGTCACCCTGATGGTATTCAAGCAGGTGCTACAGCTAACCGTGTTGCTTTAGAAGCAATG
ATTTTAGCTCGTAACGAAGGTGCTGAT
>N.aequorea_Dillu38 Nitzschia aequorea strain Dillu38 ribulose-1,5-bisphosphate carboxylase/oxygenase large subunit (rbcL) gene, partial cds; chloroplast
AGCAGCAGCAGTAGCTGGTGAATCGTCTACAGCAACTTGGACAGTTGTATGGACTGATTTATTAACAGCTTGTGATCGTT
ACCGTGCGAAAGCTTACCGTGTAGATCCAGTTCCAAACTCAACAGATTCATTCTTCGCGTTCATCGCATACGAATGTGAT
TTATTTGAAGAAGGTTCTTTAGCTAACTTAACAGCTTCTATTATTGGTAACGTATTTGGATTTAAAGCTGTATCAGCTTT
ACGTTTAGAAGATATGCGTATTCCTCACTCATACTTAAAGACTTTCCAAGGTCCTGCTACAGGTATCGTTGTAGAGCGTG
AGCGTTTAAACAAATACGGTGTTCCTTTATTAGGTGCTACAGTAAAACCTAAATTAGGTTTATCTGGTAAAAACTACGGT
CGTGTAGTTTTCGAAGGTTTAAAAGGTGGTTTAGACTTCTTAAAGGATGATGAGAATATTAACTCACAACCATTCATGCG
TTGGAGAGAGCGTTTCTTAAACTGTATGGAAGGTATTAACCGTGCTTCAGCTGCTACAGGTGAAGTTAAAGGTTCTTACT
TAAACGTTACAGGTGCTACAATGGAAGACGTTTACGAACGTTCTGAGTACGCTAAAGAAGTAGGTTCTGTAATTATCATG
ATCGATTTAGTAATGGGTTATACAGCAATTCAAAGTATTGCTTTATGGGCTCGTGATAATGATATGTTATTACATTTACA
CCGTGCTGGTAACTCAACTTACGCTCGTCAAAAGAATCATGGTATTAACTTCCGTGTAATCTGTAAATGGATGCGTATGT
CTGGTGTAGATCATATCCACGCTGGTACAGTTGTAGGTAAATTAGAAGGTGATCCTTTAATGATTAAAGGTTTCTACGAT
ACTTTACGTTTAACAACATTAGAAGTTAACTTACCTTACGGTATCTTCTTTGAAATGCCATGGGCGTCTTTACGTCGTTG
TATGCCAGTTGCTTCAGGTGGTATCCACTGTGGTCAAATGCACCAATTAGTACATTACTTAGGTGATGATGTTGTATTAC
AATTTGGTGGTGGTACAATTGGTCACCCTGATGGTATTCAAGCAGGTGCTACAGCTAACCGTGTTGCTTTAGAAGCAATG
GTATTAGCTCGTAACGAAGGTGCTGAC
>N.lembiformis_R2 Nitzschia lembiformis chloroplast partial rbcL gene for ribulose-1, 5-biphosphate carboxylase oxygensase large subunit, strain R2
TGCTGCTGCAGTAGCTGGTGAATCTTCTACAGCAACTTGGACAGTTGTGTGGACAGATTTATTAACTGCTTGTGATCGTT
ATCGTGCGAAAGCTTACCGTGTAGATCCAGTTCCAAATTCAACAGACCAATTCTTTGCATTTATCGCATATGAATGTGAC
TTATTTGAAGAAGGTTCATTAGCTAACTTAACAGCATCTATTATCGGTAACGTATTTGGTTTCAAAGCTGTATCAGCTTT
ACGTTTAGAAGATATGCGTATTCCTCACTCATACTTAAAAACATTCCAAGGTCCTGCAACAGGTATCATTGTAGAACGTG
AACGTTTAAACAAGTACGGTGTTCCTTTATTAGGTGCGACAGTAAAACCAAAATTAGGTTTATCTGGTAAAAACTATGGT
CGTGTAGTATACGAAGGTTTAAAAGGTGGTTTAGACTTCTTAAAAGATGATGAAAACATTAACTCTCAACCATTTATGCG
TTGGAGAGAACGTTTTTTAAACTGTATGGAAGGTATTAACCGKGCTGCTGCTGCTACAGGTGAAGTTAAAGGTTCTTACT
TAAACGTTACCGGTGCTACAATGGAAGACGTTTATGAACGTGCTGAGTATGCGAAAGAAGTAGGTTCTATCGTTATCATG
ATCGATTTAGTAATGGGTTATACAGCAATTCAAAGTATTGCTTTATGGGCTCGTAAAAATGATATGCTTTTACATTTACA
CCGTGCTGGTAATTCAACTTATGCTCGTCAAAAAAATCATGGTATTAACTTCCGTGTAATTTGTAAATGGATGCGTATGT
CTGGTGTAGATCATATTCACGCAGGTACAGTTGTAGGTAAATTAGAAGGTGATCCTTTAATGATTAAAGGTTTCTACGAC
ATTTTACGTTTAACAGACTTAGAAGTTAACTTACCTTATGGTATCTTCTTCGAAATGCCGTGGGCTAGTTTACGTCGTTG
TATGCCAGTTGCATCTGGTGGTATTCACTGTGGTCAAATGCACCAACTAGTACATTACTTAGGTGATGATGTAGTATTAC
AATTTGGTGGTGGTACAATTGGTCACCCAGATGGTATCCAAGCCGGTGCAACAGCTAACCGTGTTGCTTTAGAAGCAATG
GTATTAGCTCGTAACGAAGGTGCTGAC
>N.pusilla_TA_45 Nitzschia pusilla strain TA-45 ribulose-1,5-bisphosphate carboxylase/oxygenase large subunit (rbcL) gene, partial cds; chloroplast
TGCTGCGGCAGTAGCAGGTGAATCGTCTACAGCAACTTGGACAGTTGTATGGACAGATTTATTAACTGCTTGTGATCGTT
ACCGTGCAAAAGCTTACCGTGTAGATCCAGTTCCTAACGCAACAGATCAATACTTTGCATTCATCGCATACGAATGTGAT
TTATTTGAAGAAGGTTCGTTAGCTAACTTAACAGCGTCTATCATCGGTAACGTATTTGGTTTCAAAGCTATCTCAGCTTT
ACGTTTAGAAGATATGCGTATTCCTCACTCATACTTAAAAACATTCCAAGGTCCTGCAACAGGTATCATTGTAGAACGTG
AGCGTTTAAATAAATACGGTGTTCCTTTATTAGGTGCTACAGTAAAACCTAAATTAGGTTTATCTGGTAAAAACTACGGT
CGTGTAGTATTCGAAGGTTTAAAAGGTGGTTTAGACTTTTTAAAAGATGATGAGAACATTAACTCTCAACCATTCATGCG
TTGGAGAGAACGTTTCTTAAACTGTATGGAAGGTATCAACCGTGCTTCTGCTGCTACAGGTGAAGTTAAAGGTTCTTACT
TAAACGTTACAGGTGCTACAATGGAAGACGTTTATGAACGTGCTGAGTACGCAAAAGAAGTAGGTTCTATCATTATCATG
ATCGATTTAGTAATGGGTTACACAGCAATTCAAAGTATTGCTTTATGGGCTCGTAACAACGATATGCTTTTACACTTACA
CCGTGCTGGTAACTCAACTTACGCTCGTCAAAAAAATCATGGTATTAACTTCCGTGTAATTTGTAAGTGGATGCGTATGT
CTGGTGTAGATCATATTCACGCTGGTACAGTTGTAGGTAAATTAGAAGGTGATCCTTTAATGATTAAAGGTTTCTACGAC
ATTTTACGTTTAACAACATTAGAAGTTAACTTACCTTACGGTATCTTCTTCGAAATGCCATGGGCTAGTTTACGTCGTTG
TATGCCAGTTGCTTCAGGTGGTATTCACTGTGGTCAAATGCACCAACTAGTACATTACTTAGGTGATGATGTAGTATTAC
AATTTGGTGGTGGTACAATTGGTCACCCAGATGGTATCCAAGCAGGTGCTACTGCTAACCGTGTTGCGTTAGAAGCAATG
GTTTTAGCTCGTAACGAAGGTGCTGAC
>N.adhaerens_BIOTAII18 Nitzschia adhaerens isolate BIOTAII-18 ribulose-1,5-bisphosphate carboxylase/oxygenase large subunit (rbcL) gene, partial cds
AGCTGCTGCTGTAGCTGGTGAATCTTCTACAGCTACTTGGACAGTTGTATGGACTGATTTATTAACAGCTTGTGACCGTT
ACCGTGCTAAAGCTTACCGTGTAGATCCAGTTCCAAACGCAGCAGATCAATACTTCGCTTTCATCGCATACGAATGTGAT
TTATTCGAAGAAGGTTCTTTAGCTAACTTAACAGCTTCTATTATTGGTAACGTTTTCGGATTCAAAGCAATCTCTGCTTT
ACGTTTAGAAGATATGCGTATTCCTCACTCATACTTAAAAACATTCCAAGGTCCTGCTACAGGTATCATTGTAGAACGTG
AACGTTTAAACAAATACGGTATTCCTTTATTAGGTGCAACAGTAAAACCAAAATTAGGTTTATCTGGTAAAAACTACGGT
CGTGTAGTATATGAAGGTTTAAAAGGTGGTTTAGACTTCTTAAAAGATGATGAAAACATTAACTCTCAACCATTCATGCG
TTGGAGAGAGCGTTTCTTAAACTGTATGGAAGGTATTAACCGTGCTTCAGCTGCTACAGGTGAAGTTAAAGGTTCTTACT
TAAACGTTACAGCTGCAACAATGGAAGAAGTATACAAACGTTCTGAGTATGCTAAAGAAGTTGGTTCTATCATTATCATG
ATCGATTTAGTTATGGGTTACACAGCAATCCAAAGTATTGCTTTATGGGCTCGTGAAAATGATATGTTATTACACTTACA
CCGTGCAGGTAACTCTACTTACGCTCGTCAAAAGAATCATGGTATTAACTTCCGTGTTATCTGTAAATGGATGCGTATGT
CTGGTGTAGATCACATTCACGCTGGTACAGTTGTAGGTAAATTAGAAGGTGATCCTTTAATGATTAAAGGTTTCTACGAT
ATTTTACGTTTAACTTCATTAGAAGTTAACTTACCTTACGGTATTTTCTTCGAAATGCCTTGGGCTAGTTTACGTAAATG
TATGCCGGTTGCTTCTGGTGGTATCCACTGTGGTCAAATGCACCAATTAGTTCACTACTTAGGTGATGATGTAGTATTAC
AATTCGGTGGTGGTACAATTGGTCACCCAGATGGTATCCAAGCAGGTGCTACAGCTAACCGTGTTGCTTTAGAAGCAATG
GTATTAGCTCGTAACGAAGGTGCTGAT
>N.inordinata_BIOTAII44 Nitzschia inordinata isolate BIOTAII-44 ribulose-1,5-bisphosphate carboxylase/oxygenase large subunit (rbcL) gene, partial cds
TGCTGCTGCTGTTGCCGGTGAATCTTCTACAGCTACTTGGACAGTTGTATGGACTGATTTATTAACAGCTTGTGACCGTT
ACCGTGCTAAAGCTTACCGTGTAGATCCAGTTCCAAATACAACAGATCAATACTTCGCTTTCATCGCATACGAATGTGAT
TTATTTGAAGAAGGTTCTTTAGCTAACTTAACAGCATCTATTATCGGTAACGTTTTCGGATTCAAAGCAATCTCTGCTTT
ACGTTTAGAAGATATGCGTATTCCTCACTCATACTTAAAAACATTCCAAGGTCCTGCTACAGGTATCATTGTAGAACGTG
AACGTTTAAACAAATATGGTATTCCATTATTAGGTGCAACAGTAAAACCAAAATTAGGTTTATCTGGTAAAAACTACGGT
CGTGTAGTATACGAAGGTTTAAAAGGTGGTTTAGACTTCTTAAAAGATGATGAGAACATTAACTCTCAACCATTCATGCG
TTGGAGAGAGCGTTTCTTAAACTGTATGGAAGGTATCAACCGTGCTTCAGCTGCAACAGGTGAAGTTAAAGGTTCTTACT
TAAACGTTACAGCTGCAACAATGGAAGAAGTATACAAACGTGCTGAGTATGCTAAAGAAGTTGGTTCTATCATTGTGATG
ATCGATTTAGTTATGGGTTACACAGCAATTCAAAGTATTGCTTTATGGGCTCGTGAAAATGATATGCTTTTACATTTACA
CCGTGCAGGTAACTCTACTTACGCTCGTCAAAAAAACCATGGTATTAACTTCCGTGTTATTTGTAAATGGATGCGTATGT
CTGGTGTAGATCACATCCACGCTGGTACAGTTGTAGGTAAATTAGAAGGTGATCCTTTAATGATTAAAGGTTTCTACGAT
ATTTTACGTGAAACAACATTAGAAGTAAACTTACCTTACGGTATTTTCTTCGAAATGCCATGGGCTAGTTTACGTAAATG
TATGCCAGTTGCTTCAGGTGGTATCCACTGTGGTCAAATGCACCAATTAGTTCACTACTTAGGTGATGACGTAGTATTAC
AATTCGGTGGTGGTACAATTGGTCACCCTGATGGTATTCAAGCAGGTGCGACAGCTAACCGTGTTGCTTTAGAAGCAATG
GTATTAGCTCGTAACGAAGGTGCTGAT
>N.aff.sublinearis_BC0850 Nitzschia aff. sublinearis strain BC0850 ribulose-1,5-bisphosphate carboxylase/oxygenase large subunit (rbcL) gene, partial cds; chloroplast
TGCAGCTGCGGTAGCGGGTGAATCTTCTACAGCTACTTGGACAGTTGTATGGACAGATTTATTAACAGCTTGTGATCGTT
ACCGTGCAAAAGCTTACCGTGTAGATCCAGTTCCAAATGCACCAGATCAATACTTTGCTTTCATCGCTTACGAATGTGAT
TTATTTGAAGAAGGTTCTTTATCTAACTTAACAGCGTCTATTATTGGTAACGTTTTTGGGTTTAAAGCAGTAGCTGCTTT
ACGTTTAGAAGATATGCGTATTCCTCATTCATACTTAAAAACATTCCAAGGTCCTGCTACAGGTATCGTTGTTGAACGTG
AACGTTTAAACAAATACGGTGTTCCTTTATTAGGTGCTACAGTAAAACCAAAATTAGGTTTATCTGGTAAAAACTACGGT
CGTGTAGTATATGAAGGTTTAAAAGGTGGTTTAGATTTCTTAAAAGATGATGAGAACATTAACTCTCAACCATTTATGCG
TTGGAGAGAACGTTTCTTAAACTGTATGGAAGGTATCAACCGTGCTTCAGCTGCTACAGGTGAAGTTAAAGGTTCTTACT
TAAACGTTACAGCTGCAACTTTAGAAGAAACTTACAAACGTGCACAATATGCTAAAGAAGTAGGTTCTATCATCGTTATG
GTTGATTTAGTTATGGGTTACACAGCTTTACAATCAATGGCTATTTGGTCTCGTGAAAACGATATGTTATTACATTTACA
CCGTGCGGGTAACTCTACTTATGCTCGTCAAAAAAACCATGGTATTAACTTCCGTGTTATTTGTAAATGGATGCGTATGA
CTGGTGTAGATCATATTCATGCTGGTACGGTTGTTGGTAAATTAGAAGGTGATCCTTTAATGATTAAAGGTTTCTACGAT
ACTTTACGTTTAACTACATTAGAAGTAAACTTACCTTACGGTATTTTCTTTGAAATGCCATGGGCTAGTTTACGTAAATG
TATGCCTGTTGCTTCTGGTGGTATCCATTGTGGTCAAATGCACCAATTAGTTCATTACTTAGGTGATGACGTAGTATTAC
AATTTGGTGGTGGTACAATTGGTCATCCAGATGGTATCCAAGCTGGTGCTACAGCTAACCGTGTTGCTTTAGAAGCAATG
GTTTTAGCTCGTAACGAAGGTGCTGAT
>N.alicae_BC0330 Nitzschia alicae strain BC0330 ribulose-1,5-bisphosphate carboxylase/oxygenase large subunit (rbcL) gene, partial cds; chloroplast
TGCAGCTGCGGTAGCAGGTGAATCTTCTACAGCTACTTGGACAGTTGTATGGACAGATTTATTAACAGCTTGTGATCGTT
ACCGTGCAAAAGCTTACCGTGTAGATCCAGTTCCAAATGCACCAGATCAATACTTTGCTTTCATCGCTTACGAATGTGAT
TTATTTGAAGAAGGTTCTTTATCTAACTTAACAGCGTCTATTATTGGTAACGTTTTTGGATTTAAAGCAATATCTGCTTT
ACGTTTAGAAGATATGCGTATTCCTCATTCATACTTAAAAACATTCCAAGGTCCTGCTACAGGTATCGTTGTTGAACGTG
AACGTTTAAACAAATACGGTGTTCCTTTATTAGGTGCTACAGTAAAACCAAAATTAGGTTTATCTGGTAAAAACTACGGT
CGTGTAGTATATGAAGGTTTAAAAGGTGGTTTAGATTTCTTAAAAGATGATGAGAACATTAACTCTCAACCATTTATGCG
TTGGAGAGAACGTTTCTTAAATTGTATGGAAGGTATTAACCGTGCTTCAGCTGCTACAGGTGAAGTTAAAGGTTCTTACT
TAAACGTTACAGCTGCAACTTTAGAAGAAACTTACAAACGTGCAGAATATGCTAAAGAAGTAGGTTCTATCATCGTTATG
GTGGATTTAGTTATGGGTTACACAGCTTTACAATCAATGGCTATTTGGTCTCGTGAAAACGATATGTTATTACATTTACA
CCGTGCGGGTAACTCTACTTATGCTCGTCAAAAAAATCACGGTATTAACTTCCGTGTTATTTGTAAATGGATGCGTATGA
CTGGTGTAGATCATATTCATGCTGGTACAGTTGTTGGTAAATTAGAAGGTGATCCTTTAATGATTAAAGGTTTCTACGAT
ACTTTACGTTTAACTACATTAGAAGTGAACTTACCTTACGGTATTTTCTTTGAAATGCCATGGGCTAGTTTACGTAAATG
TATGCCTGTTGCTTCTGGTGGTATCCACTGTGGTCAAATGCACCAATTAGTTCATTACTTAGGTGATGACGTAGTATTAC
AATTTGGTGGTGGTACAATTGGTCATCCAGATGGTATCCAAGCTGGTGCTACAGCTAACCGTGTTGCTTTAGAAGCAATG
GTTTTAGCTCGTAACGAAGGTGCTGAT
>N.cf.recta_BC0769 Nitzschia cf. recta strain BC0769 ribulose-1,5-bisphosphate carboxylase/oxygenase large subunit (rbcL) gene, partial cds; chloroplast
TGCAGCTGCTGTAGCAGGTGAATCTTCTACAGCTACTTGGACAGTTGTATGGACAGATTTATTAACAGCTTGTGATCGTT
ACCGTGCAAAAGCTTACCGTGTAGATCCAGTTCCAAATGCACCAGATCAATACTTTGCTTTCATCGCTTACGAATGTGAT
TTATTTGAAGAAGGTTCTTTATCTAACTTAACAGCTTCTATTATTGGTAACGTTTTTGGATTTAAAGCAGTAGCTGCTTT
ACGTTTAGAAGATATGCGTATTCCTCATTCATACTTAAAAACATTCCAAGGTCCTGCTACAGGTATCGTTGTTGAACGTG
AACGTTTAAACAAATACGGTGTTCCTTTATTAGGTGCTACAGTAAAACCAAAATTAGGTTTATCTGGTAAAAACTACGGT
CGTGTAGTATACGAAGGTTTAAAAGGTGGTTTAGATTTCTTAAAAGATGATGAGAACATTAACTCTCAACCATTCATGCG
TTGGAGAGAACGTTTCTTAAACTGTATGGAAGGTATTAACCGTGCTTCAGCTGCTACAGGTGAAGTTAAAGGTTCTTACT
TAAACGTTACAGCTGCAACTTTAGAAGAAACTTACAAACGTGCAGAATATGCTAAAGAAGTAGGTTCTATCATCGTTATG
GTTGATTTAGTTATGGGTTACACAGCTTTACAATCAATGGCTCTTTGGTCTCGCGAAAACGATATGTTATTACATTTACA
CCGTGCGGGTAACTCTACTTATGCTCGTCAAAAAAACCATGGTATTAACTTCCGTGTTATTTGTAAATGGATGCGTATGA
CTGGTGTAGATCATATTCATGCTGGTACAGTTGTTGGTAAATTAGAAGGTGATCCTTTAATGATTAAAGGTTTCTACGAT
ACTTTACGTTTAACTACATTAGAAGTTAACTTACCTTACGGGATTTTCTTTGAAATGCCATGGGCTAGTTTACGTAAATG
TATGCCTGTTGCTTCTGGTGGTATTCACTGTGGTCAAATGCACCAATTAGTTCATTACTTAGGTGATGACGTAGTATTAC
AATTTGGTGGTGGTACAATTGGTCATCCAGATGGTATCCAAGCTGGTGCTACAGCTAACCGTGTTGCTTTAGAAGCAATG
GTTTTAGCTCGTAACGAAGGTGCTGAT
>N.cf.recta_BC0795 Nitzschia cf. recta strain BC0795 ribulose-1,5-bisphosphate carboxylase/oxygenase large subunit (rbcL) gene, partial cds; chloroplast
TGCAGCTGCTGTAGCAGGTGAATCTTCTACAGCTACTTGGACAGTTGTATGGACAGATTTATTAACAGCTTGTGATCGTT
ACCGTGCAAAAGCTTACCGTGTAGATCCAGTTCCAAATGCACCAGATCAATACTTTGCTTTCATCGCTTACGAATGTGAT
TTATTTGAAGAAGGTTCTTTATCTAACTTAACAGCTTCTATTATTGGTAACGTTTTTGGATTTAAAGCAGTAGCTGCTTT
ACGTTTAGAAGATATGCGTATTCCTCATTCATACTTAAAAACATTCCAAGGTCCTGCTACAGGTATCGTTGTTGAACGTG
AACGTTTAAACAAATACGGTGTTCCTTTATTAGGTGCTACAGTAAAACCAAAATTAGGTTTATCTGGTAAAAACTACGGT
CGTGTAGTATACGAAGGTTTAAAAGGTGGTTTAGATTTCTTAAAAGATGATGAGAACATTAACTCTCAACCATTCATGCG
TTGGAGAGAACGTTTCTTAAACTGTATGGAAGGTATTAACCGTGCTTCAGCTGCTACAGGTGAAGTTAAAGGTTCTTACT
TAAACGTTACAGCTGCAACTTTAGAAGAAACTTACAAACGTGCAGAATATGCTAAAGAAGTAGGTTCTATCATCGTTATG
GTTGATTTAGTTATGGGTTACACAGCTTTACAATCAATGGCTCTTTGGTCTCGTGAAAACGATATGTTATTACATTTACA
CCGTGCGGGTAACTCTACTTATGCTCGTCAAAAAAACCATGGTATTAACTTCCGTGTTATTTGTAAATGGATGCGTATGA
CTGGTGTAGATCATATTCATGCTGGTACAGTTGTTGGTAAATTAGAAGGTGATCCTTTAATGATTAAAGGTTTCTACGAT
ACTTTACGTTTAACTACATTAGAAGTTAACTTACCTTACGGGATTTTCTTTGAAATGCCATGGGCTAGTTTACGTAAATG
TATGCCTGTTGCTTCTGGTGGTATTCACTGTGGTCAAATGCACCAATTAGTTCATTACTTAGGTGATGACGTAGTATTAC
AATTTGGTGGTGGTACAATTGGTCATCCAGATGGTATCCAAGCTGGTGCTACAGCTAACCGTGTTGCTTTAGAAGCAATG
GTTTTAGCTCGTAACGAAGGTGCTGAT
>N.dissipata_var.media_BC0649 Nitzschia dissipata var. media strain BC0649 ribulose-1,5-bisphosphate carboxylase/oxygenase large subunit (rbcL) gene, partial cds; chloroplast
TGCAGCTGCTGTAGCAGGTGAATCTTCTACAGCTACTTGGACAGTTGTATGGACAGATTTATTAACAGCTTGTGATCGTT
ACCGTGCAAAAGCTTACCGTGTAGATCCAGTTCCAAATGCACCAGATCAATACTTTGCTTTCATCGCTTACGAATGTGAT
TTATTTGAAGAAGGTTCTTTATCTAACTTAACAGCGTCTATTATCGGTAACGTTTTTGGATTTAAAGCAGTAGCTGCTTT
ACGTTTAGAAGATATGCGTATTCCTCATTCATACTTAAAAACATTCCAAGGTCCTGCTACAGGTATCGTTGTTGAACGTG
AACGTTTAAACAAATACGGTGTTCCTTTATTAGGTGCTACAGTAAAACCAAAATTAGGTTTATCTGGTAAAAACTACGGT
CGTGTAGTATATGAAGGTTTAAAAGGTGGTTTAGATTTCTTAAAAGATGATGAGAACATTAACTCTCAACCATTTATGCG
TTGGAGAGAACGTTTCTTAAACTGTATGGAAGGTATTAATCGTGCTTCAGCTGCTACAGGTGAAGTTAAAGGTTCTTACT
TAAACGTTACAGCTGCAACTTTAGAAGAAACTTACAAACGTGCACAATATGCTAAAGAAGTAGGTTCTATCATCGTTATG
GTTGATTTAGTTATGGGTTACACAGCTTTACAATCAATGGCTATTTGGTCTCGTGAAAACGATATGTTATTACATTTACA
CCGTGCGGGTAACTCTACTTATGCTCGTCAAAAAAATCATGGTATTAACTTCCGTGTTATTTGTAAATGGATGCGTATGA
CTGGTGTAGATCATATTCATGCTGGTACAGTTGTTGGTAAATTAGAAGGTGATCCTTTAATGATTAAAGGTTTCTACGAT
GTTTTACGTTTAACTACATTAGAAGTTAACTTACCTTACGGTATTTTCTTTGAAATGCCATGGGCTAGTTTACGTAAATG
TATGCCTGTTGCTTCTGGTGGTATTCACTGTGGTCAAATGCACCAATTAGTTCATTACTTAGGTGATGATGTAGTATTAC
AATTTGGTGGTGGTACAATTGGTCATCCAGATGGTATCCAAGCTGGTGCTACAGCTAACCGTGTTGCTTTAGAAGCAATG
GTTTTAGCTCGTAATGAAGGTGCTGAT
>N.heufleriana_BC0307 Nitzschia heufleriana strain BC0307 ribulose-1,5-bisphosphate carboxylase/oxygenase large subunit (rbcL) gene, partial cds; chloroplast
TGCAGCTGCTGTAGCAGGTGAATCTTCTACAGCTACTTGGACAGTTGTATGGACAGATTTATTAACAGCTTGTGATCGTT
ACCGTGCAAAAGCTTACCGTGTAGATCCAGTTCCAAATGCACCAGATCAATACTTTGCTTTTATTGCGTACGAATGTGAT
TTATTTGAAGAAGGTTCTTTATCTAACTTAACAGCGTCTATTATCGGTAACGTTTTTGGATTTAAAGCAGTAGCTGCTTT
ACGTTTAGAAGATATGCGTATTCCTCATTCATATTTAAAAACATTCCAAGGTCCTGCTACAGGTATCGTTGTTGAACGTG
AACGTTTAAACAAATATGGTGTTCCTTTATTAGGTGCAACAGTAAAACCAAAATTAGGTTTATCTGGTAAAAACTATGGT
CGTGTAGTATACGAAGGTTTAAAAGGTGGTTTAGATTTCTTAAAAGATGATGAGAACATTAACTCGCAACCATTTATGCG
TTGGAGAGAACGTTTCTTAAACTGTATGGAAGGTATTAACCGTGCTTCAGCTGCTACAGGTGAAGTTAAAGGTTCTTACT
TAAACGTTACAGCTGCAACTTTAGAAGAAACTTACAAACGTGCAGAATATGCTAAAGAAGTAGGTTCTATCATCGTTATG
GTTGATTTAGTTATGGGTTACACAGCTTTACAATCAATGGCTATTTGGTCTCGTGAAAACGATATGTTATTACATTTACA
CCGTGCGGGTAACTCTACTTATGCTCGTCAAAAAAACCATGGTATTAACTTCCGTGTTATTTGTAAATGGATGCGTATGA
CTGGTGTAGATCATATTCATGCTGGTACAGTTGTTGGTAAATTAGAAGGTGATCCTTTAATGATTAAAGGTTTCTACGAT
ACTTTACGTTTAACTACATTAGAAGTTAACTTACCTTACGGTATTTTCTTTGAAATGCCATGGGCTAGTTTACGTAAATG
TATGCCTGTTGCTTCTGGTGGTATTCACTGTGGTCAAATGCACCAATTAGTTCATTACTTAGGTGATGATGTAGTATTAC
AATTTGGTGGTGGTACAATTGGTCATCCAGATGGTATCCAAGCTGGTGCTACAGCTAACCGTGTTGCTTTAGAAGCAATG
GTTTTAGCTCGTAACGAAGGTGCTGAT
>N.dissipata_TCC707 Nitzschia dissipata culture TCC:707 ribulose-1,5-bisphosphate carboxylase/oxygenase large subunit (rbcL) gene, partial cds; chloroplast
GGCAGCTGCGGTAGCAGGTGAATCTTCTACAGCTACTTGGACAGTTGTATGGACAGATTTATTAACAGCTTGTGATCGTT
ACCGTGCAAAAGCTTACCGTGTAGATCCAGTTCCAAATGCACCAGATCAATACTTTGCTTTCATCGCGTACGAATGTGAT
TTATTTGAAGAAGGTTCTTTATCTAACTTAACAGCGTCTATTATTGGTAACGTTTTTGGATTTAAAGCAGTAGCTGCTTT
ACGTTTAGAAGATATGCGTATTCCTCATTCATACTTAAAAACATTCCAAGGTCCTGCTACAGGTATCGTTGTTGAACGTG
AACGTTTAAACAAATACGGTGTTCCTTTATTAGGTGCTACAGTAAAACCAAAATTAGGTTTATCTGGTAAAAACTATGGT
CGTGTAGTATATGAAGGTTTAAAAGGTGGTTTAGATTTCTTAAAAGATGATGAGAACATTAACTCTCAACCATTTATGCG
TTGGAGAGAACGTTTCTTAAACTGTATGGAAGGTATTAACCGTGCTTCAGCTGCTACAGGTGAAGTTAAAGGATCTTACT
TAAACGTTACAGCTGCAACTTTAGAAGAAACTTACAAACGTGCAGAATATGCTAAAGAAGTAGGTTCTATCATCGTCATG
GTTGATTTAGTTATGGGTTACACAGCTTTACAATCAATGGCTATTTGGTCACGTGAAAACGATATGTTATTACATTTACA
CCGTGCAGGTAACTCTACTTATGCTCGTCAAAAAAATCATGGTATTAACTTCCGTGTTATTTGTAAATGGATGCGTATGA
CTGGTGTAGATCATATCCATGCTGGTACAGTTGTTGGTAAATTAGAAGGTGATCCTTTAATGATTAAAGGTTTCTACGAT
ACTTTACGTTTAACTACATTAGAAGTGAACTTACCTTACGGTATTTTCTTTGAAATGCCATGGGCTAGTTTACGTAAATG
TATGCCTGTTGCTTCTGGTGGTATCCACTGTGGTCAAATGCACCAATTAGTTCATTACTTAGGTGATGACGTAGTATTAC
AATTTGGTGGTGGTACAATTGGTCATCCTGATGGTATCCAAGCTGGTGCTACAGCTAACCGTGTTGCTTTAGAAGCAATG
GTTTTAGCTCGTAACGAAGGTGCTGAT
>N.cf.dissipata_var.media_BC0470 Nitzschia cf. dissipata var. media strain BC0470 ribulose-1,5-bisphosphate carboxylase/oxygenase large subunit (rbcL) gene, partial cds; chloroplast
TGCAGCTGCGGTAGCAGGTGAATCTTCTACAGCTACTTGGACAGTTGTATGGACAGATTTATTAACAGCTTGTGATCGTT
ACCGTGCAAAAGCTTACCGTGTAGATCCAGTTCCAAATGCACCAGATCAATACTTTGCTTTCATCGCTTACGAATGTGAT
TTATTTGAAGAAGGTTCTTTATCTAACTTAACAGCGTCTATTATTGGTAACGTTTTGGGATTTAAAGCAGTAGCTGCTTT
ACGTTTAGAAGATATGCGTATTCCTCATTCATACTTAAAAACATTCCAAGGTCCTGCTACAGGTATCGTTGTTGAACGTG
AACGTTTAAATAAATACGGTGTTCCTTTATTAGGTGCTACAGTAAAACCAAAATTAGGTTTATCTGGTAAAAACTACGGT
CGTGTAGTGTATGAAGGTTTAAAAGGTGGTTTAGACTTCTTAAAAGATGATGAAAACATTAACTCTCAACCATTTATGCG
TTGGAGAGAACGTTTCTTAAACTGTATGGAAGGAATTAACCGTGCTTCAGCTGCTACAGGTGAAGTTAAAGGTTCTTACT
TAAACGTTACAGCTGCAACTTTAGAAGAAACTTACAAACGTGCAGAATATGCTAAAGAAGTAGGTTCTATCATCGTTATG
GTTGATTTAGTTATGGGTTACACAGCGTTACAATCAATGGCTATTTGGTCTCGTGAAAACGATATGTTATTACATTTACA
CCGTGCGGGTAACTCTACTTATGCTCGTCAAAAAAACCATGGTATTAACTTCCGTGTTATCTGTAAATGGATGCGTATGA
CTGGTGTAGATCATATTCATGCTGGTACAGTTGTTGGTAAATTAGAAGGTGATCCTTTAATGATTAAAGGTTTCTATGAT
GTTTTACGTTTAACTACATTAGAAGTGAACTTACCTTACGGTATTTTCTTTGAAATGCCATGGGCTAGTTTACGTAAATG
TATGCCTGTTGCTTCTGGTGGTATCCACTGTGGTCAAATGCACCAATTAGTTCATTATTTAGGTGATGACGTAGTATTAC
AATTTGGTGGTGGTACAATTGGTCATCCAGATGGTATCCAAGCTGGTGCTACAGCTAACCGTGTTGCTTTAGAAGCAATG
GTTTTAGCTCGTAACGAAGGTGCTGAT
>N.sigmoidea_BC0787 Nitzschia sigmoidea strain BC0787 ribulose-1,5-bisphosphate carboxylase/oxygenase large subunit (rbcL) gene, partial cds; chloroplast
TGCAGCTGCTGTAGCAGGTGAATCTTCTACAGCTACTTGGACAGTTGTATGGACTGATTTATTAACAGCTTGTGATCGTT
ACCGTGCGAAAGCTTACCGTGTAGATCCAGTTCCAAATGCACCAGATCAATACTTCGCTTTTATCGCTTACGAATGTGAT
TTATTTGAAGAAGGTTCTTTATCTAATTTAACAGCGTCTATTATTGGTAACGTTTTTGGATTTAAAGCAGTAGCTGCTTT
ACGTTTAGAAGATATGCGTATTCCTCATTCATACTTAAAAACATTCCAAGGTCCTGCGACAGGTATCGTTGTTGAACGTG
AACGTTTAAACAAATACGGTGTTCCTTTATTAGGTGCTACAGTAAAACCAAAATTAGGTTTATCTGGTAAAAACTACGGT
CGTGTAGTATACGAAGGTTTAAAAGGTGGTTTAGACTTCTTAAAAGATGATGAGAACATTAACTCTCAACCATTTATGCG
TTGGAGAGAGCGTTTCTTAAACTGTATGGAAGGTATTAACCGTGCTTCAGCTGCTACAGGTGAAGTTAAAGGTTCTTACT
TAAACGTTACAGCTGCAACTTTAGAAGAAACTTACAAACGTGCTCAATATGCTAAAGAAGTAGGTTCGATCATCGTTATG
GTTGATTTAGTTATGGGTTATACAGCTTTACAATCAATGGCTATCTGGTCACGTGACAATGATATGTTATTACATTTACA
CCGTGCGGGTAACTCTACTTATGCTCGTCAAAAAAATCATGGTATTAACTTCCGTGTTATTTGTAAATGGATGCGTATGA
CTGGTGTAGATCATATTCACGCTGGTACAGTTGTAGGTAAATTAGAAGGTGATCCTTTAATGATTAAAGGTTTCTACGAT
GTTTTACGTTTAACTACATTAGAAGTTAATTTACCTTATGGTATCTTCTTTGAAATGCCATGGGCTAGTTTACGTAAATG
TATGCCTGTTGCTTCTGGTGGTATTCACTGTGGTCAAATGCACCAATTAGTTCATTACTTAGGTGATGATGTAGTATTAC
AATTTGGTGGTGGTACAATTGGTCACCCAGATGGTATTCAAGCTGGTGCTACAGCTAACCGTGTTGCTTTAGAAGCAATG
GTTTTAGCTCGTAACGAAGGTGCTGAT
>N.sigmoidea_RBGE Nitzschia sigmoidea plastid partial rbcL gene for ribulose-1,5-carboxylase/oxygenase large subunit, strain sigmoidea RBGE
TGCAGCTGCTGTAGCAGGTGAATCTTCTACAGCTACTTGGACAGTTGTATGGACTGATTTATTAACAGCTTGTGATCGTT
ACCGTGCGAAAGCTTACCGTGTAGATCCAGTTCCAAATGCACCAGATCAATACTTCGCTTTCATCGCTTACGAATGTGAT
TTATTTGAAGAAGGTTCTTTATCTAATTTAACAGCGTCTATTATTGGTAACGTTTTTGGATTTAAAGCAGTAGCTGCTTT
ACGTTTAGAAGATATGCGTATTCCTCATTCATACTTAAAAACATTCCAAGGTCCTGCTACAGGTATCGTTGTTGAACGTG
AACGTTTAAACAAATACGGTGTTCCTTTATTAGGTGCTACAGTAAAACCAAAATTAGGTTTATCTGGTAAAAACTACGGT
CGTGTAGTATACGAAGGTTTAAAAGGTGGTTTAGACTTCTTAAAAGATGATGAGAACATTAACTCTCAACCATTTATGCG
TTGGAGAGAGCGTTTCTTAAACTGTATGGAAGGTATTAACCGTGCTTCAGCTGCTACAGGTGAAGTTAAAGGTTCTTACT
TAAACGTTACAGCTGCAACTTTAGAAGAAACTTACAAACGTGCTCAATATGCTAAAGAAGTAGGTTCGATCATCGTTATG
GTTGATTTAGTTATGGGTTATACAGCTTTACAATCAATGGCTATCTGGTCACGTGACAATGATATGTTATTACATTTACA
CCGTGCTGGTAACTCTACTTATGCTCGTCAAAAAAATCATGGTATTAACTTCCGTGTTATTTGTAAATGGATGCGTATGA
CTGGTGTAGATCATATTCACGCTGGTACAGTTGTAGGTAAATTAGAAGGTGATCCTTTAATGATTAAAGGTTTCTACGAT
GTTTTACGTTTAACTACATTAGAAGTTAACTTACCGTATGGTATCTTCTTTGAAATGCCATGGGCTAGTTTACGTAAATG
TATGCCTGTTGCTTCTGGTGGTATTCACTGTGGTCAAATGCACCAATTAGTTCATTACTTAGGTGATGATGTAGTATTAC
AATTTGGTGGTGGTACAATTGGTCACCCAGATGGTATTCAAGCTGGTGCTACAGCTAACCGTGTTGCTTTAGAAGCAATG
GTTTTAGCTCGTAACGAAGGTGCGGAT
>N.sigmoidea_JAR89_G2Run12 Nitzschia cf. sigmoidea KEL-2015 clone JAR89_G2Run12 ribulose-1,5-bisphosphate carboxylase/oxygenase large subunit (rbcL) gene, partial cds; chloroplast
TGCAGCTGCTGTAGCTGGTGAATCTTCTACAGCTACTTGGACAGTTGTATGGACAGATTTATTAACAGCTTGTGATCGTT
ACCGTGCAAAAGCTTACCGTGTAGATCCAGTTCCAAATGCACCAGATCAATACTTTGCTTTCATCGCGTACGAATGTGAT
TTATTTGAAGAAGGTTCTTTATCTAATTTAACAGCATCTATTATTGGTAACGTTTTTGGATTTAAAGCAGTAGCTGCTTT
ACGTTTAGAAGATATGCGTATTCCTCACTCATACTTAAAAACATTCCAAGGTCCTGCTACAGGTATCATTGTTGAACGTG
AACGTTTAAACAAATATGGTGTTCCTTTATTAGGTGCTACAGTAAAACCAAAATTAGGTTTATCTGGTAAAAACTATGGT
CGTGTAGTATACGAAGGTTTAAAAGGTGGTTTAGACTTCTTAAAAGATGATGAGAACATTAACTCTCAACCATTTATGCG
TTGGAGAGAACGTTTCTTAAACTGTATGGAAGGTATCAACCGTGCTTCAGCTGCTACAGGTGAAGTTAAAGGTTCTTACT
TAAACGTTACTGCTGCAACGTTAGAAGAAACTTACAAACGTGCTCAATATGCTAAAGAAGTAGGTTCTATCATTGTTATG
GTTGATTTAGTTATGGGTTACACAGCTTTACAATCAATGGCGCTTTGGTCTCGTGAAAACGATATGTTATTACATTTACA
TCGTGCGGGTAACTCTACTTATGCTCGTCAAAAAAATCATGGTATTAACTTCCGTGTTATTTGTAAATGGATGCGTATGA
CTGGTGTAGATCATATTCATGCAGGTACAGTTGTTGGTAAATTAGAAGGTGATCCTTTAATGATTAAAGGTTTCTACGAT
ACTTTACGTTTAACTACATTAGAAGTTAACTTACCTTACGGTATTTTCTTTGAAATGCCATGGGCTAGTTTACGTAAATG
TATGCCTGTTGCTTCTGGTGGTATTCACTGTGGTCAAATGCACCAATTAGTTCATTACTTAGGTGACGATGTAGTATTAC
AATTTGGTGGTGGTACAATTGGTCACCCAGATGGTATCCAAGCTGGTGCTACAGCTAATCGTGTTGCTTTAGAAGCAATG
GTTTTAGCTCGTAACGAAGGTGCTGAT
>N.dissipata_TA44 Nitzschia dissipata strain TA44 ribulose-1,5-bisphosphate carboxylase/oxygenase large subunit (rbcL) gene, partial cds; chloroplast
TGCAGCTGCTGTAGCTGGTGAATCTTCTACAGCTACTTGGACTGTTGTATGGACTGATTTATTAACAGCTTGTGATCGTT
ACCGTGCAAAAGCTTATCGTGTAGATCCAGTTCCAAATGCACCAGATCAATACTTCGCATTCATCGCGTACGAATGTGAT
TTATTTGAAGAAGGTTCATTAGCTAACTTAACAGCTTCTATTATTGGTAACGTTTTTGGATTTAAAGCAATTTCTGCTTT
ACGTTTAGAAGATATGCGTATTCCTCATTCATACTTAAAAACATTCCAAGGTCCTGCTACAGGTATCATTGTTGAACGTG
AGCGTTTAAACAAATATGGTGTTCCTTTATTAGGTGCTACAGTAAACCCAAAATTAGGTTTATCTGGTAAAAACTATGGT
CGTGTAGTATATGAAGGTTTAAAAGGTGGTTTAGACTTCTTAAAAGATGATGAAAACATTAACTCTCAACCCTTTATGCG
TTGGAGAGAACGTTTCTTAAATTGTATGGAAGGAATTAACCGTGCTTCAGCTGCTACAGGTGAAGTTAAAGGTTCTTACT
TAAACGTTACAGCTGGAACTTTAGAAGAAACTTACAAACGTGCAGAATATGCTAAAGAAGTAGGTTCTATCGTCGTTATG
GTTGATTTAGTTATGGGTTACACAGCTTTACAATCAATGGCTCTTTGGTCTCGTGATAATGACATGTTATTACATTTACA
TCGTGCGGGTAACTCTACTTACGCTCGTCAAAAAAATCATGGTATTAATTTCCGTGTTATTTGTAAATGGATGCGTATGA
CTGGTGTAGATCATATTCATGCTGGTACAGTTGTTGGGAAATTAGAAGGTGATCCTTTAATGATTAAAGGTTTCTATGAT
ATTTTACGTTTAACTTCATTAGATGTTAACTTACCTTACGGTATTTTCTTTGAAATGCCATGGGCTAGTTTACGTAAATG
TATGCCTGTTGCTTCTGGTGGTATTCATTGTGGTCAAATGCACCAATTAGTTCATTATTTAGGTGATGATGTAGTATTAC
AATTTGGTGGTGGTACAATTGGTCATCCAGATGGTATTCAAGCAGGTGCTACAGCTAACCGTGTTGCTTTAGAAGCAATG
GTTTTAGCTCGTAATGAAGGTGCTGAT
>N.asteropeae_GU52V2 Nitzschia asteropeae isolate GU52V2 oblongB7 ribulose-1,5-bisphosphate carboxylase/oxygenase large subunit (rbcL) gene, partial cds; chloroplast
TGCAGCTGCTGTAGCTGGTGAATCTTCTACAGCTACTTGGACAGTTGTATGGACTGATTTATTAACAGCTTGTGACCGTT
ACCGTGCTAAAGCTTACCGTGTAGATCCAGTTCCAAATACGCCAGATCAATACTTCGCTTTCATCGCATACGAATGTGAT
TTATTCGAAGAAGGTTCTTTATCGAACTTAACAGCATCTATCATTGGTAACGTTTTCGGGTTTAAAGCAGTATCTGCGTT
ACGTTTAGAAGATATGCGTATTCCTCACTCATATTTAAAAACGTTCCAAGGTCCGGCTACAGGTATCATTGTAGAGCGTG
AGCGTTTAAACAAATACGGTGTACCATTATTAGGTGCAACAGTAAAACCAAAATTAGGTTTATCTGGTAAAAACTACGGT
CGTGTAGTATACGAAGGTTTAAAAGGTGGTTTAGATTTCTTAAAAGATGATGAGAACATTAACTCTCAACCGTTCATGCG
TTGGAGAGAGCGTTTCTTAAACTGTATGGAAGGTATTAATCGTGCTTCAGCTGCTACAGGTGAAGTTAAAGGTTCTTACT
TAAACATTACAGCTGGAACTTTAGAAGAATGTTACAAACGTGCTGAGTACGCTAAAGAAGTTGGTTCAATCATTATCATG
GTTGATTTAGTTATGGGTTACACAGCTTTACAATCAATGGCTATCTGGTCTCGTGAAAACGATATGCTTTTACACTTACA
CCGTGCTGGTAACTCTACTTACGCTCGTCAAAAAAATCATGGTATTAACTTCCGTGTTATTTGTAAATGGATGCGTATGA
CTGGTGTAGATCATATTCACGCTGGTACAGTTGTTGGTAAATTAGAAGGTGATCCTTTAATGATTAAAGGTTTCTACGAT
ACTTTACGTTTAACTACATTAGAAGTTAACTTACCTTATGGTATCTTCTTCGAAATGCCATGGGCTAGTTTACGTAGATG
TATGCCTGTTGCTTCTGGTGGTATCCACTGTGGTCAAATGCACCAATTAGTTCATTACTTAGGTGATGATGTAGTATTAC
AATTTGGTGGTGGTACAATTGGTCACCCAGATGGTATTCAAGCTGGTGCTACAGCTAACCGTGTTGCTTTAGAAGCAATG
GTTTTAGCTCGTAACGAAGGTGCTGAT
>N.schefterae_19X151B Nitzschia schefterae isolate 19X15-1B thinraphidB11 ribulose-1,5-bisphosphate carboxylase/oxygenase large subunit (rbcL) gene, partial cds; chloroplast
TGCAGCTGCTGTAGCTGGTGAATCTTCTACAGCTACTTGGACAGTTGTATGGACTGATTTATTAACAGCTTGTGACCGTT
ACCGTGCTAAAGCTTACCGTGTAGATCCAGTTCCAAATGCACCAGATCAATACTTCGCTTTCATCGCATACGAATGTGAT
TTATTCGAAGAAGGTTCTTTAGCTAACTTAACAGCATCTATCATTGGTAACGTTTTCGGATTTAAAGCAATCTCTGCTTT
ACGTTTAGAAGATATGCGTATTCCTCACTCATACTTAAAAACGTTCCAAGGTCCTGCTACAGGTATCATTGTAGAACGTG
AGCGTTTAAACAAATACGGTGTACCATTATTAGGTGCAACTGTAAAACCAAAATTAGGTTTATCTGGTAAAAACTACGGT
CGTGTAGTATACGAAGGTTTAAAAGGTGGTTTAGACTTCTTAAAAGATGATGAAAACATTAACTCTCAACCATTTATGCG
TTGGAGAGAGCGTTTCTTAAACTGTATGGAAGGTATTAACCGTGCTTCAGCTGCTACAGGTGAAGTTAAAGGTTCTTACT
TAAACATTACAGCTGGTACTTTAGAAGAATGTTACAAACGTGCTGAATACGCTAAAGAAGTTGGTTCAATCATTATCATG
GTTGATTTAGTTATGGGTTACACAGCTTTACAATCAATGGCTATCTGGTCTCGTGAAAACGATATGCTTTTACACTTACA
CCGTGCAGGTAACTCTACTTACGCTCGTCAAAAAAATCATGGTATTAACTTCCGTGTTATTTGTAAATGGATGCGTATGA
CTGGTGTAGATCATATTCACGCTGGTACAGTTGTTGGTAAATTAGAAGGTGATCCTTTAATGATTAAAGGTTTCTACGAC
ATTTTACGTTTAACTAACTTAGAAGTTAACTTACCTTACGGTATCTTCTTCGAAATGCCATGGGCTAGTTTACGTAAATG
TATGCCTGTTGCTTCTGGTGGTATCCACTGTGGTCAAATGCACCAATTAGTTCACTACTTAGGTGATGATGTAATCTTAC
AATTTGGTGGTGGTACAATTGGTCACCCAGATGGTATCCAAGCTGGTGCTACAGCTAACCGTGTTGCTTTAGAAGCTATG
GTTTTAGCTCGTAACGAAGGTGCTGAT
>N.schefterae_GU52X1_NitzC28 Nitzschia schefterae isolate GU52X-1 NitzC28 ribulose-1,5-bisphosphate carboxylase/oxygenase large subunit (rbcL) gene, partial cds; chloroplast
TGCAGCTGCTGTAGCTGGTGAATCTTCTACAGCTACTTGGACAGTTGTATGGACTGATTTATTAACAGCTTGTGACCGTT
ACCGTGCTAAAGCTTACCGTGTAGATCCAGTTCCAAACGCGCCAGATCAATACTTCGCTTTCATCGCATACGAATGTGAT
TTATTCGAAGAAGGTTCTTTAGCTAACTTAACAGCATCTATCATTGGTAACGTTTTCGGATTTAAAGCAGTAGCTGCTTT
ACGTTTAGAAGATATGCGTATTCCTCATTCATACTTAAAAACGTTCCAAGGTCCTGCTACAGGTATCATTGTAGAACGTG
AACGTTTAAACAAATACGGTGTACCATTATTAGGTGCAACTGTAAAACCAAAATTAGGTTTATCTGGTAAAAACTACGGT
CGTGTAGTATACGAAGGTTTAAAAGGTGGTTTAGACTTCTTAAAAGATGATGAGAACATTAACTCTCAACCATTCATGCG
TTGGAGAGAGCGTTTCTTAAACTGTATGGAAGGTATTAACCGTGCTTCAGCTGCTACAGGTGAAGTTAAAGGTTCTTACT
TAAACATTACAGCAGGTACTTTAGAAGAATGTTACAAACGTGCTGAATACGCTAAAGAAGTTGGTTCAATCATTATCATG
GTTGATTTAGTTATGGGTTACACAGCTTTACAATCAATGGCTATCTGGTCTCGTGAAAACGATATGCTTTTACATTTACA
CCGTGCGGGTAACTCTACTTACGCTCGTCAAAAAAATCATGGTATTAACTTCCGTGTTATCTGTAAATGGATGCGTATGA
CTGGTGTAGATCATATCCACGCTGGTACAGTTGTTGGTAAATTAGAAGGTGATCCTTTAATGATTAAAGGTTTCTACGAT
GTTTTACGTGAAACTAATTTAGAAGTTAACTTACCTTACGGTATCTTCTTCGAAATGCCATGGGCTAGTTTACGTAGATG
TATGCCGGTTGCTTCTGGTGGTATCCACTGTGGTCAAATGCACCAATTAGTTCACTACTTAGGTGATGATGTAATTTTAC
AATTCGGTGGTGGTACAATTGGTCACCCGGATGGTATCCAAGCTGGTGCTACAGCTAACCGTGTTGCTTTAGAAGCAATG
GTTTTAGCTCGTAACGAAGGTGCTGAT
>N.taygeteae_GU52X1_NitzED21 Nitzschia taygeteae isolate GU52X-1 NitzED21 ribulose-1,5-bisphosphate carboxylase/oxygenase large subunit (rbcL) gene, partial cds; chloroplast
TGCAGCTGCTGTAGCTGGTGAATCTTCTACAGCTACTTGGACAGTTGTATGGACTGATTTATTAACAGCTTGTGACCGTT
ACCGTGCTAAAGCTTACCGTGTAGATCCAGTTCCAAATGCGCCAGATCAATACTTCGCTTTCATTGCATACGAATGTGAT
TTATTCGAAGAAGGTTCTTTAGCTAACTTAACAGCATCTATTATTGGTAACGTTTTCGGGTTCAAAGCAGTATCTGCTTT
ACGTTTAGAAGATATGCGTATTCCTCACTCATACTTAAAAACGTTCCAAGGTCCTGCTACAGGTATCATCGTAGAACGTG
AGCGTTTAAACAAATACGGTATTCCTTTATTAGGTGCAACAGTAAAACCAAAACTAGGTTTATCTGGTAAAAACTACGGT
CGTGTAGTATACGAAGGTTTAAAAGGTGGTTTAGACTTCTTAAAAGATGATGAGAACATTAACTCTCAACCGTTCATGCG
TTGGAGAGAACGTTTCTTAAACTGTATGGAAGGTATTAACCGTGCTTCAGCTGCTACAGGTGAAGTTAAAGGTTCTTACT
TAAACATTACAGCTGGAACTTTAGAAGAATGTTACAAACGTGCTGAATACGCTAAAGAAGTTGGTTCAATCATTATCATG
GTTGATTTAGTTATGGGTTACACAGCTTTACAATCAATGGCTATCTGGTCTCGTGAAAACGATATGCTTTTACACTTACA
CCGTGCAGGTAACTCTACTTACGCTCGTCAAAAAAATCATGGTATTAACTTCCGTGTTATTTGTAAATGGATGCGTATGT
CTGGTGTAGATCATATTCATGCTGGTACAGTTGTTGGTAAATTAGAAGGTGATCCTTTAATGATTAAAGGTTTCTATGAT
ACTTTACGTTTAACTACATTAGAAGTTAACTTACCTTACGGTATTTTCTTTGAAATGCCTTGGGCTAGTTTACGTAAATG
TATGCCGGTTGCTTCTGGTGGTATTCACTGTGGTCAAATGCACCAATTAGTTCATTATTTAGGTGATGATGTAGTATTAC
AATTTGGTGGTGGTACAATTGGTCATCCAGATGGTATCCAAGCTGGTGCTACAGCTAATCGTGTTGCTTTAGAAGCAATG
GTTTTAGCTCGTAACGAAGGTGCTGAT
>N.dissipata_SZCZCH845 Nitzschia dissipata isolate SZCZCH845 ribulose-1,5-bisphosphate carboxylase/oxygenase large subunit (rbcL) gene, partial cds; chloroplast
TGCTGCTGCAGTTGCAGGTGAATCTTCTACAGCTACTTGGACAGTTGTATGGACTGATTTATTAACAGCTTGTGACCGTT
ACCGTGCTAAAGCTTACCGTGTAGATCCAGTTCCAAATACACCAGACCAATACTTCGCTTTCATCGCATACGAATGTGAT
TTATTCGAAGAAGGTTCTTTATCTAACTTAACAGCATCTATTATTGGTAACGTTTTCGGATTTAAAGCAATCTCTGCTTT
ACGTTTAGAAGATATGCGTATTCCTCACTCATACTTAAAAACATTCCAAGGTCCTGCTACAGGTATCATTGTTGAACGTG
AGCGTTTAAACAAATATGGTATTCCTTTATTAGGTGCTACAGTAAAACCAAAATTAGGTTTATCTGGTAAAAACTACGGT
CGTGTAGTATACGAAGGTTTAAAAGGTGGTTTAGACTTCTTAAAAGATGATGAGAACATTAACTCTCAACCATTCATGCG
TTGGAGAGAACGTTTCTTAAACTGTATGGAAGGTATTAACCGTGCTTCTGCTGCTACAGGTGAAGTTAAAGGTTCTTACT
TAAACATTACAGCTGCTACTATCGAAGAATGTTACAAACGTGCTGAGTACGCTAAAGAAGTTGGCTCTATCATCATCATG
GTTGATTTAGTTATGGGTTACACAGCATTACAAAGTATGGCTATCTGGGCTCGTGAAAACGACATGCTTTTACATTTACA
CCGTGCGGGTAACTCTACTTACGCTCGTCAAAAAAATCACGGTATTAACTTCCGTGTTATCTGTAAATGGATGCGTATGA
CTGGTGTAGATCATATTCACGCTGGTACAGTTGTTGGTAAATTAGAAGGTGATCCTTTAATGATTAAAGGTTTCTACGAT
ATTTTACGTTTAACTTCATTAGATGTTAACTTACCTTACGGTCTTTTCTTCGAAATGCCTTGGGCTAGTTTACGTAAGTG
TATGCCTGTTGCTTCTGGTGGTATCCACTGTGGTCAAATGCACCAATTAGTTCATTACTTAGGTGATGATGTAGTATTAC
AATTTGGTGGTGGTACAATTGGTCACCCAGATGGTATTCAAGCAGGTGCTACAGCTAACCGTGTTGCTTTAGAAGCAATG
GTATTAGCTCGTAACGAAGGTGCTGAT
>N.volvendirostrata_SZCZP36 Nitzschia volvendirostrata isolate SZCZP36 ribulose-1,5-bisphosphate carboxylase/oxygenase large subunit (rbcL) gene, partial cds; chloroplast
TGCTGCTGCAGTTGCAGGTGAATCTTCTACAGCTACTTGGACAGTTGTATGGACTGATTTATTAACAGCTTGTGACCGTT
ACCGTGCTAAAGCTTACCGTGTAGATCCAGTTCCAAACACACCAGACCAATACTTCGCTTTCATCGCATACGAATGTGAT
TTATTCGAAGAAGGTTCTTTATCTAACTTAACAGCATCTATTATTGGTAACGTTTTCGGATTTAAAGCAATCTCTGCTTT
ACGTTTAGAAGATATGCGTATTCCTCACTCATACTTAAAAACATTCCAAGGTCCTGCTACAGGTATCATTGTTGAACGTG
AGCGTTTAAACAAATATGGTATTCCTTTATTAGGTGCTACAGTAAAACCAAAATTAGGTTTATCTGGTAAAAACTACGGT
CGTGTAGTATACGAAGGTTTAAAAGGTGGTTTAGACTTCTTAAAAGATGATGAGAACATTAACTCTCAACCATTCATGCG
TTGGAGAGAACGTTTCTTAAACTGTATGGAAGGTATTAACCGTGCTTCTGCTGCTACAGGTGAAGTTAAAGGTTCTTACT
TAAACATTACAGCTGCTACTATCGAAGAATGTTACAAACGTGCTGAGTACGCTAAAGAAGTTGGCTCTATCATCATCATG
GTTGATTTAGTTATGGGTTACACAGCATTACAAAGTATGGCTATCTGGGCTCGTGAAAACGACATGCTTTTACATTTACA
CCGTGCGGGTAACTCTACTTACGCTCGTCAAAAAAATCACGGTATTAACTTCCGTGTTATCTGTAAATGGATGCGTATGA
CTGGTGTAGATCATATTCACGCTGGTACAGTTGTTGGTAAATTAGAAGGTGATCCTTTAATGATTAAAGGTTTCTACGAT
ATTTTACGTTTAACTTCATTAGATGTTAACTTACCTTACGGTCTTTTCTTCGAAATGCCTTGGGCTAGTTTACGTAAGTG
TATGCCTGTTGCTTCTGGTGGTATCCACTGTGGTCAAATGCACCAATTAGTTCATTACTTAGGTGATGATGTAGTATTAC
AATTTGGTGGTGGTACAATTGGTCACCCAGATGGTATTCAAGCTGGTGCTACAGCTAACCGTGTTGCTTTAGAAGCAATG
GTATTAGCTCGTAACGAAGGTGCTGAT
>N.nanodissipata_SZCZCH974 Nitzschia nanodissipata isolate SZCZCH974 ribulose-1,5-bisphosphate carboxylase/oxygenase large subunit (rbcL) gene, partial cds; chloroplast
TGCTGCTGCAGTTGCAGGTGAATCTTCTACAGCTACTTGGACAGTTGTATGGACTGATTTATTAACAGCTTGTGACCGTT
ATCGTGCTAAAGCTTACCGTGTAGATCCAGTTCCAAACACACCAGACCAATACTTCGCTTTCATCGCATACGAATGTGAT
TTATTCGAAGAAGGTTCTTTATCTAACTTAACAGCATCTATTATTGGTAACGTTTTCGGATTTAAAGCAATCTCTGCTTT
ACGTTTAGAAGATATGCGTATTCCTCACTCATACTTAAAAACATTCCAAGGTCCTGCTACAGGTATCATTGTAGAACGTG
AGCGTTTAAACAAATACGGTATTCCTTTATTAGGTGCAACAGTAAAACCAAAATTAGGTTTATCTGGTAAAAACTATGGT
CGTGTAGTATACGAAGGTTTAAAAGGTGGTTTAGACTTCTTAAAAGATGATGAGAACATTAACTCTCAACCATTCATGCG
TTGGAGAGAACGTTTCTTAAACTGTATGGAAGGTATTAACCGTGCTTCTGCTGCTACAGGTGAAGTTAAAGGTTCTTACT
TAAACATCACAGCTGCTACTATGGAAGAATGTATCAAACGTGCTGAGTACGCTAAAGAAGTTGGCTCTATCATCATCATG
GTTGATTTAGTTATGGGTTACACGGCATTACAAAGTATGGCTCTTTGGGCTCGTGAAAACGACATGCTTTTACATTTACA
CCGTGCGGGTAACTCTACTTACGCTCGTCAAAAAAATCACGGTATTAACTTCCGTGTTATCTGTAAATGGATGCGTATGA
CTGGTGTAGATCATATTCACGCTGGTACAGTTGTTGGTAAATTAGAAGGTGATCCTTTAATGATTAAAGGTTTCTACGAT
ATTTTACGTTTAACTTCATTAGATGTTAACTTACCTTACGGTATTTTCTTCGAAATGCCTTGGGCTAGTTTACGTAAGTG
TATGCCTGTTGCTTCTGGTGGTATCCACTGTGGTCAAATGCACCAATTAGTTCATTACTTAGGTGATGATGTAGTATTAC
AATTTGGTGGTGGTACAATTGGTCACCCAGATGGTATTCAAGCTGGTGCTACAGCTAACCGTGTTGCTTTAGAAGCAATG
GTTTTAGCTCGTAACGAAGGTGCTGAT
>N.volvendirostrata_CCMP2144 Nitzschia volvendirostrata isolate CCMP2144 ribulose-1,5-bisphosphate carboxylase/oxygenase large subunit (rbcL) gene, partial cds; chloroplast
TGCTGCTGCAGTTGCAGGTGAATCTTCTACAGCTACTTGGACAGTTGTATGGACTGATTTATTAACAGCTTGTGACCGTT
ACCGTGCTAAAGCTTACCGTGTAGATCCAGTTCCAAACACACCAGACCAATACTTCGCTTTCATCGCATACGAATGTGAT
TTATTCGAAGAAGGTTCTTTATCTAACTTAACAGCATCTATTATTGGTAACGTTTTCGGATTTAAAGCAATCTCTGCTTT
ACGTTTAGAAGATATGCGTATTCCTCACTCATACTTAAAAACATTCCAAGGTCCTGCTACAGGTATCATTGTAGAACGTG
AGCGTTTAAACAAATACGGTATTCCGTTATTAGGTGCAACAGTAAAACCAAAATTAGGTTTATCTGGTAAAAACTATGGT
CGTGTAGTATACGAAGGTTTAAAAGGTGGTTTAGACTTCTTAAAAGATGATGAGAACATTAACTCTCAGCCATTCATGCG
TTGGAGAGAACGTTTCTTAAACTGTATGGAAGGTATTAACCGTGCTTCTGCTGCTACAGGTGAAGTTAAAGGTTCTTACT
TAAACATCACAGCTGCTACTATGGAAGAATGTATCAAACGTGCTGAGTACGCTAAAGAAGTTGGCTCTATCATCATCATG
GTTGATTTAGTTATGGGTTACACAGCATTACAAAGTATGGCTCTTTGGGCTCGTGAAAACGACATGCTTTTACATTTACA
CCGTGCGGGTAACTCTACTTACGCTCGTCAAAAAAATCACGGTATTAACTTCCGTGTTATTTGTAAATGGATGCGTATGA
CTGGTGTAGATCATATTCACGCTGGTACAGTTGTTGGTAAATTAGAAGGTGATCCTTTAATGATTAAAGGTTTCTACGAT
ATTTTACGTTTAACTTCATTAGATGTTAACTTACCTTACGGTATTTTCTTCGAAATGCCTTGGGCTAGTTTACGTAAGTG
TATGCCTGTTGCTTCTGGTGGTATCCACTGTGGTCAAATGCACCAATTAGTTCATTACTTAGGTGATGATGTAGTATTAC
AATTTGGTGGTGGTACAATTGGTCACCCAGATGGTATTCAAGCTGGTGCTACAGCTAACCGTGTTGCTTTAGAAGCAATG
GTTTTAGCTCGTAACGAAGGTGCTGAT
>N.cf.paleacea_TA406 Nitzschia cf. paleacea strain TA406 ribulose-1,5-bisphosphate carboxylase/oxygenase large subunit (rbcL) gene, complete cds; chloroplast
TGCTGCTGCAGTAGCTGGTGAATCTTCTACAGCAACTTGGACAGTTGTATGGACTGATTTATTAACAGCTTGTGACCGTT
ACCGTGCTAAAGCTTACCGTGTAGATCCAGTTCCAAATGCACCTGACCAATACTTCGCTTTCATCGCATATGAATGTGAT
TTATTCGAAGAAGGTTCATTAGCTAACTTAACAGCATCTATTATTGGTAACGTTTTCGGATTTAAAGCTATCTCAGCTTT
ACGTTTAGAAGATATGCGTATTCCTCACTCATACTTAAAAACATTCCAAGGTCCTGCTACAGGTATCATTGTAGAACGTG
AGCGTTTAAACAAATACGGTACTCCATTATTAGGTGCTACAGTAAAACCAAAATTAGGTTTATCTGGTAAGAACTATGGT
CGTGTAGTATACGAAGGTTTAAAAGGTGGTTTAGACTTCTTAAAAGATGATGAGAACATTAACTCTCAACCATTTATGCG
TTGGAGAGAGCGTTTCTTAAACTGTATGGAAGGTATTAACCGTGCTTCTGCTGCTACAGGTGAAGTTAAAGGTTCTTACT
TAAATGTTACTGCTGCCACTATGGAAGAAGTATACAAACGTGCTGAGTACGCTAAAGAAGTTGGTTCTGTAATTATCATG
ATCGATTTAGTTATGGGTTACACAGCTATCCAAAGTATTGCTCTTTGGTCTCGTGATAATGATATGCTTTTACATTTACA
CCGTGCAGGTAACTCTACTTACGCTCGTCAAAAAAATCATGGTATTAACTTCCGTGTTATTTGTAAATGGATGCGTATGT
CTGGTGTAGATCATATCCACGCTGGTACAGTTGTAGGTAAATTAGAAGGTGATCCTTTAATGATTAAAGGTTTCTACGAT
ATTTTACGTTTAATGACATTAGAAGTTAACTTACCTTACGGTATTTTCTTTGAAATGCCATGGGCTAGTTTACGTAAGTG
TATGCCTGTTGCTTCTGGTGGTATCCATTGTGGTCAAATGCACCAATTAGTTCACTATTTAGGTGATGATGTAGTATTAC
AATTCGGTGGTGGTACAATTGGTCACCCTGATGGTATTCAAGCAGGTGCTACAGCTAACCGTGTTGCTTTAGAAGCAATG
GTTTTAGCTCGTAACGAAGGTGCTGAC
>N.paleaeformis_TA394 Nitzschia paleaeformis strain TA394 ribulose-1,5-bisphosphate carboxylase/oxygenase large subunit (rbcL) gene, partial cds; chloroplast
TGCTGCTGCAGTAGCTGGTGAATCTTCTACAGCAACTTGGACAGTTGTATGGACTGATTTATTAACAGCTTGTGACCGTT
ACCGTGCTAAAGCTTACCGTGTAGATCCAGTTCCAAATGCACCTGATCAATACTTCGCTTTCATCGCATACGAATGTGAT
TTATTCGAAGAAGGTTCTTTAGCTAACTTAACAGCATCTATCATTGGTAACGTTTTCGGATTTAAAGCTGTATCAGCTTT
ACGTTTAGAAGATATGCGTATTCCTCACTCATACTTAAAAACATTCCAAGGTCCTGCTACAGGTATCATTGTAGAACGTG
AGCGTTTAAACAAATACGGTACTCCATTATTAGGTGCAACAGTAAAACCGAAATTAGGTTTATCTGGTAAAAACTATGGT
CGTGTAGTATACGAAGGTTTAAAAGGTGGTTTAGACTTCTTAAAAGATGATGAGAACATTAACTCTCAACCATTTATGCG
TTGGAGAGAGCGTTTCTTAAACTGTATGGAAGGTATTAACCGTGCTTCTGCTGCTACAGGTGAAGTTAAAGGTTCTTACT
TAAACGTTACTGCTGCTACTATGGAAGGAGTATATCAACGTGCTGAGTATGCTAAAGAAGTAGGTTCAATCGTTATTATG
ATTGATTTAGTTATGGGTTACACAGCAATTCAAAGTATTGCTCTTTGGGCTCGTGATAACGATATGCTTTTACATTTACA
CCGTGCGGGTAACTCTACTTACGCTCGTCAAAAAAATCATGGTATTAACTTCCGTGTTATTTGTAAATGGATGCGTATGT
CTGGTGTAGATCATATTCACGCTGGTACAGTTGTAGGTAAATTAGAAGGTGATCCTTTAATGATTAAAGGTTTCTACGAT
GTTTTACGTTTAATGACATTAGAAGTTAACTTACCTTACGGTATCTTCTTCGAAATGCCATGGGCTAGTTTACGTAAATG
TATGCCTGTTGCTTCTGGTGGTATCCACTGTGGCCAAATGCACCAATTAGTTCACTATTTAGGTGATGATGTAGTATTAC
AATTCGGTGGTGGTACAATTGGTCACCCTGATGGTATCCAAGCAGGTGCTACAGCTAACCGTGTTGCTTTAGAAGCAATG
GTTTTAGCTCGTAACGAAGGTGCTGAC
>N.cf.sigma_BC0308 Nitzschia cf. sigma strain BC0308 ribulose-1,5-bisphosphate carboxylase/oxygenase large subunit (rbcL) gene, partial cds; chloroplast
TGCTGCTGCAGTAGCTGGTGAATCTTCTACAGCAACTTGGACAGTTGTATGGACTGATTTATTAACAGCTTGTGACCGTT
ACCGTGCGAAAGCTTACCGTGTAGATCCAGTTCCAAATTCAACAGATTCATACTTCGCGTTCATCGCATACGAATGTGAT
TTATTTGAAGAAGGTTCGTTAGCTAACTTAACAGCATCTATTATTGGTAACGTATTCGGTTTTAAAGCTGTATCAGCTTT
ACGTTTAGAAGATATGCGTATTCCTCACTCATACTTAAAAACATTCCAAGGTCCTGCTACAGGTATCATTGTAGAGCGTG
AGCGTTTAAACAAATACGGTGTTCCATTATTAGGTGCAACAGTAAAACCAAAATTAGGTTTATCTGGTAAAAACTACGGA
CGTGTAGTATTTGAAGGTTTAAAAGGTGGTTTAGACTTCTTAAAAGATGATGAGAATATTAACTCTCAACCATTCATGCG
TTGGAGAGAACGTTTCTTAAACTGTATGGAAGGTATTAACCGTGCTTCTGCTGCTACAGGTGAAGTTAAAGGTTCTTACT
TAAACGTTACAGCTGCGACTATGGAAGAAGTATACAAACGTGCTGAGTATGCTAAAGAAGTAGGTTCTGTAATTATCATG
ATCGATTTAGTTATGGGTTATACAGCAATTCAAAGTATTGCTTTATGGTCTCGTGACAATGATATGCTTTTACATTTACA
CCGTGCGGGTAACTCAACATATGCTCGTCAAAAAAATCATGGTATTAACTTCCGTGTAATCTGTAAATGGATGCGTATGT
CTGGTGTAGATCATATCCACGCTGGTACAGTTGTAGGTAAATTAGAAGGTGATCCTTTAATGATTAAAGGTTTCTACGAT
ACTTTACGTTTAGTAACATTAGAAGTTAACTTACCTTACGGTATTTTCTTCGAAATGCCATGGGCTAGTTTACGTCGTTG
TATGCCGGTTGCTTCTGGTGGTATCCACTGTGGTCAAATGCACCAATTAGTTCACTATTTAGGTGATGATGTAGTATTAC
AATTTGGTGGTGGTACAATTGGTCACCCAGATGGTATTCAAGCAGGTGCGACAGCTAACCGTGTAGCTTTAGAAGCAATG
GTATTAGCTCGTAACGAAGGTGCTGAT
>N.cf.sigma_NIT1013ABR Nitzschia cf. sigma strain NIT1013ABR ribulose-1,5-bisphosphate carboxylase/oxygenase large subunit (rbcL) gene, partial cds; chloroplast
TGCTGCTGCAGTAGCTGGTGAATCTTCTACAGCAACTTGGACAGTTGTATGGACTGATTTATTAACAGCTTGTGACCGTT
ACCGTGCGAAAGCTTACCGTGTAGATCCAGTTCCAAATTCAACAGATTCATACTTCGCGTTTATCGCATACGAATGTGAT
TTATTTGAAGAAGGTTCGTTAGCTAACTTAACAGCATCTATTATTGGTAACGTATTCGGTTTTAAAGCTGTATCAGCTTT
ACGTTTAGAAGATATGCGTATTCCTCACTCATACTTAAAAACATTCCAAGGTCCTGCTACAGGTATCATTGTAGAGCGTG
AGCGTTTAAACAAATACGGTGTTCCATTATTAGGTGCAACAGTAAAACCAAAATTAGGTTTATCTGGTAAAAACTACGGA
CGTGTAGTATTTGAAGGTTTAAAAGGTGGTTTAGACTTCTTAAAAGATGATGAGAATATTAACTCTCAACCATTCATGCG
TTGGAGAGAACGTTTCTTAAACTGTATGGAAGGTATTAACCGTGCTTCTGCTGCTACAGGTGAAGTTAAAGGTTCTTACT
TAAACGTTACAGCTGCGACTATGGAAGAAGTATACAAACGTGCTGAGTATGCTAAAGAAGTAGGTTCTGTAATTATCATG
ATCGATTTAGTTATGGGTTATACAGCAATTCAAAGTATTGCTTTATGGTCTCGTGACAATGATATGCTTTTACATTTACA
CCGTGCGGGTAACTCAACATATGCTCGTCAAAAAAATCATGGTATTAACTTCCGTGTAATCTGTAAATGGATGCGTATGT
CTGGTGTAGATCATATCCACGCTGGTACAGTTGTAGGTAAATTAGAAGGTGATCCTTTAATGATTAAAGGTTTCTACGAT
ACTTTACGTTTAGTAACATTAGAAGTTAACTTACCTTACGGTATTTTCTTCGAAATGCCATGGGCTAGTTTACGTCGTTG
TATGCCGGTTGCTTCTGGTGGTATCCACTGTGGTCAAATGCACCAATTAGTTCACTATTTAGGTGATGATGTAGTATTAC
AATTTGGTGGTGGTACAATTGGTCACCCAGATGGTATTCAAGCAGGTGCGACAGCTAACCGTGTAGCTTTAGAAGCAATG
GTATTAGCTCGTAACGAAGGTGCTGAT
>N.sigma_TA341 Nitzschia sigma strain TA341 ribulose-1,5-bisphosphate carboxylase/oxygenase large subunit (rbcL) gene, partial cds; chloroplast
TGCAGCAGCAGTAGCTGGTGAATCTTCTACAGCAACTTGGACAGTTGTATGGACTGATTTATTAACAGCTTGTGACCGTT
ACCGTGCTAAAGCTTACCGTGTAGATCCAGTTCCAAACTCAACAGATACATACTTCGCTTTCATCGCATACGAATGTGAT
TTATTTGAAGAAGGTTCTTTATCTAACTTAACAGCATCTATTATTGGTAACGTATTCGGTTTTAAAGCTGTATCAGCTTT
ACGTTTAGAAGATATGCGTATTCCTCACTCATATTTAAAAACATTCCAAGGTCCTGCTACAGGTATCATTGTAGAACGTG
AACGTTTAAACAAATATGGTGTTCCATTATTAGGTGCAACAGTAAAACCAAAATTAGGTTTATCTGGTAAAAACTACGGT
CGTGTAGTATTCGAAGGTTTAAAAGGTGGTTTAGACTTCTTAAAAGATGATGAAAACATTAACTCTCAACCATTTATGCG
TTGGAGAGAACGTTTCTTAAACTGTATGGAAGCTATTAACCGTGCTTCTGCTGCTACAGGTGAAGTTAAAGGTTCTTACT
TAAACGTTACAGCTGCTACTATGGAAGAAGTGTACAAACGTGCTGAGTATGCTAAAGAAGTAGGTTCTGTAATCATCATG
ATCGATTTAGTTATGGGTTACACAGCAATCCAAAGTATTGCTTTATGGTCTCGTGACAATGATATGATCTTACACTTACA
CCGTGCAGGTAACTCGACTTATGCTCGTCAAAAAAATCATGGTATTAACTTCCGTGTAATTTGTAAATGGATGCGTATGT
CTGGTGTAGATCACATTCACGCTGGTACAGTTGTAGGTAAATTAGAAGGTGATCCTTTAATGATTAAAGGTTTCTACGAT
ACTTTACGTTTAGTAACATTAGAAGTTAACTTACCTTATGGTATCTTCTTCGAAATGCCATGGGCTAGTTTACGTCGTTG
TATGCCTGTTGCTTCTGGTGGTATTCACTGTGGTCAAATGCATCAATTAGTTCACTATTTAGGTGATGACGTAGTATTAC
AATTCGGTGGTGGTACAATCGGTCACCCAGATGGTATCCAAGCAGGTGCTACAGCTAACCGTGTTGCTTTAGAAGCAATG
GTATTAGCTCGTAACGAAGGTGCTGAC
>N.sigma_TA377 Nitzschia sigma strain TA377 ribulose-1,5-bisphosphate carboxylase/oxygenase large subunit (rbcL) gene, partial cds; chloroplast
TGCAGCAGCAGTAGCTGGTGAATCTTCTACAGCAACTTGGACAGTTGTATGGACTGATTTATTAACAGCTTGTGACCGTT
ACCGTGCTAAAGCTTACCGTGTAGATCCAGTTCCAAATTCAACAGATACATACTTCGCTTTCATCGCATACGAATGTGAT
TTATTTGAAGAAGGTTCTTTAGCTAACTTAACAGCATCTATTATTGGTAACGTATTCGGTTTTAAAGCTGTATCAGCTTT
ACGTTTAGAAGATATGCGTATTCCTCACTCATATTTAAAAACATTCCAAGGTCCTGCTACAGGTATCATTGTAGAACGTG
AACGTTTAAACAAATATGGTGTTCCATTATTAGGTGCAACAGTAAAACCAAAATTAGGTTTATCGGGTAAAAACTACGGT
CGTGTAGTATTCGAAGGTTTAAAAGGTGGTTTAGACTTCTTAAAAGATGATGAGAACATTAACTCTCAACCATTTATGCG
TTGGAGAGAGCGTTTCTTAAACTGTATGGAAGGTATTAACCGTGCTTCTGCTGCTACAGGTGAAGTTAAAGGTTCTTACT
TAAACGTTACAGCTGCTACTATGGAAGAAGTATACAAACGTGCTGAGTATGCTAAAGAAGTAGGTTCTGTAATCATCATG
ATCGATTTAGTTATGGGTTACACAGCAATCCAAAGTATTGCTTTATGGTCTCGTGACAACGATATGCTATTACACTTACA
CCGTGCAGGTAACTCGACTTATGCTCGTCAAAAAAATCATGGTATTAACTTCCGTGTAATTTGTAAATGGATGCGTATGT
CTGGTGTAGATCACATTCACGCTGGTACAGTTGTAGGTAAATTAGAAGGTGATCCTTTAATGATTAAAGGTTTCTACGAT
ACTTTACGTTTAGTAACATTAGAAGTTAACTTACCTTATGGTATCTTCTTCGAAATGCCATGGGCTAGTTTACGTCGTTG
TATGCCTGTTGCTTCTGGTGGTATTCACTGTGGTCAAATGCATCAATTAGTTCACTATTTAGGTGATGACGTAGTATTAC
AATTCGGTGGTGGTACAATCGGTCACCCAGATGGTATCCAAGCAGGTGCTACAGCTAACCGTGTTGCTTTAGAAGCAATG
GTATTAGCTCGTAACGAAGGTGCTGAC
>N.lorenziana_TCC516 Nitzschia lorenziana clone TCC516 ribulose-1,5-bisphosphate carboxylase/oxygenase large subunit (rbcL) gene, partial cds; chloroplast
TGCAGCAGCAGTAGCTGGTGAGTCTTCTACAGCTACTTGGACAGTTGTATGGACTGACCTATTAACGGCTTGTGACCGTT
ACCGTGCTAAAGCTTACCGTGTAGATCCAGTTCCAAATACAACAGATCAATACTTTGCTTTCATCGCCTATGAATGTGAC
TTATTCGAAGAAGGTTCTTTAGCTAACTTAACAGCGTCTATTATTGGTAACGTTTTCGGATTCAAAGCAGTATCTGCTTT
ACGTTTAGAAGATATGCGTATTCCTCACTCATACTTAAAAACATTCCAAGGTCCTGCTACAGGTATCATTGTAGAACGTG
AACGTTTAAACAAATACGGTGTTCCATTATTAGGTGCAACAGTAAAACCAAAATTAGGTTTATCTGGTAAAAATTACGGT
CGTGTAGTATACGAAGGTTTAAAAGGTGGTTTAGACTTCTTAAAAGATGATGAGAATATTAACTCTCAACCATTCATGCG
TTGGAGAGAGCGTTTCTTAAACTGTATGGAAGGTATTAACCGTGCTTCTTCTGCTACAGGTGAAGTTAAAGGTTCTTACT
TAAACGTTACAGCTGCAACTATGGAAGAAGTGTATAAACGTGCTGAGTATGCTAAAGAAGTTGGCTCTGTAATTATCATG
ATCGATTTAGTTATGGGTTACACAGCAATTCAAAGTATTGCTATTTGGGCTCGTGAAAATGACATGATTTTACACTTACA
CCGTGCAGGTAACTCAACTTACGCTCGTCAAAAAAATCATGGTATTAACTTCCGTGTAATTTGTAAATGGATGCGTATGT
CTGGTGTAGACCATATTCACGCTGGTACAGTTGTAGGTAAACTAGAAGGTGATCCTTTAATGATTAAAGGTTTCTATGAT
ACTTTACGTAACGTAACATTAGAAGTTAACTTACCTTACGGTATTTTCTTCGAAATGTCATGGGCTAGTTTACGTAAATG
TATGCCTGTTGCTTCTGGTGGTATTCATTGTGGTCAAATGCACCAATTAGTTCATTACTTAGGTGATGACGTAGTATTAC
AATTCGGTGGTGGTACAATTGGTCACCCAGATGGTATTCAAGCAGGTGCTACAGCTAACCGTGTTGCTTTAGAAGCAATG
ATTTTAGCTCGTAACGAAGGTGCTGAT
>N.umbonata_NIT327TM Nitzschia umbonata strain NIT327TM ribulose-1,5-bisphosphate carboxylase/oxygenase large subunit (rbcL) gene, partial cds; chloroplast
AGCAGCAGCAGTAGCTGGTGAATCTTCTACAGCTACTTGGACAGTTGTATGGACTGATTTATTAACAGCTTGTGACCGTT
ACCGTGCTAAAGCTTACCGTGTAGATCCAGTTCCAAACACAACAGATCAATACTTCGCTTTCATCGCATACGAATGTGAT
TTATTCGAAGAAGGTTCTTTAGCTAACTTAACATCATCTATYATTGGTAACGTTTTCGGATTTAAAGCAGTATCTGCCTT
ACGTTTAGAAGATATGCGTATTCCTCACTCATACTTAAAAACATTCCAAGGTCCTGCTACAGGTATCATCNTAGAACGTG
AACGTTTAAACAAATACNGTGTTCCATTATTAGGTGCAACAGTAAAACCAAAATTAGGTTTATCTGGTAAAAACTACGGT
CGTGTAGTATACGAAGGTTTAAAAGGTGGTTTAGACTTCTTAAAAGATGACGAAAACATTAACTCACAACCATTTATGCG
TTGGAGAGAACGTTTCTTAAACTGTATGGAAGGTATTAACCGTGCTTCTGCTGCTACAGGTGAAGTAAAAGGTTCTTACT
TAAACGTTACAGCTGCAACTATGGAAGAAGTGTACAAACGTGCTGCGTACGCTAAAGAAGTTGGTTCTGTAATCATCATG
ATCGATTTAGTAATGGGCTACACAGCAATTCAAAGTATTGCTCTTTGGGCTCGTGACAACGATCTAATTTTACACTTACA
CCGTGCAGGTAACTCTACTTACGCTCGTCAAAAAAATCACGGTATTAACTTCCGTGTTATTTGTAAATGGATGCGTATGT
CTGGTGTAGATCATATCCACGCTGGTACAGTTGTTGGTAAATTAGAAGGTGATCCTTTAATGATTAAAGGTTTCTACGAC
GTTTTACGTTTAACAACATTAGAAGTTAACTTACCTTACGGTATCTTCTTCGAAATGCCATGGGCTAGTTTACGTAAATG
TATGCCTGTTGCTTCTGGTGGTATTCACTGTGGTCAAATGCACCAATTAGTTCATTACTTAGGTGATGACGTAGTATTAC
AATTCGGTGGTGGTACAATTGGTCACCCAGATGGTATTCAAGCAGGTGCTACAGCTAACCGTGTTGCTTTAGAAGCAATG
ATCTTAGCTCGTAACGAAGGTGCTGAC
>N.tubicola_TCC575 Nitzschia tubicola culture TCC:575 ribulose-1,5-bisphosphate carboxylase/oxygenase large subunit (rbcL) gene, partial cds; chloroplast
TGCTGCTGCAGTAGCTGGTGAATCTTCTACAGCAACTTGGACAGTTGTATGGACTGATTTATTAACAGCTTGTGACCGTT
ACCGTGCCAAAGCTTACCGTGTAGATCCAGTTCCAAATGCACCAGAACAATACTTTGCTTTTATCGCATACGAATGTGAT
TTATTTGAAGAAGGTTCATTAGCTAACTTAACAGCATCTATTATCGGTAACGTATTCGGTTTTAAAGCTGTATCAGCTTT
ACGTTTAGAAGATATGCGTATTCCTCACTCATATTTAAAAACATTCCAAGGTCCTGCTACAGGTATCATTGTAGAACGTG
AACGTTTAAACAAATACGGTGTACCTTTATTAGGTGCTACAGTAAAACCAAAATTAGGTTTATCTGGTAAAAACTACGGT
CGTGTAGTATACGAAGGTTTAAAAGGTGGTTTAGACTTCTTAAAAGATGATGAAAACATTAACTCACAACCATTTATGCG
TTGGAGAGAACGTTTCTTAAACTGTATGGAAGGTATTAACCGTGCTTCTGCTGCGACAGGTGAAGTGAAAGGTTCTTACT
TAAACGTTACAGCTGCGACTATGGAAGAAGTTTACAAACGTGCTGAGTATGCTAAATCAGTAGGTTCTGTAATTATCATG
ATCGATTTAGTTATGGGTTATACAGCAATTCAAAGTATTGCTTTATGGTCTCGTGACAATGATATGGTTTTACATTTACA
CCGTGCTGGTAACTCAACTTACGCTCGTCAAAAAAATCATGGTATTAACTTCCGTGTAATTTGTAAATGGATGCGTATGT
CAGGTGTTGACCATATCCACGCTGGTACAGTTGTAGGTAAATTAGAAGGTGATCCTTTAATGATTAAAGGTTTCTACGAT
ACATTACGTTTAACAACATTAGAAGTTAACTTACCTTACGGTATCTTCTTCGAAATGTCATGGGCTAGTTTACGTCGTTG
TATGCCGGTTGCATCTGGTGGTATTCACTGTGGTCAAATGCACCAATTAGTTCACTACTTAGGTGATGACGTAGTATTAC
AATTCGGTGGTGGTACAATCGGTCACCCTGATGGTATTCAAGCTGGTGCAACTGCTAACCGTGTTGCGTTAGAAGCAATG
ATTTTAGCTCGTAACGAAGGCGCTGAT
>N.ligowskii_TA426 Nitzschia ligowskii strain TA426 ribulose-1,5-bisphosphate carboxylase/oxygenase large subunit (rbcL) gene, complete cds; chloroplast
TGCTGCTGCAGTAGCTGGTGAATCTTCTACTGCAACTTGGACAGTTGTATGGACTGATTTATTAACAGCTTGTGACCGTT
ACCGTGCTAAAGCTTACCGTGTAGATCCAGTTCCAAATGCACCTGACCAATACTTCGCTTTCATCGCATACGAATGTGAT
TTATTCGAAGAAGGTTCTTTATCTAACTTAACAGCGTCTATTATTGGTAACGTATTTGGATTTAAAGCTGTAGCAGCTTT
ACGTTTAGAAGATATGCGTATTCCTCACTCATACTTAAAAACATTCCAAGGTCCGGCTACAGGTATCATTGTAGAACGTG
AGCGTTTAAACAAGTATGGTGTTCCTTTATTAGGTGCAACAGTAAAACCAAAATTAGGTTTATCTGGTAAAAACTACGGT
CGTGTAGTATACGAAGGTTTAAAAGGTGGTTTAGACTTCTTAAAAGATGATGAAAACATTAACTCTCAACCATTTATGCG
TTGGAGAGAGCGTTTCTTAAATTGTATGGAAGGTATTAACCGTGCTTCTGCCGCTACTGGTGAAGTTAAAGGTTCTTACT
TAAACGTTACAGGTGCTACTATGGAAGACGTATACCAACGTGCTGAGTATGCTAAATCTGTAGGTTCTATCGTTATCATG
ATCGATTTAGTTATGGGTTATACAGCAATTCAAAGTATTGCTATTTGGGCTCGTGAAAACGATATGTTATTACATTTACA
TCGTGCTGGTAACTCTACTTACGCTCGTCAAAAAAACCACGGTATTAACTTCCGTGTAATTTGTAAATGGATGCGTATGT
CTGGTGTTGATCATATTCACGCTGGTACAGTTGTAGGGAAATTAGAAGGTGATCCTCTAATGATTAAAGGTTTCTACGAT
ACTTTACGTTTAGTATCATTAGACGTTAACTTACCTTACGGTATTTTCTTTGAAATGTCATGGGCTAGTTTACGTAAATG
TATGCCTGTCGCTTCTGGTGGTATCCACTGTGGTCAAATGCACCAATTAGTTCACTACTTAGGTGATGATGTAGTATTAC
AATTCGGTGGTGGTACAATTGGTCACCCGGATGGTATCCAAGCTGGTGCTACTGCTAACCGTGTTGCTTTAGAATCAATG
GTATTAGCTCGTAACGAAGGTGCTGAT
>N.liebethruthii_TA353 Nitzschia liebethruthii strain TA353 ribulose-1,5-bisphosphate carboxylase/oxygenase large subunit (rbcL) gene, partial cds; chloroplast
TGCTGCTGCAGTAGCTGGTGAATCTTCTACAGCAACATGGACAGTTGTATGGACTGATTTATTAACAGCTTGTGACCGTT
ACCGTGCTAAAGCTTACCGTGTAGATCCAGTTCCAAACTCACCAGATGTATACTTTGCATTTATCGCATACGAATGTGAT
TTATTCGAAGAAGGTTCATTAGCTAACTTAACAGCATCTATTATTGGTAACGTTTTTGGTTTCAAAGCAGTATCAGCATT
ACGTTTAGAAGATATGCGTATTCCTCACTCATACCTAAAAACATTCCAAGGTCCTGCTACAGGTATCGTTGTAGAACGTG
AGCGTTTAAACAAATATGGTGTTCCTTTATTAGGTGCAACTGTAAAACCAAAATTAGGTTTATCTGGTAAAAACTACGGT
CGTGTAGTATTCGAAGGTTTAAAAGGTGGTTTAGACTTCTTAAAAGATGATGAAAACATTAACTCTCAACCATTCATGCG
TTGGAGAGAACGTTTCTTATACTGTATGGAAGGTATTAACCGTGCTTCTGCTGCTACAGGTGAAACTAAAGGTTCTTACT
TAAACATTACAGCTGCAACTATGGAAGAAGTGTACAAACGTGCTGAGTACGCTAAAGAAGTAGGTTCTATCGTTGTTATG
ATCGATTTAGTAATGGGTTACACAGCAATTCAAAGTATTGCTATTTGGGCTCGTGAAAACGATATGCTTTTACACTTACA
TCGTGCAGGTAACTCAACTTACGCTCGTCAAAAGAATCACGGTATTAACTTCCGTGTAATCTGTAAATGGATGCGTATGT
CTGGTGTAGATCACATCCACGCTGGTACAGTTGTAGGTAAATTAGAAGGTGATCCTTTAATGATTAAAGGTTTCTACGAT
ATTTTACGTTTAACATCATTAGACGTTAACTTACCTTATGGTATCTTCTTCGAAATGCCATGGGCTAGTTTACGTAAATG
TATGCCAGTAGCTTCTGGTGGTATTCACTGTGGTCAAATGCACCAATTAGTTCACTACTTAGGTGATGATGTAGTATTAC
AATTCGGTGGTGGTACAATTGGTCACCCAGATGGTATTCAAGCAGGTGCTACAGCTAACCGTGTTGCTTTAGAATCAATG
GTTTTAGCTCGTAACGAAGGTGCTGAC
>N.cf.frigida_AKIce_Nitz Nitzschia cf. frigida strain AKIce Nitz ribulose-1,5-bisphosphate carboxylase/oxygenase large subunit (rbcL) gene, partial cds; chloroplast
TGCTGCTGCAGTCGCTGGTGAATCTTCTACAGCAACTTGGACAGTTGTATGGACTGATTTATTAACAGCTTGTGACCGTT
ACCGTGCTAAAGCTTACCGTGTAGATCCAGTTCCAAATACAACAGATCAATACTTCGCATTTATCGCGTACGAATGTGAT
TTATTCGAAGAAGGTTCTTTAGCTAACTTAACAGCATCTATTATTGGTAACGTATTCGGTTTTAAAGCTGTATCAGCTTT
ACGTTTAGAAGATATGCGTATTCCTCACTCATACTTAAAAACATTCCAAGGTCCTGCTACAGGTATCGTAGTAGAACGTG
AGCGTTTAAACAAATACGGATGTCCATTATTAGGTGCTACAGTAAAACCAAAATTAGGTTTATCTGGTAAGAACTATGGT
CGTGTAGTATACGAAGGTTTAAAAGGTGGTTTAGACTTCTTAAAAGATGATGAGAACATTAACTCTCAACCATTCATGCG
TTGGAGAGAACGTTTCTTAAATTGTATGGAAGGTATTAACCGTGCTGCTGCTGCTACAGGTGAAGTTAAAGGTTCTTACT
TAAACGTTACTGCTGCTACAATGACAGAAGTTATCAAGCGTGCTGAGTACGCTAAAGAAGTAGGTTCTGTAGTTATCATG
ATCGATTTAGTTATGGGTTATACAGCAATCCAAAGTATTGCTTTATGGTCTCGTGATAACGATATGATCTTACATTTACA
TCGTGCTGGTAACTCTACTTATGCTCGTCAAAAAAATCACGGTATTAACTTCCGTGTAATCTGTAAGTGGATGCGTATGT
CTGGTGTGGATCACATCCATGCTGGTACAGTTGTAGGTAAATTAGAAGGTGATCCTTTAATGATTAAAGGTTTCTACGAT
GTTTTACGTTTAACTACATTAGAAGTTAACTTACCTTTTGGTATTTTCTTCGAAATGCCATGGGCTAGTTTACGTCGATG
CATGCCAGTTGCTTCTGGTGGTATCCATTGTGGTCAAATGCACCAATTAGTTCACTATTTAGGTGATGACGTAATCTTAC
AATTCGGTGGTGGTACAATTGGTCACCCAGATGGTATTCAAGCGGGTGCTACAGCTAACCGTGTTGCTTTAGAAGCAATG
ATTTTAGCTCGTAACGAAGGTGCTGAC
>N.frigida_AK Nitzschia frigida ribulose-1,5-bisphosphate carboxylase/oxygenase large subunit (rbcL) gene, partial cds; chloroplast
TGCTGCTGCAGTCGCTGGTGAATCTTCTACAGCAACTTGGACAGTTGTATGGACTGATTTATTAACAGCTTGTGACCGTT
ACCGTGCTAAAGCTTACCGTGTAGATCCAGTTCCAAATACAACAGATCAATACTTCGCATTTATCGCGTACGAATGTGAT
TTATTCGAAGAAGGTTCTTTAGCTAACTTAACAGCATCTATTATTGGTAACGTATTCGGTTTTAAAGCTGTATCAGCTTT
ACGTTTAGAAGATATGCGTATTCCTCACTCATACTTAAAAACATTCCAAGGTCCTGCTACAGGTATCGTAGTAGAACGTG
AGCGTTTAAACAAATACGGATGTCCATTATTAGGTGCTACAGTAAAACCAAAATTAGGTTTATCTGGTAAGAACTATGGT
CGTGTAGTATACGAAGGTTTAAAAGGTGGTTTAGACTTCTTAAAAGATGATGAGAACATTAACTCTCAACCATTCATGCG
TTGGAGAGAACGTTTCTTAAATTGTATGGAAGGTATTAACCGTGCTGCTGCTGCTACAGGTGAAGTTAAAGGTTCTTACT
TAAACGTTACTGCTGCTACAATGACAGAAGTTATCAAGCGTGCTGAGTACGCTAAAGAAGTAGGTTCTGTAGTTATCATG
ATCGATTTAGTTATGGGTTATACAGCAATCCAAAGTATTGCTTTATGGTCTCGTGATAACGATATGATCTTACATTTACA
TCGTGCTGGTAACTCTACTTATGCTCGTCAAAAAAATCACGGTATTAACTTCCGTGTAATCTGTAAGTGGATGCGTATGT
CTGGTGTGGATCACATCCATGCTGGTACAGTTGTAGGTAAATTAGAAGGTGATCCTTTAATGATTAAAGGTTTCTACGAT
GTTTTACGTTTAACTACATTAGAAGTTAACTTACCTTTTGGTATTTTCTTCGAAATGCCATGGGCTAGTTTACGTCGATG
CATGCCAGTTGCTTCTGGTGGTATCCATTGTGGTCAAATGCACCAATTAGTTCACTATTTAGGTGATGACGTAATCTTAC
AATTCGGTGGTGGTACAATTGGTCACCCAGATGSTATTCAAGCGGGTGSTACAGCTAACCGTGTTGCTTTAGAAGCAATG
ATTTTAGSTCGTAAGGAAGGTGCTGAC
>N.cf.dubiiformis_SZCZCH970 Nitzschia cf. dubiiformis SZCZCH970 ribulose-1,5-bisphosphate carboxylase/oxygenase large subunit (rbcL) gene, partial cds; chloroplast
AGCAGCAGCAGTAGCAGGTGAATCTTCTACAGCAACTTGGACAGTTGTATGGACTGATTTATTAACAGCTTGTGACCGTT
ACCGTGCTAAAGCTTACCGTGTAGATCCAGTTCCAAACACAACTGATCAATACTTCGCTTTCATTGCATACGAATGTGAT
TTATTTGAAGAAGGTTCATTATCTAATTTAACAGCTTCTATTATTGGTAACGTATTTGGTTTCAAAGCTGTAGCAGCGTT
ACGTTTAGAAGATATGCGTATTCCTCACTCATACTTAAAAACATTCCAAGGTCCTGCAACAGGTATCATTGTAGAACGTG
AGCGTTTAAACAAGTATGGTACTCCATTACTAGGTGCAACAGTAAAACCAAAATTAGGTTTATCTGGTAAAAACTATGGT
CGTGTTGTATACGAAGGTTTAAAAGGTGGTTTAGACTTCTTAAAAGATGATGAGAACATTAACTCTCAACCATTTATGCG
TTGGAGAGAGCGTTTCTTAAACTGTATGGAAGGTATTAACCGTGCTTCAGCTGCTACAGGTGAAGTTAAAGGTTCTTACT
TAAACATTACAGCAGCAACTATGGAAGATGTATATGAACGTGCTGAGTATGCTAAAGAAGTAGGTTCTATCGTTGTTATG
ATTGATTTAGTTATGGGTTATACTGCTATTCAATCTATTGCTCTTTGGGCTCGTAAAAACGATATGCTTTTACATTTACA
CCGTGCTGGTAACTCTACTTACGCTCGTCAAAAAAATCATGGTATTAATTTCCGTGTAATTTGTAAATGGATGCGTATGT
CTGGTGTAGATCATATCCACGCTGGTACAGTTGTAGGTAAATTAGAAGGTGATCCTTTAATGATTAAAGGTTTTTACGAT
GTTTTACGTTTGACATCATTAGAAGTTAACTTACCTTACGGTGTTTTCTTCGAAATGCCATGGGCTAGTTTACGTCGTTG
TATGCCAGTTGCTTCTGGTGGTATTCACTGTGGTCAAATGCACCAATTGGTACATTATTTAGGTGATGATGTAGTATTAC
AATTTGGTGGTGGTACAATTGGTCACCCTGATGGTATTCAAGCGGGTGCTACAGCTAACCGTGTAGCTTTAGAAGCTATG
GTTTTAGCTCGTAACGAAGGTGCTGAT
>N.dubiiformis_s0311 Nitzschia dubiiformis chloroplast rbcL gene for ribulose 1,5-bisphosphate carboxylase/oxygenase large subunit, partial cds, strain: s0311
TGCTGCTGCAGTAGCTGGTGAATCTTCTACAGCAACTTGGACAGTTGTATGGACTGATTTATTAACAGCTTGTGACCGTT
ACCGTGCTAAAGCTTACCGTGTAGATCCAGTTCCAAACACAACAGATCAATATTTTGCTTTCATCGCATATGAATGTGAT
TTATTTGAAGAAGGTTCATTATCTAACTTAACAGCTTCAATTATTGGTAACGTATTCGGTTTTAAAGCTGTAGCGGCATT
ACGCTTAGAAGATATGCGTATTCCTCATTCATACTTAAAAACATTCCAAGGTCCTGCAACAGGTATTATTGTAGAACGTG
AGCGTTTAAACAAATACGGTACTCCATTATTAGGTGCAACTGTAAAACCAAAATTAGGTTTATCAGGTAAAAACTATGGT
CGTGTAGTATACGAAGGTTTAAAAGGTGGCTTAGACTTCTTAAAAGATGATGAAAACATTAACTCTCAACCATTTATGCG
TTGGAGAGAACGTTTCTTAAATTGTATGGAAGGTATTAACCGTGCTTCTGCTGCTACAGGTGAAGTTAAAGGTTCTTACT
TAAACATTACAGCAGCAACTATGGAAGATGTATATGAACGTGCTGAGTATGCGAAAGAAGTAGGTTCTGTAATTGTAATG
ATTGATTTAGTTATGGGTTATACTGCTATTCAATCTATTGCTCTTTGGGCTCGTAAAAATGATATGCTTTTACATTTACA
CCGTGCAGGTAACTCTACTTACGCTCGTCAAAAAAATCATGGTATTAACTTCCGTGTAATTTGTAAATGGATGCGTATGT
CTGGTGTCGATCATATCCATGCTGGTACAGTTGTAGGTAAATTAGAAGGTGATCCTTTAATGATTAAAGGTTTCTATGAT
ACTTTACGTTTAACAACATTAGAAGTTAACTTACCTTACGGTATTTTCTTTGAAATGCCATGGGCTAGTTTACGTCGTTG
TATGCCAGTTGCTTCTGGTGGTATTCACTGTGGTCAAATGCACCAATTAGTACATTATTTAGGTGATGATGTAGTATTAC
AATTTGGTGGTGGTACAATTGGTCACCCAGATGGTATCCAAGCTGGTGCTACGGCTAACCGTGTAGCTTTAGAAGCTATG
GTTTTAGCTCGTAACGAAGGTGCTGAT
>N.linearis_BC0083 Nitzschia linearis strain BC0083 ribulose-1,5-bisphosphate carboxylase/oxygenase large subunit (rbcL) gene, partial cds; chloroplast
TGCAGCAGCAGTAGCTGGTGAATCTTCTACAGCAACTTGGACAGTTGTATGGACTGATTTATTAACAGCTTGTGATCGTT
ACCGTGCTAAAGCTTACCGAGTAGATCCAGTTCCAAATGCAGCAGATCAATATTTTGCTTTCATCGCTTATGAATGTGAT
TTATTTGAAGAAGGTTCATTATCTAACTTAACAGCTTCTATTATTGGTAACGTATTCGGTTTCAAAGCTGTAGCAGCGTT
ACGTTTAGAAGATATGCGTATTCCTCACTCATATTTAAAAACATTCCAAGGTCCTGCAACAGGTATCATCGTAGAACGTG
AGCGTTTAAACAAATACGGTACTCCATTATTAGGTGCAACAGTAAAACCAAAACTAGGTTTATCTGGTAAAAACTATGGT
CGTGTAGTATACGAAGGTTTAAAAGGTGGTTTAGACTTCTTAAAAGATGATGAAAACATTAACTCTCAACCATTTATGCG
TTGGAGAGAACGTTTCTTAAACTGTATGGAAGGTATTAATCGTGCTTCTGCTGCAACAGGTGAAGTTAAAGGTTCTTACT
TAAACATTACAGCAGCGACTATGGAAGATGTATACGAACGTGCTGAGTATGCTAAAGAAGTAGGTTCTGTAATCGTTATG
ATCGATTTAGTTATGGGTTATACTGCTATCCAATCTATCGCTCTTTGGGCTCGTAAAAACGATATGCTTTTACATTTACA
CCGTGCTGGTAACTCTACTTACGCGCGTCAAAAAAATCATGGTATTAACTTCCGTGTAATTTGTAAATGGATGCGTATGT
CTGGCGTAGATCATATCCACGCTGGTACAGTTGTAGGTAAATTAGAAGGGGATCCTTTAATGATTAAAGGTTTCTACGAT
ACTTTACGTTTAACAACATTAGAAGTTAACTTACCTTACGGTATTTTCTTTGAGATGCCGTGGGCTAGTTTACGTCGTTG
TATGCCTGTTGCTTCAGGTGGTATTCACTGTGGTCAAATGCACCAATTAGTACACTACTTAGGTGATGACGTAGTATTAC
AATTTGGTGGTGGTACAATCGGTCACCCTGATGGTATCCAAGCTGGTGCTACAGCTAACCGTGTAGCTTTAGAAGCTATG
GTTTTAGCTCGTAACGAAGGTGCTGAT
>N.linearis_Nit53 Nitzschia linearis strain Nit53 ribulose-1,5-bisphosphate carboxylase/oxygenase large subunit (rbcL) gene, partial cds; chloroplast
TGCAGCAGCAGTAGCTGGTGAATCTTCTACAGCAACTTGGACAGTTGTATGGACTGATTTATTAACAGCTTGTGATCGTT
ACCGTGCTAAAGCTTACCGCGTAGATCCAGTTCCAAATGCAGCAGATCAATACTTTGCTTTCATCGCGTATGAATGTGAT
TTATTTGAAGAAGGTTCATTATCTAACTTAACAGCTTCTATTATTGGTAACGTATTCGGTTTCAAAGCTGTAGCAGCGTT
ACGTTTAGAAGATATGCGTATTCCTCACTCATACTTAAAAACATTCCAAGGTCCTGCAACAGGTATTATTGTAGAACGTG
AGCGTTTAAACAAATACGGTACTCCATTATTAGGTGCAACAGTAAAACCAAAATTAGGTTTATCTGGTAAAAACTATGGT
CGTGTAGTATACGAAGGTTTAAAAGGTGGTTTAGACTTCTTAAAAGATGATGAAAACATTAACTCTCAACCATTTATGCG
TTGGAGAGAACGTTTCTTAAACTGTATGGAAGGTATTAACCGTGCTTCTGCTGCAACAGGTGAAGTTAAAGGTTCTTACT
TAAACATTACAGCAGCAACCATGGAAGATGTATACGAACGTGCTGAGTATGCTAAAGAAGTAGGTTCTGTAATCGTTATG
ATCGATTTAGTTATGGGTTATACGGCTATCCAATCTATCGCTCTTTGGGCTCGTAAAAACGATATGCTTTTACACTTACA
CCGTGCTGGTAATTCTACTTACGCGCGTCAAAAAAATCATGGTATTAACTTCCGTGTAATTTGTAAATGGATGCGTATGT
CTGGCGTAGATCATATCCACGCTGGTACAGTTGTAGGTAAATTAGAAGGGGATCCTTTAATGATTAAAGGTTTCTACGAT
ACTTTACGTTTAACAACATTAGAAGTTAACTTACCTTACGGTATTTTCTTTGAAATGCCATGGGCTAGTTTACGTCGTTG
TATGCCTGTTGCTTCAGGTGGTATCCATTGTGGTCAAATGCACCAATTAGTACACTACTTAGGTGATGATGTAGTATTAC
AATTTGGTGGTGGTACAATCGGTCACCCTGATGGTATCCAAGCTGGTGCTACAGCGAACCGTGTAGCTTTAGAAGCTATG
GTTTTAGCTCGTAACGAAGGTGCTGAT
>N.dubia_TA37 Nitzschia dubia strain TA37 ribulose-1,5-bisphosphate carboxylase/oxygenase large subunit (rbcL) gene, partial cds; chloroplast
TGCAGCTGCAGTAGCTGGTGAATCATCTACAGCAACTTGGACAGTTGTATGGACTGATCTATTAACAGCTTGTGACCGTT
ACCGTGCTAAAGCTTACCGTGTAGATCCAGTTCCAAATACAACAGATCAATACTTCGCTTTCATCGCTTATGAATGTGAT
TTATTTGAAGAAGGTTCGTTATCTAATTTAACAGCTTCTATTATTGGTAATGTATTCGGTTTCAAAGCTGTTGCAGCGTT
ACGTTTAGAAGATATGCGTATTCCGCATTCATACTTAAAAACTTTCCAAGGACCTGCAACAGGTATCATTGTAGAGCGTG
AGCGTTTAAACAAATACGGTACTCCATTATTAGGTGCGACAGTAAAACCAAAATTAGGTTTATCTGGTAAAAACTATGGT
CGTGTAGTATATGAAGGTTTAAAAGGTGGTTTAGACTTTTTAAAAGATGATGAGAACATTAACTCTCAACCATTCATGCG
TTGGAGAGAACGTTTCTTAAACTGTATGGAAGGTATTAACCGTGCTTCTGCTGCTACAGGTGAAGTTAAAGGTTCTTACT
TAAACATCACAGGCGCAACTATGGAAGATGTATACGAACGTGCTGAGTATGCTAAAGAAGTAGGTTCAATCGTTGTTATG
ATCGATTTAGTTATGGGTTATACTGCTATTCAATCTATCGCTCTTTGGGCTCGTAAAAACGATATGCTTTTACATTTACA
CCGTGCTGGTAACTCTACTTACGCGCGTCAAAAAAATCATGGTATTAACTTCCGTGTAATTTGTAAATGGATGCGTATGT
CTGGTGTAGATCATATCCACGCTGGTACTGTTGTAGGTAAGTTAGAAGGTGATCCTTTAATGATTAAAGGTTTCTACGAT
ACTTTACGTTTAACAACATTAGAAGTTAACTTACCTTACGGTATTTTCTTCGAAATGCCATGGGCTAGTTTACGTCGTTG
TATGCCTGTTGCTTCTGGTGGTATTCACTGTGGTCAAATGCACCAATTAGTACACTACTTAGGCGATGATGTAGTATTAC
AATTCGGTGGTGGTACAATTGGTCACCCAGATGGTATTCAAGCTGGTGCTACAGCTAACCGTGTTGCTTTAGAAGCAATG
GTTTTAGCTCGTAATGAAGGTGCTGAT
>N.dalmatica_PMFBION3 Nitzschia dalmatica isolate PMFBION3 ribulose-1,5-bisphosphate carboxylase/oxygenase large subunit (rbcL) gene, partial cds
AGCAGCAGCAGTAGCTGGTGAATCTTCTACAGCAACTTGGACAGTTGTATGGACTGATTTATTAACAGCTTGTGATCGTT
ATCGTGCTAAAGCTTACCGTGTAGATCCAGTTCCAAATACAACAGATCAATACTTCGCTTTCATCGCATACGAATGTGAC
TTATTTGAAGAAGGTTCATTATCTAATTTAACAGCTTCTATTATTGGTAACGTATTCGGTTTTAAAGCTATCTCAGCATT
ACGTTTAGAAGATATGCGTATTCCTCACTCATATTTAAAAACATTCCAAGGTCCTGCAACAGGTATTATTGTAGAACGTG
AACGTTTAAATAAATATGGTGCTCCATTATTAGGTGCAACAGTAAAACCAAAATTAGGTTTATCTGGTAAAAACTATGGT
CGTGTAGTATACGAAGGTTTAAAAGGTGGTTTAGACTTCTTAAAAGATGATGAAAACATTAACTCTCAACCATTTATGCG
TTGGAGAGAACGTTTCTTAAACTGTATGGAAGGTATTAACCGTGCTTCTGCTGCTACAGGTGAAGTTAAGGGTTCTTACT
TAAACGTTACAGCAGCAACTATGGAAGAGATATACGAACGTTCTGAGTATGCTAAAGAAGTAGGTTCTGTAATTATCATG
ATTGATTTAGTTATGGGTTATACGGCTATTCAATCTATTGCTCTTTGGGCTCGTAAAAACGATATGTTATTACACTTACA
CCGTGCAGGTAACTCAACATATGCTCGTCAAAAAAATCATGGTATTAACTTCCGTGTAATTTGTAAATGGATGCGTATGT
CTGGTGTGGATCATATTCACGCTGGTACTGTTGTAGGTAAATTAGAAGGTGATCCTTTAATGATTAAAGGTTTCTACGAT
ATTTTACGTTTAACAAATTTAGATGTTAACTTACCTTATGGTATTTTCTTCGAAATGTCATGGGCAAGTTTACGTCGTTG
TATGCCTGTTGCTTCTGGTGGTATTCACTGTGGTCAAATGCACCAATTAGTACATTATTTAGGTGATGATGTAGTATTAC
AATTTGGTGGTGGTACAATTGGTCATCCTGATGGTATTCAAGCTGGTGCTACAGCTAACCGTGTTGCTTTAGAAGCTATG
GTTTTAGCTCGTAATGAAGGTGCTGAT
>N.dalmatica_PMFBIONA1 Nitzschia dalmatica isolate PMFBIONA1 ribulose-1,5-bisphosphate carboxylase/oxygenase large subunit (rbcL) gene, partial cds
AGCAGCAGCAGTAGCTGGTGAATCTTCTACAGCAACTTGGACAGTTGTATGGACTGATTTATTAACAGCTTGTGATCGTT
ATCGTGCTAAAGCTTACCGTGTAGATCCAGTTCCAAATACAACAGATCAATACTTCGCTTTCATCGCATACGAATGTGAC
TTATTTGAAGAAGGTTCATTATCTAATTTAACAGCCTCTATTATTGGTAACGTATTCGGTTTTAAAGCTATCTCAGCATT
ACGTTTAGAAGATATGCGTATTCCTCACTCATATTTAAAAACATTCCAAGGTCCTGCAACAGGTATTATTGTAGAACGTG
AACGTTTAAATAAATATGGTGCTCCATTATTAGGTGCAACAGTAAAACCAAAATTAGGTTTATCTGGTAAAAACTATGGT
CGTGTAGTATACGAAGGTTTAAAAGGTGGTTTAGACTTCTTAAAAGATGATGAAAACATTAACTCTCAACCATTTATGCG
TTGGAGAGAACGTTTCTTAAACTGTATGGAAGGTATTAACCGTGCTTCTGCTGCTACAGGTGAAGTTAAGGGTTCTTACT
TAAACGTTACAGCAGCAACTATGGAAGAGATATACGAACGTTCTGAGTATGCTAAAGAAGTAGGTTCTGTAATTATCATG
ATTGATTTAGTTATGGGTTATACGGCTATTCAATCTATTGCTCTTTGGGCTCGTAAAAACGATATGTTATTACACTTACA
CCGTGCAGGTAACTCAACATATGCTCGTCAAAAAAATCATGGTATTAACTTCCGTGTAATTTGTAAATGGATGCGTATGT
CTGGTGTGGATCATATTCACGCTGGTACTGTTGTAGGTAAATTAGAAGGTGATCCTTTAATGATTAAAGGTTTCTACGAT
ATTTTACGTTTAACAAATTTAGATGTTAACTTACCTTATGGTATTTTCTTCGAAATGTCATGGGCAAGTTTACGTCGTTG
TATGCCTGTTGCTTCTGGTGGTATTCACTGTGGTCAAATGCACCAATTAGTACATTATTTAGGTGATGATGTAGTATTAC
AATTTGGTGGTGGTACAATTGGTCATCCTGATGGTATTCAAGCTGGTGCTACAGCTAACCGTGTTGCTTTAGAAGCTATG
GTTTTAGCTCGTAATGAAGGTGCTGAT
>N.acidoclinata_TCC560 Nitzschia acidoclinata culture TCC:560 ribulose-1,5-bisphosphate carboxylase/oxygenase large subunit (rbcL) gene, partial cds; chloroplast
TGCTGCTGCGGTAGCAGGTGAATCTTCAACAGCAACTTGGACAGTTGTATGGACTGATTTATTAACAGCTTGTGACCGTT
ACCGGGCTAAAGCTTACCGTGTAGATCCAGTTCCAAATGCAACAGACCAATACTTTGCTTTTATCGCATACGAATGTGAT
TTATTTGAAGAAGGTTCATTAGCAAACTTAACAGCATCTATTATTGGTAACGTTTTTGGTTTTAAAGCGGTATCAGCATT
ACGTTTAGAAGATATGCGTATTCCTCACTCATATTTAAAAACATTCCAAGGTCCTGCAACTGGTATTGTTGTAGAACGCG
AACGTTTAAATAAATATGGTACTCCATTATTAGGTGCAACAGTAAAACCTAAGTTAGGTTTATCAGGTAAAAACTATGGT
CGTGTAGTATATGAAGGTTTAAAAGGTGGTTTAGACTTCTTAAAAGATGATGAAAACATTAACTCACAACCATTCATGCG
TTGGAGAGAACGTTTCTTAAACTGTATGGAAGGTATTAACCGTGCTTCTGCTGCTACCGGTGAAGTAAAAGGTTCTTACT
TAAACGTTACAGCTGCAACTATGGAAGAAGTAATTAAACGTTGTGAATATGCTAAAGAAGTAGGTTCTATCATCGTTATG
ATCGATTTAGTTATGGGTTACACAGCAATTCAAAGTGCTGCAATTTGGGCTCGTGAAAACGATATGCTTTTACATTTACA
CCGTGCAGGTAACTCAACATACGCGCGTCAAAAAAATCATGGTATTAACTTCCGTGTAATTTGTAAATGGATGCGTATGT
CTGGTGTAGATCATATTCACGCTGGTACAGTTGTAGGTAAATTAGAAGGTGATCCTTTAATGATTAAAGGTTTCTACGAT
ACTTTACGTTTAACTACATTAGAAGTTAACTTACCTTATGGTATTTTCTTTGAAATGCCTTGGGCTAGTTTACGTCGTTG
TATGCCAGTTGCTTCTGGTGGTATCCACTGTGGTCAAATGCACCAATTAGTACACTACTTAGGTGATGATGTAGTATTAC
AATTTGGTGGTGGTACAATTGGTCACCCAGATGGTATCCAAGCGGGTGCTACAGCTAATCGTGTTGCTTTAGAAGCAATG
ATTTTAGCTCGTAATGAAGGTGCTGAC
>N.cf.fonticolaLRT2013 Nitzschia cf. fonticola LRT-2013 partial rbcL gene for RuBisCO, large subunit, strain cf. fonticola 1
TGCTGCTGCGGTAGCAGGTGAATCTTCAACAGCAACTTGGACAGTTGTATGGACTGATTTATTAACAGCTTGTGACCGTT
ACCGGGCTAAAGCTTACCGTGTAGATCCAGTTCCAAATGCAACAGACCAATACTTTGCTTTTATCGCATACGAATGTGAT
TTATTTGAAGAAGGTTCATTAGCAAACTTAACAGCATCTATTATTGGTAACGTTTTTGGTTTTAAAGCGGTATCAGCATT
ACGTTTAGAAGATATGCGTATTCCTCACTCATATTTAAAAACATTCCAAGGTCCTGCAACTGGTATTGTTGTAGAACGCG
AACGTTTAAATAAATATGGTACTCCATTATTAGGTGCAACAGTAAAACCTAAGTTAGGTTTATCAGGTAAAAACTATGGT
CGTGTAGTATATGAAGGTTTAAAAGGTGGTTTAGACTTCTTAAAAGATGATGAAAACATTAACTCACAACCATTCATGCG
TTGGAGAGAACGTTTCTTAAACTGTATGGAAGGTATTAACCGTGCTTCTGCTGCTACCGGTGAAGTAAAAGGTTCTTACT
TAAACGTTACAGCTGCAACTATGGAAGAAGTAATTAAACGTTGTGAATATGCTAAAGAAGTAGGTTCTATCATCGTTATG
ATCGATTTAGTTATGGGTTACACAGCAATTCAAAGTGCTGCAATTTGGGCTCGTGAAAACGATATGCTTTTACATTTACA
CCGTGCAGGTAACTCAACATACGCGCGTCAAAAAAATCATGGTATTAACTTCCGTGTAATTTGTAAATGGATGCGTATGT
CTGGTGTAGATCATATTCACGCTGGTACAGTTGTAGGTAAATTAGAAGGTGATCCTTTAATGATTAAAGGTTTCTACGAT
ACTTTACGTTTAACTACATTAGAAGTTAACTTACCTTATGGTATTTTCTTTGAAATGCCTTGGGCTAGTTTACGTCGTTG
TATGCCAGTTGCTTCTGGTGGTATCCACTGTGGTCAAATGCACCAATTAGTACACTACTTAGGTGATGATGTAGTATTAC
AATTTGGTGGTGGTACAATTGGTCACCCAGATGGTATCCAAGCGGGTGCTACAGCTAATCGTGTTGCTTTAGAAGCAATG
ATTTTAGCTCGTAATGAAGGTGCTGAC
>N.N.cf.perminuta_BC0730 Nitzschia cf. perminuta strain BC0730 ribulose-1,5-bisphosphate carboxylase/oxygenase large subunit (rbcL) gene, partial cds; chloroplast
TGCTGCTGCAGTAGCAGGTGAATCTTCAACAGCAACTTGGACAGTTGTATGGACTGATTTATTAACAGCTTGTGATCGTT
ACCGGGCTAAAGCTTACCGTGTAGATCCAGTTCCAAATGCAACAGACCAATACTTTGCTTTTATAGCATATGAATGTGAT
TTATTTGAAGAAGGTTCATTAGCAAACTTAACAGCATCTATTATTGGTAACGTTTTTGGTTTTAAAGCGGTATCAGCATT
ACGTTTAGAAGATATGCGTATTCCTCACTCATATTTAAAAACATTCCAAGGTCCTGCAACAGGTATTGTTGTAGAACGTG
AGCGTTTAAATAAATATGGTACTCCATTATTAGGTGCAACAGTTAAACCAAAATTAGGTTTATCTGGTAAAAACTATGGT
CGTGTAGTATATGAAGGTTTAAAAGGTGGTTTAGACTTCTTAAAAGATGATGAAAACATTAACTCACAACCATTCATGCG
TTGGAGAGAACGTTTTTTAAACTGTATGGAAGGTATTAATCGTGCTTCTGCTGCTACTGGTGAAGTAAAAGGCTCTTACT
TAAACGTAACAGCTGCAACTATGGAAGAAGTAATTAAACGTTGTGAATATGCTAAAGAAGTAGGTTCTATCATCGTTATG
ATCGATTTAGTTATGGGTTATACAGCAATTCAAAGTGCTGCAATTTGGGCTCGTGAAAACGATATGCTTTTACATTTACA
CCGTGCAGGTAACTCAACATACGCGCGTCAAAAAAATCATGGTATTAACTTCCGTGTAATTTGTAAATGGATGCGTATGT
CTGGTGTAGATCATATTCACGCTGGTACAGTTGTAGGTAAATTAGAAGGTGATCCTTTAATGATTAAAGGTTTCTACGAT
ACTTTACGTTTAACTACATTAGAAGTTAATTTACCGTACGGTATTTTCTTCGAAATGCCTTGGGCTAGTTTACGTCGTTG
TATGCCAGTTGCTTCTGGTGGTATCCACTGTGGTCAAATGCATCAATTAGTACACTACTTAGGTGATGATGTAGTATTAC
AATTTGGTGGTGGTACAATTGGTCACCCGGATGGTATCCAAGCAGGTGCAACAGCTAACCGTGTTGCTTTAGAAGCAATG
ATTTTAGCTCGTAACGAAGGTGCTGAT
>N.perminuta_TCC885 Nitzschia perminuta culture TCC:885 ribulose-1,5-bisphosphate carboxylase/oxygenase large subunit (rbcL) gene, partial cds; chloroplast
TGCTGCTGCAGTAGCAGGTGAATCTTCAACAGCAACTTGGACAGTTGTATGGACTGATTTATTAACAGCTTGTGATCGTT
ACCGGGCTAAAGCTTACCGTGTAGATCCAGTTCCAAATGCAACAGACCAATACTTTGCTTTTATAGCATATGAATGTGAT
TTATTTGAAGAAGGTTCATTAGCAAACTTAACAGCATCTATTATTGGTAACGTTTTTGGTTTTAAAGCGGTATCAGCATT
ACGTTTAGAAGATATGCGTATTCCTCACTCATATTTAAAAACATTCCAAGGTCCTGCAACAGGTATTGTTGTAGAACGTG
AGCGTTTAAATAAATATGGTACTCCATTATTAGGTGCAACAGTTAAACCAAAATTAGGTTTATCTGGTAAAAACTATGGT
CGTGTAGTATATGAAGGTTTAAAAGGTGGTTTAGACTTCTTAAAAGATGATGAAAACATTAACTCACAACCATTCATGCG
TTGGAGAGAACGTTTTTTAAACTGTATGGAAGGTATTAATCGTGCTTCTGCTGCTACTGGTGAAGTAAAAGGCTCTTACT
TAAACGTAACAGCTGCAACTATGGAAGAAGTAATTAAACGTTGTGAATATGCTAAAGAAGTAGGTTCTATCATCGTTATG
ATCGATTTAGTTATGGGTTATACAGCAATTCAAAGTGCTGCAATTTGGGCTCGTGAAAACGATATGCTTTTACATTTACA
CCGTGCAGGTAACTCAACATACGCGCGTCAAAAAAATCATGGTATTAACTTCCGTGTAATTTGTAAATGGATGCGTATGT
CTGGTGTAGATCATATTCACGCTGGTACAGTTGTAGGTAAATTAGAAGGTGATCCTTTAATGATTAAAGGTTTCTACGAT
ACTTTACGTTTAACTACATTAGAAGTTAATTTACCGTACGGTATTTTCTTTAAAATGAAATGGGCTAGTTTACGTCGTTG
TATGCCAGTTGCTTCTGGTGGTATCCACTGTGGTCAAATGCATCAATTAGTACACTACTTAGGTGATGATGTAGTATTAC
AATTTGGTGGTGGTACAATTGGTCACCCGGATGGTATCCAAGCAGGTGCAACAGCTAACCGTGTTGCTTTAGAAGCAATG
ATTTTAGCTCGTAACGAAGGTGCTGAT
>N.N.cf.perminuta_BC0838 Nitzschia cf. perminuta strain BC0838 ribulose-1,5-bisphosphate carboxylase/oxygenase large subunit (rbcL) gene, partial cds; chloroplast
TGCTGCTGCAGTAGCAGGTGAATCTTCAACAGCAACTTGGACAGTTGTATGGACTGATTTATTAACAGCTTGTGACCGTT
ACCGGGCTAAAGCTTATCGTGTAGATCCAGTTCCAAATGCAACAGACCAATATTTTGCTTTTATAGCATATGAATGTGAT
TTATTTGAAGAAGGTTCATTAGCAAACTTAACAGCATCTATTATTGGTAACGTTTTTGGTTTTAAAGCGGTATCAGCATT
ACGTTTAGAAGATATGCGTATTCCTCACTCATATTTAAAAACATTCCAAGGTCCTGCAACAGGTATTGTTGTAGAACGTG
AGCGTTTAAATAAATATGGTACTCCATTGTTAGGTGCAACAGTTAAACCAAAATTAGGTTTATCTGGTAAAAACTATGGT
CGTGTAGTATATGAAGGTTTAAAAGGTGGTTTAGACTTCTTAAAAGATGATGAAAACATTAACTCACAACCATTCATGCG
TTGGAGAGAACGTTTCTTAAACTGTATGGAAGGTATTAATCGTGCTTCTGCTGCTACTGGTGAAGTAAAAGGCTCTTACT
TAAACGTAACAGCTGCAACTATGGAAGAAGTAATTAAACGTTGTGAATATGCTAAAGAAGTAGGTTCTATCATCGTTATG
ATCGATTTAGTTATGGGTTATACAGCAATTCAAAGTGCTGCAATTTGGGCTCGTGAAAACGATATGCTTTTACATTTACA
CCGTGCAGGTAACTCAACATACGCGCGTCAAAAAAATCATGGTATTAACTTCCGTGTAATTTGTAAATGGATGCGTATGT
CTGGTGTAGATCATATTCACGCTGGTACAGTTGTAGGTAAATTAGAAGGTGATCCTCTAATGATTAAAGGTTTCTACGAT
ACTTTACGCTTAACTACATTAGAAGTTAATTTACCGTACGGTATTTTCTTCGAAATGCCTTGGGCTAGTTTACGTCGTTG
TATGCCAGTTGCTTCTGGTGGTATCCACTGTGGTCAAATGCATCAATTAGTACATTACTTAGGTGATGATGTAGTATTAC
AATTTGGTGGTGGTACAATTGGTCACCCGGATGGTATCCAAGCAGGTGCCACAGCTAACCGTGTTGCTTTAGAAGCAATG
ATTTTAGCTCGTAACGAAGGTGCTGAT
>N.cf.hantzschiana_NIT337TM Nitzschia cf. hantzschiana strain NIT337TM ribulose-1,5-bisphosphate carboxylase/oxygenase large subunit (rbcL) gene, partial cds; chloroplast
TGCTGCTGCGGTAGCAGGTGAATCTTCAACAGCAACTTGGACAGTTGTATGGACTGATTTATTAACAGCTTGTGACCGTT
ACCGAGCTAAAGCTTACCGTGTAGATCCAGTTCCGAATGCAACAGACCAATACTTTGCTTTTATCGCATACGAATGTGAT
TTATTTGAAGAAGGTTCATTAGCAAACTTAACAGCGTCTATTATCGGTAACGTTTTTGGTTTTAAAGCGGTATCAGCGTT
ACGTTTAGAAGATATGCGTATTCCTCACTCATATTTAAAAACATTCCAAGGTCCTGCAACAGGTATTGTTGTAGMACGTG
AGCGTTTAAATAAATATGGTACTCCATTATTAGGTGCAACGGTAAAACCAAAATTAGGTTTATCTGGTAAAAACTATGGT
CGTGTAGTATATGAAGGTTTAAAAGGTGGTTTAGACTTCTTAAAAGATGATGAAAACATTAATTCACAACCATTTATGCG
TTGGAGAGAACGTTTCTTAAACTGTATGGAAGGTATTAACCGTGCTTCTGCGGCTACTGGTGAAGTAAAAGGTTCTTACT
TAAACGTAACAGCTGCAACTATGGAAGAAGTAGTTAAACGTTGTGAATATGCTAAAGAAGTAGGTTCTATCGTCGTTATG
ATCGATTTAGTTATGGGTTATACAGCAATTCAAAGTGCTGCAATCTGGGCTCGTGAAAATGATATGCTTTTACATTTACA
TCGTGCAGGTAACTCAACATATGCGCGTCAAAAAAATCATGGTATTAACTTNCGTGTWATTTGTAAATGGATGCGTATGT
CTGGTGTAGATCATATGSACKCKGGTASAGTTGTAGGTAAATTAGAAGGTGATCCTCTAATGATTAAAGGTTTCTACGAT
ACTTTACGCTTAACTACATTAGAAGTTAATTTACCTTACGGTATTTTCTTTGAAATGCCTTGGGCTAGTCTACGTCGTTG
TATGCCAGTTGCTTCTGGTGGTATCCACTGTGGTCAAATGCATCAATTAGTGCACTACCTAGGTGATGATGTAGTATTAC
AATTTGGTGGTGGTACAATTGGTCACCCAGATGGTATCCAAGCAGGTGCGACAGCTAACCGTGTTGCTTTAGAAGCAATG
ATTTTAGCTCGTAACGAAGGTGCTGAT
>N.cf.soratensis_BC0501 Nitzschia cf. soratensis strain BC0501 ribulose-1,5-bisphosphate carboxylase/oxygenase large subunit (rbcL) gene, partial cds; chloroplast
TGCTGCTGCGGTAGCAGGTGAATCTTCAACAGCAACTTGGACAGTTGTATGGACTGATTTATTAACGGCTTGTGACCGTT
ACCGAGCTAAAGCTTACCGTGTAGATCCAGTTCCGAATGCAACAGACCAATACTTTGCTTTTATCGCATACGAATGTGAT
TTATTTGAAGAAGGTTCATTATCAAACTTAACAGCGTCTATTATTGGTAACGTTTTTGGTTTTAAAGCGGTATCAGCATT
ACGTTTAGAAGATATGCGTATTCCTCACTCATATTTAAAAACATTCCAAGGTCCTGCAACAGGTATTGTTGTAGAACGTG
AGCGTTTAAATAAATATGGTACTCCATTATTAGGTGCAACGGTAAAACCAAAATTAGGTTTATCTGGTAAAAACTATGGT
CGTGTAGTATATGAAGGTTTAAAAGGTGGTTTAGACTTCTTAAAAGATGATGAAAACATTAATTCACAACCATTTATGCG
TTGGAGAGAACGTTTCTTAAACTGTATGGAAGGTATTAACCGTGCTTCTGCTGCTACTGGTGAAGTAAAAGGTTCTTACT
TAAACGTAACAGCTGCAACTATGGAAGAAGTACTTAAACGTTGTGAATACGCTAAAGAAGTAGGTTCTATCGTCGTTATG
ATCGATTTAGTCATGGGTTATACAGCAATTCAAAGTGCTGCAATCTGGGCTCGTGAAAATGATATGCTTTTACATTTACA
TCGTGCAGGTAACTCAACATATGCGCGTCAAAAAAATCATGGTATTAACTTCCGTGTAATTTGTAAATGGATGCGTATGT
CTGGTGTAGATCATATTCACGCTGGTACAGTTGTAGGTAAATTAGAAGGTGATCCTCTAATGATTAAAGGTTTCTACGAT
ACTTTACGCTTAACTACATTAGAAGTTAATTTACCTTACGGTATTTTCTTTGAAATGCCTTGGGCTAGTCTACGTCGTTG
TATGCCAGTTGCTTCTGGTGGTATCCACTGTGGTCAAATGCATCAATTAGTGCACTACTTAGGTGATGATGTAGTATTAC
AATTTGGTGGTGGTACAATTGGTCACCCAGATGGTATCCAAGCAGGTGCGACAGCTAACCGTGTTGCTTTAGAATCGATG
ATTTTAGCTCGTAACGAAGGTGCTGAT
>N.cf.fonticola_BC0053 Nitzschia cf. fonticola strain BC0053 ribulose-1,5-bisphosphate carboxylase/oxygenase large subunit (rbcL) gene, partial cds; chloroplast
TGCTGCTGCGGTAGCAGGTGAATCTTCAACAGCAACTTGGACAGTTGTATGGACTGATTTATTAACAGCTTGTGACCGTT
ACCGAGCTAAAGCTTACCGTGTAGATCCAGTTCCAAATGCAACAGACCAATACTTTGCTTTTATTGCATACGAATGTGAT
TTATTTGAAGAAGGTTCATTAGCAAACTTAACAGCGTCTATTATCGGTAACGTTTTTGGTTTTAAAGCAGTCTCAGCATT
ACGTCTAGAAGATATGCGTATTCCTCACTCATATTTAAAAACATTTCAAGGTCCTGCAACAGGTATTGTTGTAGAACGTG
AGCGTTTAAATAAATATGGTACTCCATTATTAGGTGCAACAGTAAAACCAAAATTAGGTTTATCGGGTAAAAACTATGGT
CGTGTAGTATATGAAGGTTTAAAAGGTGGTTTAGACTTCTTAAAAGATGATGAAAATATTAATTCACAACCATTCATGCG
TTGGAGAGAACGTTTCTTAAATTGTATGGAAGGTATTAACCGTGCTTCTGCTGCTACTGGTGAAGTAAAAGGTTCTTACT
TAAACGTAACAGCTGCAACTATGGAAGAAGTAATTAAACGTTGTGAATATGCTAAAGAAGTAGGTTCTATCGTCGTTATG
ATCGATTTAGTTATGGGTTATACAGCAATTCAAAGTGCTGCAATTTGGGCTCGTGAAAATGATATGCTTTTACATCTACA
TCGGGCAGGTAACTCAACATATGCGCGTCAAAAAAATCATGGTATTAACTTCCGTGTAATTTGTAAATGGATGCGTATGT
CTGGTGTAGATCATATTCACGCTGGTACAGTTGTAGGTAAATTAGAAGGTGATCCTCTAATGATTAAAGGTTTCTATGAT
ACTTTACGCTTAACTACATTAGAAGTTAATTTACCTTATGGTATTTTCTTTGAAATGCCTTGGGCTAGTTTACGTCGTTG
TATGCCAGTTGCTTCTGGTGGTATCCACTGTGGTCAAATGCATCAATTAGTTCACTACTTAGGGGATGATGTAGTCTTAC
AATTTGGTGGTGGTACGATTGGTCACCCCGATGGTATTCAAGCAGGTGCGACAGCTAACCGTGTTGCTTTAGAAGCAATG
ATTTTAGCTCGTAACGAAGGTGCTGAT
>N.cf.frustulum_TCC521 Nitzschia cf. frustulum clone TCC521 ribulose-1,5-bisphosphate carboxylase/oxygenase large subunit (rbcL) gene, partial cds; chloroplast
TGCTGCGGCAGTAGCAGGTGAATCTTCAACAGCAACTTGGACAGTTGTATGGACCGATCTATTAACAGCTTGTGACCGTT
ACCGGGCTAAAGCTTACCGTGTAGATCCAGTTCCAAATGCAACAGATCAATACTTTGCTTTTATCGCATACGAATGTGAT
TTATTTGAAGAAGGTTCATTAGCAAACTTAACAGCGTCTATTATTGGTAACGTTTTTGGTTTTAAAGCGATATCAGCATT
ACGTTTAGAAGATATGCGTATTCCTCACTCATATTTAAAAACATTCCAAGGTCCTGCAACTGGTATTGTTGTAGAACGTG
AGCGTTTAAATAAATATGGTACACCATTATTAGGTGCAACCGTAAAACCAAAATTAGGTTTATCTGGTAAAAACTATGGT
CGTGTAGTATATGAAGGTTTAAAAGGTGGTTTAGACTTCTTAAAAGATGATGAAAACATTAACTCACAACCATTTATGCG
TTGGAGAGAACGTTTTTTAAACTGTATGGAAGGTATTAACCGAGCTTCTGCTGCTACAGGTGAAGTAAAAGGTTCTTACT
TAAACGTAACAGCTGCAACTTGGGAAGAAGTACTTAAGCGTTGTGAATATGCTAAAGAAGTAGGTTCTATCATCGTTATG
ATCGATTTAGTTATGGGTTACACAGCAATTCAAAGTGCTGCAATTTGGGCTCGTGACAATGATATGCTTTTACATTTACA
CCGTGCAGGTAACTCAACATACGCGCGTCAAAAAAATCATGGTATTAATTTCCGTGTAATTTGTAAATGGATGCGTATGT
CTGGTGTTGATCATATTCACGCTGGTACAGTTGTAGGTAAATTAGAAGGTGATCCTTTAATGATTAAAGGTTTCTATGAT
ATTTTACGTTTAACAACATTAGAAGTTAATTTACCTTATGGTATTTTCTTTGAAATGCCTTGGGCTAGTTTACGCCGTTG
TATGCCGGTTGCTTCTGGTGGTATCCACTGTGGTCAAATGCATCAATTAGTACACTACCTAGGTGATGACGTAGTATTAC
AATTTGGTGGTGGTACAATCGGTCACCCAGATGGTATTCAAGCAGGTGCGACAGCTAATCGTGTTGCTTTAGAAGCAATG
ATTTTAGCTCGTAACGAAGGCGCTGAT
>N.costei_BC0469 Nitzschia costei strain BC0469 ribulose-1,5-bisphosphate carboxylase/oxygenase large subunit (rbcL) gene, partial cds; chloroplast
TGCTGCGGCAGTAGCAGGTGAATCTTCAACAGCAACTTGGACAGTTGTATGGACTGATCTATTAACAGCTTGTGACCGTT
ACCGGGCTAAAGCTTACCGTGTAGATCCAGTTCCAAATGCAACAGATCAATACTTTGCTTTTATCGCATACGAATGTGAT
TTATTTGAAGAAGGTTCATTAGCAAACTTAACAGCGTCTATTATTGGTAACGTTTTTGGTTTTAAAGCGATATCAGCATT
ACGTTTAGAAGATATGCGTATTCCTCACTCATATTTAAAAACATTCCAAGGTCCTGCAACTGGTATTGTTGTAGAACGTG
AGCGTTTAAATAAATATGGTACACCATTATTAGGTGCAACCGTAAAACCAAAATTAGGTTTATCTGGTAAAAACTATGGT
CGTGTAGTATATGAAGGTTTAAAAGGTGGTTTAGACTTCTTAAAAGATGATGAAAACATTAACTCACAACCATTTATGCG
TTGGAGAGAACGTTTTTTAAACTGTATGGAAGGTATTAACCGAGCTTCTGCTGCTACAGGTGAAGTAAAAGGTTCTTACT
TAAACGTAACAGCTGCAACTTGGGAAGAAGTACTTAAGCGTTGTGAATATGCTAAAGAAGTAGGTTCTATCATCGTTATG
ATCGATTTAGTTATGGGTTACACAGCAATTCAAAGTGCTGCAATTTGGGCTCGTGACAATGATATGCTTTTACATTTACA
CCGTGCAGGTAACTCAACATACGCGCGTCAAAAAAATCATGGTATTAATTTCCGTGTAATTTGTAAATGGATGCGTATGT
CTGGTGTTGATCATATTCACGCTGGTACAGTTGTAGGTAAATTAGAAGGAGATCCTTTAATGATTAAAGGTTTCTATGAT
ATTTTACGTTTAACAACATTAGAAGTTAATTTACCTTATGGTATTTTCTTTGAAATGCCTTGGGCTAGTTTACGCCGTTG
TATGCCGGTTGCTTCTGGTGGTATCCACTGTGGTCAAATGCATCAATTAGTACACTACCTAGGTGATGACGTAGTATTAC
AATTTGGTGGTGGTACAATCGGTCACCCAGATGGTATTCAAGCAGGTGCGACAGCTAATCGTGTTGCTTTAGAAGCAATG
ATTTTAGCTCGTAACGAAGGCGCTGAT
>N.frustulum_TCC550 Nitzschia frustulum culture TCC:550 ribulose-1,5-bisphosphate carboxylase/oxygenase large subunit (rbcL) gene, partial cds; chloroplast
TGCTGCGGCAGTAGCAGGTGAATCTTCAACAGCAACTTGGACAGTTGTATGGACTGATCTATTAACAGCTTGTGACCGTT
ACCGGGCTAAAGCTTACCGTGTAGATCCAGTTCCAAATGCAACAGATCAATACTTTGCTTTTATCGCATACGAATGTGAT
TTATTTGAAGAAGGTTCATTAGCAAACTTAACAGCGTCTATTATTGGTAACGTTTTTGGTTTTAAAGCGATATCAGCATT
ACGTTTAGAAGATATGCGTATTCCTCACTCATATTTAAAAACATTCCAAGGTCCTGCAACTGGTATTGTTGTAGAACGTG
AGCGTTTAAATAAATATGGTACACCATTATTAGGTGCAACCGTAAAACCAAAATTAGGTTTATCTGGTAAAAACTATGGT
CGTGTAGTATATGAAGGTTTAAAAGGTGGTTTAGACTTCTTAAAAGATGATGAAAACATTAACTCACAACCATTCATGCG
TTGGAGAGAACGTTTTTTAAACTGTATGGAAGGTATTAACCGAGCTTCTGCTGCTACAGGTGAAGTAAAAGGTTCTTACT
TAAACGTAACAGCTGCAACTTGGGAAGAAGTACTTAAACGTTGTGAATATGCTAAAGAAGTAGGTTCTATCATCGTTATG
ATCGATTTAGTTATGGGTTACACAGCAATTCAAAGTGCTGCAATTTGGGCTCGTGACAATGATATGCTTTTACATTTACA
CCGTGCAGGTAACTCAACATACGCGCGTCAAAAAAATCATGGTATTAATTTCCGTGTAATTTGTAAATGGATGCGTATGT
CTGGTGTTGATCATATTCACGCTGGTACAGTTGTAGGTAAATTAGAAGGTGATCCTTTAATGATTAAAGGTTTCTATGAT
ATTTTACGTTTAACAACATTAGAAGTTAATTTACCTTATGGTATTTTCTTTGAAATGCCTTGGGCTAGTTTACGCCGTTG
TATGCCGGTTGCTTCTGGTGGTATCCACTGTGGTCAAATGCATCAATTAGTACACTACCTAGGTGATGACGTAGTATTAC
AATTTGGTGGTGGTACAATCGGTCACCCAGATGGTATTCAAGCAGGTGCGACAGCTAATCGTGTTGCTTTAGAAGCAATG
ATTTTAGCTCGTAACGAAGGCGCTGAT
>N.soratensis_NIT1008KEL_DM1008MK Nitzschia soratensis partial rbcL gene for RuBisCO, large subunit, strain DM1008MK
TGCTGCTGCAGTAGCCGGTGAATCTTCAACAGCAACTTGGACAGTTGTATGGACTGATTTGTTAACAGCTTGTGACCGTT
ACCGGGCTAAGGCGTACCGTGTAGATCCAGTTCCAAATGCAACAGATCAATACTTTGCTTTTATCGCATACGAATGTGAT
TTATTTGAAGAAGGGTCATTAGCAAACTTAACAGCATCTATTATTGGTAACGTTTTTGGTTTTAAAGCGATATCAGCATT
ACGTTTAGAAGATATGCGTATTCCTCATTCATATTTAAAAACATTCCAAGGTCCTGCAACTGGTATTGTTGTAGAACGTG
AACGTTTAAATAAATATGGTACACCATTATTAGGTGCAACAGTAAAACCAAAATTAGGTTTATCTGGTAAAAACTATGGT
CGTGTAGTATATGAAGGTTTAAAAGGTGGTTTAGACTTCTTAAAAGATGATGAAAACATTAACTCACAACCATTCATGCG
TTGGAGAGAACGTTTCTTGAACTGTATGGAAGGGATTAACCGTGCTTCTGCTGCTACAGGTGAAGTAAAAGGTTCTTACT
TAAACGTGACAGCTGCAACTTGGGAAGAAGTACTTAAACGTTGTGAATATGCTAAAGAAGTAGGTTCTATCATCGTTATG
ATCGATTTAGTTATGGGTTACACAGCAATTCAAAGTGCTGCACTTTGGGCTCGTGACAATGATATGCTGTTACATTTACA
CCGTGCAGGTAACTCAACGTATGCGCGTCAAAAAAATCATGGTATTAATTTCCGTGTAATTTGTAAATGGATGCGTATGT
CCGGTGTTGATCATATTCACGCTGGTACAGTTGTAGGTAAATTAGAAGGTGATCCTTTAATGATTAAAGGTTTCTATGAT
ATTTTACGTTTAACTACCTTAGAAGTTAATTTACCTTATGGTATTTTCTTTGAAATGCCTTGGGCTAGTTTACGTCGTTG
TATGCCAGTTGCTTCTGGTGGGATCCACTGTGGTCAAATGCATCAATTAGTACATTACTTAGGTGATGATGTAGTATTAC
AATTTGGTGGTGGTACAATTGGTCATCCAGATGGTATCCAAGCAGGTGCGACAGCTAATCGTGTTGCTTTAGAAGCAATG
ATTTTAGCTCGTAACGAAGGTGCTGAT
>N.cf.romana_BC0650 Nitzschia cf. romana strain BC0650 ribulose-1,5-bisphosphate carboxylase/oxygenase large subunit (rbcL) gene, partial cds; chloroplast
TGCTGCTGCTGTAGCAGGTGAATCTTCTACAGCAACTTGGACAGTTGTATGGACGGATTTATTAACAGCGTGTGACCGTT
ACCGTGCGAAAGCTTACCGTGTAGATCCAGTTCCAAATGCAACAGACCAATACTTTGCTTTTATCGCATACGAATGTGAT
TTATTTGAAGAAGGTTCGTTATCAAACTTAACTGCATCTATTATTGGTAACGTTTTTGGTTTCAAAGCGGTATCTGCATT
ACGTTTAGAAGATATGCGTATTCCTCATTCATATTTAAAAACATTCCAAGGTCCAGCAACAGGTATCGTTGTAGAACGTG
AACGTTTAAATAAATATGGTACTCCATTATTAGGTGCTACAGTAAAACCAAAATTAGGTTTATCTGGTAAAAACTATGGT
CGTGTAGTATATGAAGGTTTAAAAGGTGGTTTAGACTTCTTAAAAGATGATGAAAACATTAACTCACAACCATTTATGCG
TTGGAGAGAGCGTTTCCTAAACTGTATGGAAGGTATTAACCGTGCTTCTGCTGCTACAGGTGAAGTTAAAGGTTCTTACT
TAAACGTAACAGCTGCAACTATGGAAGAAGTAATCAAACGTTGTCAATACGCGAAAGAAGTAGGTTCTGTCGTTGTTATG
ATCGATTTAGTTATGGGTTATACAGCTATTCAAAGTGCTGCAATCTGGGCTCGTGAAAACGATATGCTTTTACATTTACA
CCGTGCAGGTAACTCTACATACGCTCGTCAAAAAAATCATGGTATTAACTTCCGTGTAATTTGTAAATGGATGCGTATGT
CTGGTGTAGATCATATCCACGCTGGTACAGTTGTAGGTAAATTAGAAGGTGATCCTTTAATGATTAAAGGTTTCTACGAT
GTTTTACGTTTAACTACATTAGAAGTTAACTTACCTTACGGTATCTTCTTCGAAATGCCTTGGGCTAGTTTACGTCGTTG
TATGCCAGTTGCATCTGGTGGTATCCACTGTGGTCAAATGCACCAATTAGTACACTATTTAGGTGATGACGTAGTATTAC
AATTTGGTGGTGGTACAATTGGTCACCCTGATGGTATCCAAGCCGGTGCTACAGCTAACCGTGTTGCTTTAGAAGCAATG
ATTTTAGCTCGTAACGAAGGTGCTGAT
>N.fonticola_ART24 Nitzschia fonticola partial rbcL gene for RuBisCO, large subunit, strain A-RT24
TGCTGCTGCTGTAGCAGGTGAATCTTCTACAGCAACTTGGACAGTTGTATGGACGGATTTATTAACAGCGTGTGACCGTT
ACCGTGCGAAAGCTTACCGTGTAGATCCAGTTCCAAATGCAACAGACCAATACTTTGCTTTTATCGCATACGAATGTGAT
TTATTTGAAGAAGGTTCGTTATCAAACTTAACTGCATCTATTATTGGTAACGTTTTTGGTTTCAAAGCGGTATCTGCATT
ACGTTTAGAAGATATGCGTATTCCTCATTCATATTTAAAAACATTCCAAGGTCCAGCAACAGGTATCGTTGTAGAACGTG
AACGTTTAAATAAATATGGTACTCCATTATTAGGTGCTACAGTAAAACCAAAATTAGGTTTATCTGGTAAAAACTATGGT
CGTGTAGTATATGAAGGTTTAAAAGGTGGTTTAGACTTCTTAAAAGATGATGAAAACATTAACTCACAACCATTTATGCG
TTGGAGAGAGCGTTTCCTAAACTGTATGGAAGGTATTAACCGTGCTTCTGCTGCTACAGGTGAAGTTAAAGGTTCTTACT
TAAACGTAACAGCTGCAACTATGGAAGAAGTAATCAAACGTTGTCAATACGCGAAAGAAGTAGGTTCTGTCGTTGTTATG
ATCGATTTAGTTATGGGTTATACAGCTATTCAAAGTGCTGCAATCTGGGCTCGTGAAAACGATATGCTTTTACATTTACA
CCGTGCAGGTAACTCTACATACGCTCGTCAAAAAAATCATGGTATTAACTTCCGTGTAATTTGTAAATGGATGCGTATGT
CTGGTGTAGATCATATCCACGCTGGTACAGTTGTAGGTAAATTAGAAGGTGATCCTTTAATGATTAAAGGTTTCTACGAT
GTTTTACGTTTAACTACATTAGAAGTTAACTTACCTTACGGTATCTTCTTCGAAATGCCTTGGGCTAGTTTACGTCGTTG
TATGCCAGTTGCATCTGGTGGTATCCACTGTGGTCAAATGCACCAATTAGTACACTATTTAGGTGATGACGTAGTATTAC
AATTTGGTGGTGGTACAATTGGTCACCCTGATGGTATCCAAGCCGGTGCTACAGCTAACCGTGTTGCTTTAGAAGCAATG
ATTTTAGCTCGTAACGAAGGTGCTGAT
>N.fonticola_CRT26_ Nitzschia fonticola partial rbcL gene for RuBisCO, large subunit, strain C-RT26
TGCTGCTGCTGTAGCAGGTGAATCTTCAACAGCAACTTGGACAGTTGTATGGACTGATTTATTAACAGCTTGTGACCGTT
ACCGTGCTAAAGCTTATCGTGTAGATCCAGTTCCAAATGCAACAGACCAATACTTTGCTTTTATCGCATACGAATGTGAT
TTATTCGAAGAAGGTTCGTTATCAAACTTAACTGCGTCTATTATTGGTAACGTTTTTGGTTTTAAAGCGGTATCTGCATT
ACGTTTAGAAGATATGCGTATTCCTCACTCATATTTAAAAACATTCCAAGGTCCAGCAACAGGTATCGTTGTAGAACGTG
AACGTTTAAATAAATATGGTACTCCATTATTAGGTGCAACAGTAAAACCAAAATTAGGTTTATCTGGTAAAAACTATGGT
CGTGTAGTATATGAAGGTTTAAAAGGTGGTTTAGACTTCTTAAAAGATGATGAAAACATTAACTCACAACCATTTATGCG
TTGGAGAGAGCGTTTCCTAAACTGTATGGAAGGTATTAACCGTGCTTCTGCTGCTACAGGTGAAGTTAAAGGTTCTTACT
TAAACGTAACAGCTGCAACTATGGAAGAAGTAATCAAACGTTGTCAATACGCGAAAGAAGTAGGTTCTGTCGTTGTTATG
ATCGATTTAGTTATGGGTTACACAGCTATTCAAAGTGCTGCAATCTGGGCTCGTGAAAACGATATGCTTTTACATTTACA
CCGTGCAGGTAACTCTACATATGCGCGTCAAAAAAATCATGGTATCAACTTCCGTGTAATTTGTAAATGGATGCGTATGT
CTGGTGTAGATCATATCCATGCTGGTACAGTTGTAGGTAAATTAGAAGGTGATCCTTTAATGATTAAAGGTTTCTACGAT
GTTTTACGTTTAACTACATTAGAAGTTAACTTACCTTACGGTATCTTCTTCGAAATGCCTTGGGCTAGTTTACGTCGTTG
TATGCCAGTTGCATCTGGTGGTATTCACTGTGGTCAAATGCACCAATTAGTACACTACTTAGGTGATGACGTAGTATTAC
AATTTGGTGGTGGTACAATTGGTCACCCAGATGGTATCCAAGCCGGTGCTACAGCTAACCGTGTTGCTTTAGAAGCAATG
ATTTTAGCTCGTAATGAAGGTGCTGAT
>N.nandorii_sp.nov.D.LDZ8 Nitzschia nandorii sp. nov.
TGCTGCTGCTGTAGCAGGTGAATCTTCAACAGCAACTTGGACAGTTGTATGGACTGATTTATTAACAGCGTGTGACCGTT
ACCGTGCTAAGGCTTACCGTGTAGATCCAGTTCCAAATGCAACAGACCAATACTTTGCTTTTATCGCATATGAATGTGAT
TTATTTGAAGAAGGTTCGTTATCAAATTTAACTGCTTCTATCATTGGTAACGTTTTTGGTTTTAAAGCGGTATCTGCATT
ACGTTTAGAAGATATGCGTATTCCTCACTCATATTTAAAAACATTCCAAGGTCCAGCAACAGGTATCGTTGTGGAACGTG
AGCGTTTAAATAAATATGGTACTCCATTATTAGGTGCAACAGTAAAACCAAAATTAGGTTTATCTGGTAAAAACTATGGT
CGTGTAGTATATGAAGGTTTAAAAGGTGGTTTAGACTTCTTAAAAGATGATGAAAACATTAACTCACAACCATTTATGCG
TTGGAGAGAACGTTTCCTAAACTGTATGGAAGGTATTAACCGTGCTTCTGCTGCTACAGGTGAAGTAAAAGGTTCTTACT
TAAACGTAACAGCTGCAACTATGGAAGAAGTAATCAAACGTTGTCAATACGCGAAAGAAGTAGGTTCTGTAGTTGTTATG
ATCGATTTAGTTATGGGTTACACAGCTATTCAAAGTGCTGCAATTTGGGCGCGTGAAAACGATATGCTTTTACATCTACA
CCGTGCAGGTAACTCTACATATGCGCGTCAAAAAAATCATGGTATCAACTTCCGTGTAATTTGTAAATGGATGCGTATGT
CTGGTGTAGATCATATTCACGCTGGTACAGTTGTAGGTAAATTAGAAGGTGATCCTCTAATGATTAAAGGTTTCTACGAT
GTTTTACGTTTAACTACATTAGAAGTTAACTTACCTTACGGTATTTTCTTCGAAATGCCTTGGGCTAGTTTACGTCGTTG
TATGCCAGTTGCATCTGGTGGTATTCACTGTGGTCAAATGCACCAATTAGTACATTACTTAGGTGATGATGTAGTATTAC
AATTTGGTGGTGGTACAATCGGTCACCCAGATGGTATCCAAGCCGGTGCTACAGCTAATCGTGTTGCTTTAGAAGCAATG
ATTTTAGCTCGTAACGAAGGTGCTGAT
>N.nandorii_sp.nov.D.LDZ12 Nitzschia nandorii sp. nov.
TGCTGCTGCTGTAGCAGGTGAATCTTCAACAGCAACTTGGACAGTTGTATGGACTGATTTATTAACAGCGTGTGACCGTT
ACCGTGCTAAGGCTTACCGTGTAGATCCAGTTCCAAATGCAACAGACCAATACTTTGCTTTTATCGCATATGAATGTGAT
TTATTTGAAGAAGGTTCGTTATCAAATTTAACTGCTTCTATCATTGGTAACGTTTTTGGTTTTAAAGCGGTATCTGCATT
ACGTTTAGAAGATATGCGTATTCCTCACTCATATTTAAAAACATTCCAAGGTCCAGCAACAGGTATCGTTGTGGAACGTG
AGCGTTTAAATAAATATGGTACTCCATTATTAGGTGCAACAGTAAAACCAAAATTAGGTTTATCTGGTAAAAACTATGGT
CGTGTAGTATATGAAGGTTTAAAAGGTGGTTTAGACTTCTTAAAAGATGATGAAAACATTAACTCACAACCATTTATGCG
TTGGAGAGAACGTTTCCTAAACTGTATGGAAGGTATTAACCGTGCTTCTGCTGCTACAGGTGAAGTAAAAGGTTCTTACT
TAAACGTAACAGCTGCAACTATGGAAGAAGTAATCAAACGTTGTCAATACGCGAAAGAAGTAGGTTCTGTAGTTGTTATG
ATCGATTTAGTTATGGGTTACACAGCTATTCAAAGTGCTGCAATTTGGGCGCGTGAAAACGATATGCTTTTACATCTACA
CCGTGCAGGTAACTCTACATATGCGCGTCAAAAAAATCATGGTATCAACTTCCGTGTAATTTGTAAATGGATGCGTATGT
CTGGTGTAGATCATATTCACGCTGGTACAGTTGTAGGTAAATTAGAAGGTGATCCTCTAATGATTAAAGGTTTCTACGAT
GTTTTACGTTTAACTACATTAGAAGTTAACTTACCTTACGGTATTTTCTTCGAAATGCCTTGGGCTAGTTTACGTCGTTG
TATGCCAGTTGCATCTGGTGGTATTCACTGTGGTCAAATGCACCAATTAGTACATTACTTAGGTGATGATGTAGTATTAC
AATTTGGTGGTGGTACAATCGGTCACCCAGATGGTATCCAAGCCGGTGCTACAGCTAATCGTGTTGCTTTAGAAGCAATG
ATTTTAGCTCGTAACGAAGGTGCTGAT
>N.cf.microcephala_LRT2013_L56 Nitzschia cf. microcephala LRT-2013 partial rbcL gene for RuBisCO, large subunit, strain L56
TGCTGCTGCAGTAGCTGGTGAATCTTCTACAGCAACTTGGACAGTTGTATGGACTGATTTATTAACAGCTTGTGACCGTT
ACCGTGCTAAAGCTTACCGTGTAGATCCAGTTCCAAATTCAACAGATCAATACTTCGCGTTTATCGCATACGAATGTGAT
TTATTTGAAGAAGGTTCATTAGCTAACTTAACAGCGTCTATTATTGGTAACGTTTTTGGTTTCAAAGCAGTATCAGCATT
ACGTTTAGAAGATATGCGTATTCCGCATAGTTACTTAAAAACATTCCAAGGTCCTGCAACAGGTATCGTTGTAGAACGTG
AACGTTTAAACAAATACGGTACTCCATTATTAGGTGCAACAGTAAAACCAAAATTAGGTTTATCTGGTAAAAACTATGGT
CGTGTAGTATACGAAGGTTTAAAAGGTGGTTTAGACTTCTTAAAAGATGATGAAAACATTAACTCACAACCATTTATGCG
TTGGAGAGAGCGTTTCTTAAACTGTATGGAAGGTATTAACCGTGCCGCTGCTGCAACAGGTGAGGTAAAAGGTTCATACT
TAAACGTTACAGCTGCTACTATGGAAGAAGTAATTAAACGTTGTGAATACGCTAAAGAAGTAGGATCTATCATTGTTATG
ATCGATTTAGTTATGGGTTATACAGCAATTCAAAGTGCTGCGTACTGGGCTCGTGAAAATGATATGCTTTTACATTTACA
CCGTGCAGGTAACTCTACTTACGCTCGTCAAAAAAATCATGGTATTAACTTCCGTGTTATTTGTAAATGGATGCGTATGT
CTGGTGTAGATCATATCCATGCTGGTACAGTTGTTGGTAAATTAGAAGGTGATCCTTTAATGATTAAAGGTTTCTACGAT
GTTTTACGTTTAACGTTTAATGAAGTTAATTTACCTTATGGTATTTTCTTCGAGATGTCTTGGGCTAGTTTACGTCGTTG
TATGCCAGTTGCTTCAGGTGGTATCCACTGTGGTCAAATGCACCAATTAGTTCATTACTTAGGTGATGATGTCGTATTAC
AATTTGGTGGTGGTACAATTGGTCACCCAGATGGTATTCAAGCTGGTGCAACAGCTAACCGTGTTGCTTTAGAAGCAATG
GTTTTAGCTCGTAACGAAGGTGCTGAT
>N.microcephala_R10 Nitzschia microcephala strain R10 ribulose-1,5-bisphosphate carboxylase/oxygenase large subunit (rbcL) gene, partial cds; chloroplast
TGCTGCTGCAGTAGCTGGTGAATCTTCTACAGCAACTTGGACAGTTGTATGGACTGATTTATTAACAGCTTGTGACCGTT
ACCGTGCTAAAGCTTACCGTGTAGATCCAGTTCCAAATTCAACAGATCAATACTTCGCGTTTATCGCATACGAATGTGAT
TTATTTGAAGAAGGTTCATTAGCTAACTTAACAGCGTCTATTATTGGTAACGTTTTTGGTTTCAAAGCAGTATCAGCATT
ACGTTTAGAAGATATGCGTATTCCGCATAGTTACTTAAAAACATTCCAAGGTCCTGCAACAGGTATCGTTGTAGAACGTG
AACGTTTAAACAAATACGGTACTCCATTATTAGGTGCAACAGTAAAACCAAAATTAGGTTTATCTGGTAAAAACTATGGT
CGTGTAGTATACGAAGGTTTAAAAGGTGGTTTAGACTTCTTAAAAGATGATGAAAACATTAACTCACAACCATTTATGCG
TTGGAGAGAGCGTTTCTTAAACTGTATGGAAGGTATTAACCGTGCCGCTGCTGCAACAGGTGAGGTAAAAGGTTCATACT
TAAACGTTACAGCTGCTACTATGGAAGAAGTAATTAAACGTTGTGAATACGCTAAAGAAGTAGGATCTATCATTGTTATG
ATCGATTTAGTTATGGGTTATACAGCAATTCAAAGTGCTGCGTACTGGGCTCGTGAAAATGATATGCTTTTACATTTACA
CCGTGCAGGTAACTCTACTTACGCTCGTCAAAAAAATCATGGTATTAACTTCCGTGTTATTTGTAAATGGATGCGTATGT
CTGGTGTAGATCATATCCATGCTGGTACAGTTGTTGGTAAATTAGAAGGTGATCCTTTAATGATTAAAGGTTTCTACGAT
GTTTTACGTTTAACGTTTAATGAAGTTAATTTACCTTATGGTATTTTCTTCGAGATGTCTTGGGCTAGTTTACGTCGTTG
TATGCCAGTTGCTTCAGGTGGTATCCACTGTGGTCAAATGCACCAATTAGTTCATTACTTAGGTGATGATGTCGTATTAC
AATTTGGTGGTGGTACAATTGGTCACCCAGATGGTATTCAAGCTGGTGCAACAGCTAACCGTGTTGCTTTAGAAGCAATG
GTTTTAGCTCGTAACGAAGGTGCTGAT
>N.cf.pusilla_NIT1003CAT Nitzschia cf. pusilla strain NIT1003CAT ribulose-1,5-bisphosphate carboxylase/oxygenase large subunit (rbcL) gene, partial cds; chloroplast
TGCTGCGGCAGTAGCTGGTGAATCTTCTACAGCAACTTGGACAGTTGTATGGACTGATTTATTAACAGCTTGTGACCGTT
ACCGTGCTAAAGCTTACCGCGTAGATCCAGTTCCAAATTCATCAGATGTATATTTTGCGTTTATTGCATACGAATGTGAT
TTATTTGAAGAAGGTTCATTAGCTAACTTAACAGCATCTATTATTGGTAACGTTTTTGGTTTCAAAGCAGTATCAGCATT
ACGTTTAGAAGATATGCGTATTCCACATTCTTACCTAAAAACATTCCAAGGTCCTGCGACAGGTATTGTTGTAGAACGTG
AACGTTTAAATAAATACGGTACTCCATTATTAGGTGCAACAGTAAAACCAAAATTAGGTTTATCTGGTAAAAACTATGGT
CGTGTAGTATATGAAGGTTTAAAAGGTGGTTTAGACTTCTTAAAAGATGATGAAAACATTAACTCACAACCATTCATGCG
TTGGAGAGAGCGTTTCTTAAACTGTATGGAAGGTATTAACCGTGCTTCTGCTGCAACAGGTGAGGTAAAAGGTTCATACT
TAAACGTTACAGCTGCAACGATGGAAGAAGTAATTAAACGTTGTGAGTACGCTAAAGAAGTAGGATCTATCGTTGTTATG
ATCGATTTAGTTATGGGTTATACAGCAATTCAGAGTGCTGCTATCTGGGCTCGTGAAAATGATATGCTTTTACATTTACA
CCGTGCAGGTAACTCTACATATGCTCGTCAAAAAAATCACGGTATTAACTTCCGAGTTATTTGTAAATGGATGCGTATGT
CTGGTGTAGATCATATTCACGCTGGTACAGTTGTTGGTAAATTAGAAGGTGATCCTTTAATGATTAAAGGTTTCTACGAT
GTTTTACGTTTAACTACATTAGAAGTTAACTTACCATATGGTATTTTCTTCGAAATGTCTTGGGCTAGTTTACGTCGTTG
TATGCCAGTTGCTTCAGGTGGTATTCACTGTGGGCAAATGCACCAATTAGTACACTACTTAGGTGATGATGTAGTATTAC
AATTTGGTGGTGGTACAATTGGTCACCCAGATGGTATTCAAGCTGGTGCAACAGCTAACCGTGTTGCTTTAGAAGCAATG
GTTTTAGCTCGTAATGAAGGTGCTGAT
>N.pusilla_L1 Nitzschia pusilla partial rbcL gene for RuBisCO, large subunit, strain L1
TGCTGCGGCAGTAGCTGGTGAATCTTCTACAGCAACTTGGACAGTTGTATGGACTGATTTATTAACAGCTTGTGACCGTT
ACCGTGCGAAAGCTTACCGTGTAGATCCAGTTCCAAATTCACCAGACGTATACTTTGCATTTATCGCATACGAATGTGAT
TTATTTGAAGAAGGTTCATTAGCGAACTTAACAGCGTCTATTATTGGTAACGTTTTTGGTTTCAAAGCAGTATCAGCATT
ACGTTTAGAAGATATGCGTATTCCACATTCTTACTTAAAAACATTCCAAGGTCCTGCAACAGGTATTGTTGTAGAACGTG
AACGTTTAAACAAATACGGTACTCCATTATTAGGTGCAACAGTAAAACCGAAATTAGGTTTATCTGGTAAAAACTATGGT
CGTGTAGTATACGAAGGTTTAAAAGGTGGTTTAGACTTCTTAAAAGATGATGAAAACATTAACTCACAACCATTCATGCG
TTGGAGAGAGCGTTTCTTAAACTGTATGGAAGGTATTAACCGTGCCGCTGCTGCAACAGGTGAGGTAAAAGGTTCATACT
TAAACGTTACAGCTGCAACTATGGAAGAAGTAATCAAACGTTGTGAGTACGCTAAAGAAGTAGGATCTATCGTTGTTATG
ATCGATTTAGTTATGGGTTATACAGCAATTCAGAGTGCTGCTATCTGGTCTCGTGAAAATGATATGCTTTTACATTTACA
CCGTGCAGGTAACTCTACATACGCTCGTCAAAAAAATCACGGTATTAACTTCCGAGTTATTTGTAAGTGGATGCGTATGT
CTGGTGTAGATCACATTCACGCTGGTACAGTTGTTGGTAAATTAGAAGGTGATCCTTTAATGATTAAAGGTTTCTACGAT
GTTTTACGTTTAACTACATTAGAAGTTAACTTACCTTACGGTATTTTCTTCGAAATGTCTTGGGCTAGTTTACGTCGTTG
TATGCCAGTTGCTTCAGGTGGTATTCATTGTGGTCAAATGCACCAATTAGTACACTACTTAGGTGATGATGTAGTATTAC
AATTCGGTGGTGGTACAATTGGTCACCCAGATGGTATTCAAGCTGGTGCGACAGCTAACCGTGTTGCTTTAGAAGCAATG
GTTTTAGCTCGTAATGAAGGTGCTGAT
>N.valdestriata_SZCZCH969 Nitzschia valdestriata isolate SZCZCH969 ribulose-1,5-bisphosphate carboxylase/oxygenase large subunit (rbcL) gene, partial cds; chloroplast
TGCTGCGGCAGTAGCTGGTGAATCTTCTACAGCAACTTGGACAGTTGTATGGACTGATTTATTAACAGCTTGTGACCGTT
ACCGTGCTAAAGCTTACCGTGTAGATCCAGTTCCAAATTCACCAGATGTATACTTTGCATTTATCGCATACGAATGTGAT
TTATTTGAAGAAGGTTCATTAGCTAACTTAACAGCGTCTATTATTGGTAACGTTTTTGGTTTCAAAGCAGTATCAGCGTT
ACGTTTAGAAGATATGCGTATTCCACATTCTTACTTAAAAACATTCCAAGGTCCTGCAACTGGGATTGTTGTAGAACGTG
AACGTTTAAACAAATATGGTACTCCATTATTAGGTGCAACAGTAAAACCAAAATTAGGTTTATCTGGTAAAAACTATGGT
CGTGTAGTATACGAAGGTTTAAAAGGTGGTTTAGACTTCTTAAAAGATGATGAAAACATTAACTCACAACCATTCATGCG
TTGGAGAGAGCGTTTCTTAAACTGTATGGAAGGTATTAATCGTGCCGCTGCTGCAACAGGTGAGGTAAAAGGTTCATACT
TAAACGTTACAGCTGCAACTATGGAAGAAGTAATCAAACGTTGTGAGTACGCTAAAGAAGTAGGATCTATCGTTGTTATG
ATCGATTTAGTTATGGGTTATACAGCAATTCAGAGTGCTGCTATCTGGGCTCGTGAAAATGATATGCTTTTACATTTACA
CCGTGCAGGTAACTCTACATATGCTCGTCAAAAAAATCACGGTATTAACTTCCGAGTTATTTGTAAGTGGATGCGTATGT
CTGGTGTAGATCATATCCACGCTGGTACAGTTGTTGGTAAATTAGAAGGTGATCCTTTAATGATTAAAGGTTTCTACGAT
GTTTTACGTTTAMCTACATTAGAAGTTAATTTACCTTACGGTATTTTCTTCGAAATGTCTTGGGCTAGTTTACGTCGTTG
TATGCCAGTTGCTTCAGGTGGTATTCATTGTGGTCAAATGCACCAATTAGTACACTACTTAGGTGATGATGTAGTATTAC
AATTTGGTGGTGGTACAATTGGTCACCCAGATGGTATTCAAGCTGGTGCGACAGCTAACCGTGTTGCTTTAGAAGCAATG
GTTTTAGCTCGTAACGAAGGTGCTGAT
>N.cf.pusilla_CCMP558 Nitzschia cf. pusilla partial rbcL gene for RuBisCO, large subunit, strain CCMP558
TGCTGCTGCAGTAGCTGGTGAATCATCTACAGCAACTTGGACAGTTGTATGGACTGATTTATTAACAGCTTGTGATCGTT
ATCGTGCTAAAGCTTACCGAGTAGATCCAGTTCCAAATTCGCCAGATGTATACTTCGCTTTTATCGCATACGAATGTGAT
TTATTTGAAGAAGGTTCATTAGCAAATTTAACAGCATCTATTATTGGTAACGTTTTTGGTTTTAAAGCAATCTCGGCGTT
ACGTTTAGAAGATATGCGAATTCCACATTCATATTTAAAAACATTCCAAGGTCCTGCAACAGGTATCATTGTAGAACGTG
AACGTTTAAATAAATACGGTGTTCCATTATTAGGTGCAACAGTAAAACCAAAATTAGGTTTATCTGGTAAAAACTATGGT
CGCGTAGTATTCGAAGGTTTAAAAGGTGGTTTAGACTTCTTGAAAGATGATGAAAACATTAACTCACAACCATTTATGCG
TTGGAGAGAACGTTTCTTAAACTGTATGGAAGGTATTAACCGTGCATCTGCTGCGACAGGTGAAGTAAAAGGTTCTTACT
TAAACGTTACTGCTGCTACTATGGAAGAAGTACTTAAACGTTGTGAATATGCTAAAGAAGTAGGATCTATCATTGTTATG
ATCGATTTAGTTATGGGTTATACAGCAATTCAAAGTGCCGCTATTTGGGCTCGTGAAAACGATATGCTTTTACATTTACA
TCGTGCCGGTAACTCTACTTACGCTCGTCAAAAAAATCATGGTATTAACTTCCGTGTTATTTGTAAATGGATGCGTATGT
CTGGTGTAGATCATATTCACGCTGGTACAGTTGTTGGTAAATTAGAAGGTGATCCTTTAATGATTAAAGGTTTCTACGAT
ATTTTACGTTTAACTACATTAGAAGTTAATTTACCTTATGGCATTTTCTTCGAAATGCCTTGGGCTAGTTTACGTCGTTG
TATGCCAGTTGCTTCAGGTGGTATTCACTGTGGTCAAATGCATCAATTAGTACATTACTTAGGTGATGATGTAGTATTAC
AGTTTGGTGGTGGTACAATTGGTCACCCAGATGGTATTCAAGCTGGTGCAACAGCTAACCGTGTTGCTTTAGAAGCAATG
ATTTTGGCTCGTAATGAGGGAGCTGAT
>N.frustulum_CCMP558 Nitzschia frustulum strain CCMP558 ribulose-1,5-bisphosphate carboxylase/oxygenase large subunit (rbcL) gene, partial cds; chloroplast
TGCTGCTGCAGTAGCTGGTGAATCATCTACAGCAACTTGGACAGTTGTATGGACTGATTTATTAACAGCTTGTGATCGTT
ATCGTGCTAAAGCTTACCGAGTAGATCCAGTTCCAAATTCGCCAGATGTATACTTCGCTTTTATCGCATACGAATGTGAT
TTATTTGAAGAAGGTTCATTAGCAAATTTAACAGCATCTATTATTGGTAACGTTTTTGGTTTTAAAGCAATCTCGGCGTT
ACGTTTAGAAGATATGCGAATTCCACATTCATATTTAAAAACATTCCAAGGTCCTGCAACAGGTATCATTGTAGAACGTG
AACGTTTAAATAAATACGGTGTTCCATTATTAGGTGCAACAGTAAAACCAAAATTAGGTTTATCTGGTAAAAACTATGGT
CGCGTAGTATTCGAAGGTTTAAAAGGTGGTTTAGACTTCTTGAAAGATGATGAAAACATTAACTCACAACCATTNATGCG
TTGGAGAGAACGTTTCNTAAACTGTATGGAAGGTATTAACCGTGCATCTGCTGCGACAGGTGAAGTAAAAGGTTCTTACT
TAAACGTTACTGCTGCTACTATGGAAGAAGTACTTAAACGTTGTGAATATGCTAGAGAAGATGGATCTATCATTGGTATG
ATCGATTTAGTTATGGGTTATACAGCAATTCAAAGTGCCGCTATTTGGGCTCGTGAAAACGATATGCTTTTACATTTACA
TCGTGCCGGTAACTCTACTTACGCTCGTCAAAAAAATCATGGTATTAACTTCCGTGTTATTTGTAAATGGATGCGTATGT
CTGGTGTAGATCATATTCACGCTGGTACAGTTGTTGGTAAATTAGAAGGTGATCCTTTAATGATTAAAGGTTTCTACGAT
ATTTTACGTTTAACTACATTAGAAGTTAATTTACCTTATGGCATTTTCTTCGAAATGCCTTGGGCTAGTTTACGTCGTTG
TATGCCAGTTGCTTCAGGTGGTATTCACTGTGGTCAAATGCATCAATTAGTACATTACTTAGGTGATGATGTAGTATTAC
AGTTTGGTGGTGGTACAATTGGTCACCCAGATGGTATTCAAGCTGGTGCAACAGCTAACCGTGTTGCTTTAGAAGCAATG
ATTTTGGCTCGTAATGAGGGAGCTGAT
>N.amphibia_BC0701 Nitzschia amphibia strain BC0701 ribulose-1,5-bisphosphate carboxylase/oxygenase large subunit (rbcL) gene, partial cds; chloroplast
TGCAGCAGCAGTAGCTGGTGAATCGTCGACTGCAACTTGGACAGTTGTATGGACAGATTTATTAACAGCTTGTGACCGTT
ATCGAGCAAAAGCTTACCGTGTTGACCCAGTTCCAAATGCAACAGATCAATACTTTGCATTTATCGCATACGAATGTGAT
TTATTCGAAGAAGGTTCGTTAGCCAACTTAACAGCATCTATCATTGGTAACGTTTTTGGTTTTAAAGCTGTCTCAGCTTT
ACGTTTAGAAGATATGCGTATTCCTCATTCATACTTAAAAACATTCCAAGGTCCTGCAACAGGTATTATTGTAGAACGGG
AGCGTTTAAACAAATACGGTACTCCATTATTAGGTGCAACAGTAAAACCAAAATTAGGTTTATCTGGGAAAAACTATGGT
CGTGTAGTATACGAAGGTTTAAAAGGTGGATTAGACTTCTTAAAAGATGATGAAAACATTAACTCACAACCATTTATGCG
TTGGAGAGAACGTTTCTTAAACTGTATGGAAGGTATTAACCGTGCATCTGCGGCTACAGGGGAAGTAAAAGGTTCGTACT
TAAACGTTACAGCTGCGACTATGGAAGAAATCTACAAACGTTGTGAGTATGCTAAAGAAGTAGGTTCTGTAATTGTGATG
ATCGATTTAGTAATGGGTTACACAGCAATTCAAAGTACTGCTCTTTGGGCTCGTGACAATGATATGCTTTTACATTTACA
CCGTGCCGGCAACTCGACGTACGCGCGTCAAAAAAATCATGGAATTAACTTCCGTGTTATTTGTAAATGGATGCGTATGT
CAGGTGTAGATCACATTCACGCTGGAACAGTTGTAGGTAAATTAGAAGGCGATCCTTTAATGATTAAAGGTTTCTACGAT
ACATTACGTTTAACTCAATTAGACGTTAACTTACCATATGGTCTTTTCTTTGAGATGTCATGGGCTAGTTTACGTCGTTG
TATGCCAGTTGCATCGGGTGGTATTCACTGTGGTCAAATGCACCAATTAGTGTACTATTTAGGTGATGATGTAATCTTAC
AATTCGGTGGTGGTACAATCGGTCACCCAGATGGTATTCAAGCAGGTGCAACGGCAAACCGTGTTGCTTTAGAATCAATG
GTCTTAGCGCGTAACGAAGGTGCTGAC
>N.amphibia_RT5 Nitzschia amphibia partial rbcL gene for RuBisCO, large subunit, strain amphibia-RT5
TGCAGCAGCAGTAGCTGGTGAATCGTCGACTGCAACTTGGACAGTTGTATGGACAGATTTATTAACAGCTTGTGACCGTT
ATCGAGCAAAAGCTTACCGTGTTGACCCAGTTCCAAATGCAACAGATCAATACTTTGCATTTATCGCATACGAATGTGAT
TTATTCGAAGAAGGTTCATTAGCCAACTTAACAGCATCTATCATTGGTAACGTTTTTGGTTTTAAAGCTGTATCAGCTTT
ACGTTTAGAAGATATGCGTATTCCTCATTCATACTTAAAAACATTCCAAGGTCCTGCAACAGGTATTATTGTAGAACGGG
AGCGTTTAAACAAATACGGTACTCCATTATTAGGTGCAACAGTAAAACCAAAATTAGGTTTATCTGGTAAAAACTATGGT
CGTGTAGTATACGAAGGTTTAAAAGGTGGATTAGACTTCTTAAAAGATGATGAAAACATTAACTCACAACCATTTATGCG
TTGGAGAGAACGTTTCTTAAACTGTATGGAAGGTATTAACCGTGCATCTGCAGCTACAGGTGAAGTAAAAGGTTCGTACT
TAAACGTTACAGCTGCTACTATGGAAGAAATCTACAAACGTTGTGAGTATGCTAAAGAAGTAGGTTCTGTAATTGTGATG
ATCGATTTAGTAATGGGTTACACAGCCATTCAAAGTACTGCTATTTGGGCTCGTGAAAACGATATGCTTTTACATTTACA
CCGTGCAGGTAACTCTACATACGCGCGTCAAAAAAATCATGGAATTAACTTCCGTGTTATTTGTAAATGGATGCGTATGT
CAGGTGTAGATCACATTCACGCTGGGACAGTTGTAGGGAAATTAGAAGGTGATCCTTTAATGATTAAAGGTTTCTACGAT
ACATTACGTTTAACTCAATTAGACGTTAACTTACCATACGGTCTTTTCTTTGAAATGTCATGGGCTAGTTTACGTCGTTG
TATGCCAGTTGCATCGGGTGGTATTCACTGTGGTCAAATGCACCAATTAGTGTACTATTTAGGTGATGATGTAATATTAC
AATTCGGTGGTGGTACAATCGGTCACCCAGATGGTATTCAAGCAGGTGCAACGGCAAACCGTGTTGCTTTAGAATCAATG
GTCTTAGCGCGTAACGAAGGTGCTGAC
>N.amphibia_TCC498 Nitzschia amphibia culture TCC:498 ribulose-1,5-bisphosphate carboxylase/oxygenase large subunit (rbcL) gene, partial cds; chloroplast
TGCAGCAGCGGTAGCTGGTGAATCGTCTACTGCAACTTGGACAGTTGTATGGACAGATTTATTAACAGCTTGTGACCGTT
ACCGTGCAAAAGCTTACCGTGTAGATCCAGTTCCAAATGCAACAGATCAATACTTTGCATTTATCGCATACGAATGTGAT
TTATTCGAAGAAGGTTCATTATCGAACTTAACAGCTTCTATCATTGGTAACGTTTTTGGTTTTAAAGCGGTATCAGCTTT
ACGTTTAGAAGATATGCGTATTCCTCACTCATATTTAAAAACATTCCAAGGTCCGGCAACAGGTATTGTTGTAGAACGTG
AGCGTTTAAATAAATATGGTACTCCATTATTAGGTGCAACAGTAAAACCAAAATTAGGTTTATCTGGTAAAAACTATGGT
CGTGTAGTATACGAAGGTTTAAAAGGTGGATTAGATTTCCTAAAAGATGATGAAAACATTAACTCACAACCATTTATGCG
TTGGAGAGAACGTTTCTTAAACTGTATGGAAGGTATTAATCGTGCATCTGCAGCGACAGGTGAGGTAAAAGGTTCTTACT
TAAACGTTACAGCTGCTACTATGGAAGAAATCTATAAACGTTGTGAGTACGCGAAAGAAGTAGGGTCTGTAATTGTGATG
ATCGATTTAGTTATGGGTTACACAGCAATTCAAAGTGCTGCAATCTGGGCTCGTGAAAATGATATGATTTTACATTTACA
CCGTGCAGGTAACTCTACATACGCGCGTCAAAAAAATCATGGTATTAACTTCCGTGTTATTTGTAAATGGATGCGTATGT
CTGGTGTAGATCACATTCACGCTGGGACAGTTGTAGGTAAATTAGAAGGTGATCCTTTAATGATTAAAGGTTTCTACGAT
ACATTACGTTTAACTCAATTAGATGTAAACTTACCATACGGTATTTTCTTCGAAATGTCTTGGGCTAGTTTACGTCGTTG
TATGCCTGTTGCATCAGGTGGTATTCACTGTGGTCAAATGCACCAATTAGTACACTACTTAGGTGATGACGTAGTATTAC
AGTTTGGTGGTGGTACAATTGGTCACCCAGATGGTATCCAAGCAGGTGCGACTGCAAACCGTGTTGCTTTAGAAGCAATG
ATCTTAGCTCGTAACGAAGGTGCTGAT
>N.cf.bulnheimiana_LRT2013_AG Nitzschia cf. bulnheimiana LRT-2013 partial rbcL gene for RuBisCO, large subunit, strain AG
AGCTGCAGCAGTAGCTGGTGAATCATCTACAGCAACTTGGACAGTTGTATGGACTGATTTATTAACAGCTTGTGACCGTT
ACCGTGCAAAAGCATACCGTGTAGATCCAGTTCCAAGTGCAACAGATCAATACTTTGCATTTATCGCATATGAATGTGAT
TTATTCGAAGAAGGTTCGTTAGCAAACTTAACAGCATCTATTATTGGTAACGTTTTTGGTTTCAAAGCCGTATCAGCGTT
ACGTTTAGAAGATATGCGTATTCCTCACTCATACTTAAAAACATTCCAAGGTCCAGCGACAGGTATTGTTGTAGAGCGTG
AGCGTTTAAACAAATACGGTACTCCATTACTAGGTGCAACAGTAAAACCAAAATTAGGTTTATCTGGTAAAAACTATGGT
CGTGTAGTATACGAAGGTTTAAAAGGTGGTTTAGACTTTTTAAAAGATGATGAAAACATTAACTCACAACCATTTATGCG
TTGGAGAGAGCGTTTCTTAAACTGTATGGAAGGTATTAACCGTGCATCGGCTGCTACAGGTGAGGTAAAAGGTTCTTACT
TAAACGTTACAGCGGCTACTATGGAAGAAGTATACAAACGTTGTGAGTATGCTAAAGAAGTAGGTTCGGTAATTGTAATG
ATCGATTTAGTTATGGGTTACACAGCAATTCAAAGTGCTGCTATTTGGGCTCGTGAAAACGATATGCTTTTACACTTACA
CCGTGCAGGTAACTCTACATACGCGCGTCAAAAAAATCATGGTATTAACTTCCGTGTTATTTGTAAATGGATGCGTATGT
CTGGTGTAGATCATATTCACGCTGGGACAGTTGTAGGTAAATTAGAAGGTGATCCTTTAATGATTAAAGGTTTCTACGAT
ACTTTACGTTTAACTCAATTAGAAGTAAACTTACCATATGGTCTTTTCTTCGAAATGTCTTGGGCTAGTTTACGTCGTTG
TATGCCGGTTGCATCTGGTGGTATTCACTGTGGTCAAATGCACCAATTAGTACACTACTTAGGTGATGATGTAGTATTAC
AATTTGGTGGTGGTACAATTGGTCACCCAGATGGTATCCAAGCTGGTGCTACTGCAAACCGTGTTGCATTAGAAGCTATG
GTATTAGCTCGTAACGAAGGTGCTGAT
>N.frustulum_Nit25_ Nitzschia frustulum partial rbcL gene for RuBisCO, large subunit, strain Nit25
AGCGGCAGCAGTAGCTGGTGAATCGTCTACAGCAACTTGGACAGTTGTATGGACTGATTTATTAACAGCTTGTGACCGTT
ACCGTGCAAAAGCATACCGTGTAGATCCAGTTCCAAACGCAACTGATCAATACTTCGCATTTATCGCATACGAATGTGAT
TTATTCGAAGAAGGTTCATTAGCAAACTTAACAGCATCTATCATTGGTAACGTTTTTGGTTTTAAAGCTGTGTCAGCGTT
ACGTTTAGAAGATATGCGTATTCCTCACTCATACTTAAAAACATTCCAAGGTCCAGCGACAGGTGTTGTTGTAGAGCGTG
AGCGTTTAAACAAATACGGTACTCCATTACTAGGTGCAACAGTAAAACCAAAATTAGGTTTATCTGGTAAAAACTATGGT
CGTGTAGTATACGAAGGTTTAAAAGGTGGTTTAGACTTCTTAAAAGATGATGAAAACATTAACTCACAACCATTCATGCG
TTGGAGAGAGCGTTTCTTAAACTGTATGGAAGGTATTAACCGTGCATCTGCTGCTACAGGTGAGGTAAAAGGTTCTTACT
TAAACGTTACAGCTGCTACTATGGAAGAAGTATACAAACGTTGTGAGTATGCTAAAGAAGTAGGTTCTGTAATTGTAATG
ATCGATTTAGTTATGGGTTATACAGCAATTCAAAGTACTGCTATTTGGGCTCGTGAAAACGATATGCTTTTACACTTACA
CCGTGCAGGTAACTCTACATACGCTCGTCAAAAAAATCATGGTATTAACTTCCGTGTTATTTGTAAATGGATGCGTATGT
CTGGTGTAGATCATATTCATGCTGGAACAGTTGTAGGTAAATTAGAAGGTGATCCTTTAATGATTAAAGGTTTCTATGAT
ACTTTACGTTTAACTCAATTAGAAGTAAACTTACCATATGGTCTTTTCTTCGAAATGTCTTGGGCTAGTTTACGTCGTTG
TATGCCAGTTGCATCTGGTGGTATTCACTGTGGTCAAATGCATCAATTAGTACATTACTTAGGTGATGACGTAGTATTAC
AATTCGGTGGTGGTACAATTGGTCACCCAGATGGTATCCAAGCTGGTGCTACTGCAAACCGTGTTGCATTAGAAGCTATG
GTATTAGCTCGTAACGAAGGTGCTGAC
>N.inconspicua_G7_1 Nitzschia inconspicua strain G7_1 ribulose-1,5-bisphosphate carboxylase/oxygenase large subunit (rbcL) gene, partial cds; chloroplast
TGCTGCAGCAGTAGCTGGTGAATCGTCTACAGCAACTTGGACAGTTGTATGGACTGATTTATTAACAGCTTGTGACCGTT
ACCGTGCAAAAGCATACCGTGTAGATCCAGTTCCAAACGCAACAGATCAATACTTTGCATTTATCGCATACGAATGTGAT
TTATTCGAAGAAGGTTCGTTAGCTAACTTAACAGCATCTATCATTGGTAACGTTTTCGGTTTCAAAGCTGTATCAGCGTT
ACGTTTAGAAGATATGCGTATTCCTCACTCATACTTAAAAACATTCCAAGGTCCAGCGACAGGTATTGTTGTAGAGCGTG
AGCGTTTAAACAAATACGGTACTCCATTACTAGGTGCAACAGTAAAACCAAAATTAGGTTTATCTGGTAAAAACTACGGT
CGTGTAGTATACGAAGGTTTAAAAGGTGGTTTAGACTTCTTAAAAGATGATGAGAACATTAACTCACAACCATTCATGCG
TTGGAGAGAGCGTTTCTTAAACTGTATGGAAGGTATTAACCGTGCCGCTGCTGCTACAGGTGAGGTAAAAGGTTCTTACT
TAAACGTTACAGCTGCTACTATGGAAGAAGTATACAAACGTTGTGAGTATGCTAAAGAAGTAGGTTCTGTAATTGTAATG
ATCGATTTAGTTATGGGTTACACAGCAATTCAAAGTACTGCTATTTGGGCTCGTGACAACGATATGTTATTACACTTACA
CCGTGCAGGTAACTCTACATACGCTCGTCAAAAGAATCATGGTATTAACTTCCGTGTTATATGTAAGTGGATGCGTATGT
CTGGTGTAGATCATATTCACGCTGGGACAGTTGTAGGTAAATTAGAAGGTGATCCTTTAATGATTAAAGGTTTCTACGAT
ACTTTACGTTTAACTCAATTAGAAGTAAACTTACCATATGGTCTTTTCTTCGAAATGTCTTGGGCTAGTTTACGTCGTTG
TATGCCAGTTGCATCTGGTGGTATTCACTGTGGTCAAATGCACCAATTAGTACACTACTTAGGTGATGACGTAGTATTAC
AATTCGGTGGTGGTACAATTGGTCACCCTGATGGTATCCAAGCGGGTGCTACTGCAAACCGTGTTGCATTAGAAGCTATG
GTATTAGCTCGTAACGAAGGTCATGAC
>N.inconspicua_SZCZE461 Nitzschia inconspicua isolate SZCZE461 ribulose-1,5-bisphosphate carboxylase/oxygenase large subunit (rbcL) gene, partial cds; chloroplast
AGCTGCAGCAGTAGCTGGTGAATCGTCTACAGCAACTTGGACAGTTGTATGGACTGATTTATTAACAGCTTGTGACCGTT
ACCGTGCAAAAGCATACCGTGTAGATCCAGTTCCAAACGCAACAGATCAATATTTTGCATTTATCGCATACGAATGTGAT
TTATTCGAAGAAGGTTCGTTAGCTAACTTAACAGCATCTATCATTGGTAACGTTTTCGGTTTCAAAGCTGTATCAGCGTT
ACGTTTAGAAGATATGCGTATTCCTCACTCATACTTAAAAACATTCCAAGGTCCAGCGACAGGGATTGTTGTAGAGCGTG
AGCGTTTAAACAAATACGGTACTCCATTACTAGGTGCAACAGTAAAACCAAAATTAGGTTTATCTGGTAAAAACTACGGT
CGTGTAGTATACGAAGGTTTAAAAGGCGGTTTAGACTTCTTAAAAGATGATGAGAACATTAACTCACAACCATTCATGCG
TTGGAGAGAGCGTTTCTTAAACTGTATGGAAGGTATTAACCGTGCTTCTGCTGCTACAGGTGAGGTAAAAGGTTCTTACT
TAAACGTTACAGCTGCTACTATGGAAGAAGTATACAAACGTTGTGAGTATGCTAAAGAAGTAGGTTCTGTAATTGTAATG
ATCGATTTAGTTATGGGTTACACAGCAATTCAAAGTACTGCTATTTGGGCTCGTGACAACGATATGTTATTACACTTACA
CCGTGCAGGTAACTCTACATACGCTCGTCAAAAGAATCATGGTATTAACTTCCGTGTTATCTGTAAGTGGATGCGTATGT
CTGGTGTAGATCATATTCACGCTGGGACAGTTGTAGGTAAATTAGAAGGTGATCCTTTAATGATTAAAGGTTTCTACGAT
ACTTTACGTTTAACTCAATTACAAGTAAACTTACCATACGGTCTTTTCTTCGAAATGTCTTGGGCTAGTTTACGTCGTTG
TATGCCAGTTGCATCTGGTGGTATTCACTGTGGTCAAATGCACCAATTAGTACACTACTTAGGTGATGATGTAGTATTAC
AATTCGGTGGTGGTACAATTGGTCACCCTGATGGTATCCAAGCTGGTGCTACTGCAAACCGTGTTGCATTAGAAGCTATG
GTATTAGCTCGTAACGAAGGTGCTGAC
>N.inconspicua_G1_1 Nitzschia inconspicua partial rbcL gene for RuBisCO, large subunit, strain G1_1
TGCTGCTGCAGTAGCTGGTGAATCGTCAACTGCAACTTGGACAGTTGTATGGACGGATTTATTAACAGCTTGTGACCGTT
ACCGTGCAAAAGCTTACCGTGTAGATCCAGTTCCAAGCGCAACTGATCAATACTTTGCATTTATCGCATACGAATGTGAT
TTATTCGAAGAAGGTTCATTAGCAAACTTAACAGCGTCTATCATTGGTAACGTTTTTGGTTTCAAAGCTGTATCAGCTTT
ACGTTTAGAAGATATGCGTATTCCTCACTCATACTTAAAAACATTCCAAGGTCCTGCAACAGGTATCGTTGTAGAACGTG
AGCGTTTAAACAAATACGGTACTCCATTATTAGGTGCAACAGTAAAACCAAAATTAGGTTTATCTGGTAAAAACTATGGT
CGTGTAGTATACGAAGGTTTAAAAGGTGGTTTAGACTTCTTAAAAGATGATGAAAACATTAACTCACAACCATTCATGCG
TTGGAGAGAACGTTTCTTAAACTGTATGGAAGGTATTAACCGTGCTGCTGCTGCTACAGGTGAAGTAAAAGGTTCTTACT
TAAATGTTACAGCTGCAACTATGGAAGAAGTGTACAAACGTTGTGAGTACGCTAAAGAAGTAGGTTCTGTAATTGTGATG
ATCGATTTAGTTATGGGTTACACAGCAATTCAAAGTGCTGCAATCTGGGCTCGTGAAAATGATATGCTTTTACATTTACA
CCGTGCCGGTAACTCTACATATGCACGTCAAAAAAATCATGGTATTAACTTCCGTGTTATTTGTAAATGGATGCGTATGT
CAGGTGTAGATCACATTCACGCTGGAACAGTTGTAGGTAAATTAGAAGGTGATCCTTTAATGATTAAAGGTTTCTACGAT
ACATTACGTTTAACTCAGTTAGAAGTAAACTTACCATATGGTCTTTTCTTCGAAATGTCTTGGGCTAGTTTACGTCGTTG
TATGCCAGTTGCTTCAGGTGGTATTCACTGTGGTCAAATGCACCAATTAGTACATTACTTAGGTGATGACGTAGTATTAC
AATTCGGTGGTGGTACAATTGGTCACCCAGATGGGATCCAAGCTGGTGCTACTGCAAACCGTGTTGCTTTAGAAGCAATG
GTTTTAGCTCGTAACGAAGGTGCTGAT
>N.cf.aequorea_LRT2013_DM1004CAT Nitzschia cf. aequorea LRT-2013 partial rbcL gene for RuBisCO, large subunit, strain DM1004CAT
TGCTGCTGCAGTAGCTGGTGAATCTTCAACAGCAACTTGGACAGTTGTATGGACTGATTTATTAACAGCTTGTGACCGTT
ACCGTGCTAAAGCTTACCGTGTAGATCCAGTTCCAAATTCACCAGATGTATACTTTGCTTTCATCGCATACGAATGTGAT
TTATTTGAAGAAGGTTCTTTAGCTAACTTAACAGCATCTATCATTGGTAACGTTTTTGGTTTTAAAGCTGTATCAGCTTT
ACGTTTAGAAGATATGCGTATTCCTCACTCATACTTAAAAACATTCCAAGGTCCTGCTACAGGTATCATTGTAGAACGTG
AACGTTTAAACAAATACGGTGCTCCATTATTAGGTGCAACAGTAAAACCAAAATTAGGTTTATCTGGTAAAAACTATGGT
CGTGTAGTATACGAAGGTTTAAAAGGTGGTTTAGACTTCTTAAAAGATGATGAAAACATTAACTCACAACCATTTATGCG
TTGGAGAGAGCGTTTCTTAAACTGTATGGAAGGTATCAACCGTGCTTCTGCTGCTACAGGTGAAGTAAAAGGTTCTTACT
TAAACGTTACAGCTGCTACTATGGAAGAAGTTTACAAACGTTGTGAATATGCAAAAGAAGTAGGTTCTATCATTGTAATG
ATCGATTTAGTTATGGGTTACACAGCAATTCAAAGTACTGCACTTTGGGCTCGTGAAAATGATATGCTTTTACACTTACA
CCGTGCAGGTAACTCTACATACGCTCGTCAAAAAAATCATGGTATTAACTTCCGTGTTATTTGTAAATGGATGCGTATGT
CTGGTGTAGATCACATCCACGCTGGAACAGTTGTAGGTAAATTAGAAGGTGATCCTTTAATGATTAAAGGTTTCTACGAT
GTTTTACGTTTAACTCACTTAGATGTTAACTTACCATATGGTCTTTTCTTCGAAATGTCTTGGGCTAGTTTACGTCGTTG
TATGCCAGTTGCATCTGGTGGTATTCACTGTGGTCAAATGCACCAATTAATCCACTACTTAGGTGATGACGTAGTATTAC
AATTCGGTGGTGGTACAATTGGTCACCCAGATGGTATCCAAGCAGGTGCTACTGCAAACCGTGTTGCTTTAGAAGCTATG
GTTTTAGCTCGTAACGAAGGTGCTGAT
>N.supralitorea_NIT145D Nitzschia supralitorea strain NIT145D ribulose-1,5-bisphosphate carboxylase/oxygenase large subunit (rbcL) gene, partial cds; chloroplast
TGCAGCTGCAGTAGCTGGTGAATCATCAACAGCAACTTGGACAGTTGTATGGACTGACTTATTAACAGCTTGTGACCGTT
ATCGTGCTAAAGCTTACCGAGTAGATCCAGTTCCAAATGCAACAGACCAATACTTTGCTTTTATCGCATACGAATGTGAT
TTATTTGAAGAAGGTTCTTTAGCAAATTTAACAGCATCTATTATCGGTAACGTTTTTGGTTTTAAAGCTATATCAGCTTT
ACGTTTAGAAGATATGCGTATTCCTCACTCATACTTAAAAACATTCCAAGGTCCTGCTACAGGTATTGTTGTAGAACGTG
AGCGTTTAAACAAATATGGTACACCATTATTAGGTGCAACAGTAAAACCAAAATTAGGTTTATCTGGTAAAAACTATGGT
CGTGTAGTATATGAAGGTTTAAAAGGTGGTTTAGACTTCTTAAAAGATGATGAAAACATTAACTCACAACCATTTATGCG
TTGGAGAGAGCGTTTCTTAAACTGTATGGAAGGTATTAACCGTGCTGCTGCTGCAACAGGTGAAGTTAAAGGTTCTTACT
TAAACGTTACGGCTGCTACTATGGAAGAAGTATATAAACGTTGTGAATATGCTAAAGAAGTAGGTTCTGTAATCGTTATG
ATCGATTTAGTAATGGGTTATACAGCAATTCAAAGTACTGCACTTTGGGCTCGTGACAACGATATGCTTTTACATTTACA
CCGTGCAGGTAACTCTACATATGCACGTCAAAAAAATCATGGTATTAACTTCCGTGTTATTTGTAAATGGATGCGTATGT
CTGGTGTAGATCATATTCACGCTGGTACAGTTGTAGGTAAATTAGAAGGTGATCCTTTAATGATTAAAGGTTTCTACGAC
ACTTTACGTTTAACTCATTTAGATGTAAACTTACCATACGGTCTTTTCTTCGAAATGTCTTGGGCTAGTTTACGTCGTTG
TATGCCAGTTGCATCAGGTGGTATCCACTGTGGTCAAATGCATCAATTAGTACATTACTTAGGTGATGATGTAGTATTAC
AATTTGGTGGTGGTACAATTGGTCACCCAGATGGTATCCAAGCTGGTGCTACTGCTAACCGTGTAGCATTAGAAGCTATG
GTATTAGCTCGTAACGAAGGTGTTGAT
>N.supralitorea_TCC944 Nitzschia supralitorea culture TCC:944 ribulose-1,5-bisphosphate carboxylase/oxygenase large subunit (rbcL) gene, partial cds; chloroplast
TGCATATGCAGTAGCTGGTGAATCATCAACAGCAACTTGTACAGTTGTATGGACCGACTTACTAACAGCTTGTGACCGTT
ATCGTGCTAAAGCTTACCGAGTAGATCCAGTTCCAAATGCAACGGACCAATACTTTGCTTTTATCGCATACGAATGTGAT
TTATTTGAAGAAGGTTCTTTAGCAAACTTAACAGCCTCTATTATCGGTAACGTTTTTGGTTTTAAAGCGGTATCAGCTTT
ACGTTTAGAAGATATGCGTATTCCTCACTCATACTTAAAAACATTCCAAGGTCCTGCTACAGGTATTGTTGTAGAACGTG
AGCGTTTAAACAAATATGGCACACCATTATTAGGTGCAACAGTAAAACCAAAATTAGGTTTATCTGGTAAAAACTACGGT
CGTGTAGTATATGAAGGTTTAAAAGGTGGTTTAGACTTCCTAAAAGATGATGAAAACATTAACTCACAACCATTTATGCG
TTGGAGAGAGCGCTTCTTAAACTGTATGGAAGGTATTAACCGTGCTGCTGCTGCAACAGGTGAAGTTAAAGGTTCTTACT
TAAACGTAACAGCTGCTACTATGGAAGAAGTTTATAAGCGTTGTGAATATGCTAAAGAAGTAGGTTCTGTAGTTGTGATG
ATCGATTTAGTAATGGGTTATACAGCAATTCAAAGTACTGCACTTTGGGCTCGTGACAACGATATGCTTTTACATTTACA
CCGTGCAGGTAACTCTACATATGCACGTCAAAAAAATCATGGTATTAACTTCCGTGTTATTTGTAAATGGATGCGTATGT
CTGGTGTAGATCATATTCACGCTGGTACAGTTGTAGGTAAATTAGAAGGGGATCCTTTAATGATTAAAGGTTTCTACGAC
ACTTTACGTTTAACTCATTTAGATGTAAACTTACCATACGGTCTTTTCTTCGAAATGTCTTGGGCTAGTTTACCTCGTTG
TATGCCAGTTGCGTCAGGTGGTATCCACTGTGGTCAAATGCATCAATTAGTACATTACTTAGGTGATGATGTAGTATTAC
AATTTGGTGGTGGTACAATTGGTCACCCAGATGGTATCCAAGCTGGTGCTACTGCTAACCGTGTAGCATTAGAAGCTATG
GTATTAGCTCGTAACGAAGGTGCTGAT
>N.supralitorea_TCC946 Nitzschia supralitorea culture TCC:946 ribulose-1,5-bisphosphate carboxylase/oxygenase large subunit (rbcL) gene, partial cds; chloroplast
AGCAGCTGCAGTAGCTGGTGAATCATCAACAGCAACTTGGACAGTTGTATGGACCGACTTACTAACAGCTTGTGACCGTT
ATCGTGCTAAAGCTTACCGAGTAGATCCAGTTCCAAATGCAACGGACCAATACTTTGCTTTTATCGCATACGAATGTGAT
TTATTTGAAGAAGGTTCTTTAGCAAACTTAACAGCCTCTATTATCGGTAACGTTTTTGGTTTTAAAGCTGTATCAGCTTT
ACGTTTAGAAGATATGCGTATTCCTCACTCATACTTAAAAACATTCCAAGGTCCTGCTACAGGTATTGTTGTAGAACGTG
AGCGTTTAAACAAATATGGCACACCATTATTAGGTGCAACAGTAAAACCAAAATTAGGTTTATCTGGTAAAAACTACGGT
CGTGTAGTATATGAAGGTTTAAAAGGTGGTTTAGACTTCCTAAAAGATGATGAAAACATTAACTCACAACCATTTATGCG
TTGGAGAGAGCGCTTCTTAAACTGTATGGAAGGTATTAACCGTGCTGCTGCTGCAACAGGTGAAGTTAAAGGTTCTTACT
TAAACGTAACAGCTGCTACTATGGAAGAAGTTTATAAGCGTTGTGAATATGCTAAAGAAGTAGGTTCTGTAGTTGTGATG
ATCGATTTAGTAATGGGTTATACAGCAATTCAAAGTACTGCACTTTGGGCTCGTGACAACGATATGCTTTTACATTTACA
CCGTGCAGGTAACTCTACATATGCACGTCAAAAAAATCATGGTATTAACTTCCGTGTTATTTGTAAATGGATGCGTATGT
CTGGTGTAGATCATATTCACGCTGGTACAGTTGTAGGTAAATTAGAAGGGGATCCTTTAATGATTAAAGGTTTCTACGAC
ACTTTACGTTTAACTCATTTAGATGTAAACTTACCATACGGTCTTTTCTTCGAAATGTCTTGGGCTAGTTTACGTCGTTG
TATGCCAGTTGCGTCAGGTGGTATCCACTGTGGTCAAATGCATCAATTAGTACATTACTTAGGTGATGATGTAGTATTAC
AATTTGGTGGTGGTACAATTGGTCACCCAGATGGTATCCAAGCTGGTGCTACTGCTAACCGTGTAGCATTAGAAGCTATG
GTATTAGCTCGTAACGAAGGTGCTGAT
>N.filiformis_UTEX_FD267 Nitzschia filiformis strain UTEX FD267 ribulose-1,5-bisphosphate carboxylase/oxygenase large subunit (rbcL) gene, partial cds; chloroplast
TGCTGCTGCTGTAGCAGGTGAATCTTCAACAGCAACTTGGACAGTTGTATGGACTGATTTATTAACAGCTTGTGACCGTT
ACCGTGCGAAAGCCTACCGTGTAGATCCAGTTCCAAATTCAACAGATTCATACTTTGCTTTCATTGCATATGAATGTGAT
TTATTTGAAGAAGGTTCTTTAGCAAACTTAACAGCATCTATTATTGGTAACGTATTCGGTTTCAAAGCCGTATCAGCTTT
ACGTTTAGAAGATATGCGTATTCCACACTCATATTTAAAAACATTCCAAGGTCCTGCTACAGGTATTATTGTAGAACGTG
AACGTTTAAACAAATACGGTGTTCCTTTATTAGGTGCTACAGTAAAACCAAAATTAGGCTTATCAGGTAAAAACTATGGT
CGTGTAGTTTATGAAGGTTTAAAAGGTGGTTTAGACTTCTTAAAAGATGATGAAAACATTAACTCACAACCATTTATGCG
TTGGAGAGAACGTTTCTTAAACTGTATGGAAGGTATCAACCGTGCTTCAGCTGCTACAGGTGAAGTTAAAGGTTCTTACT
TAAACGTAACAGGCGCTACAATGGAAGATGTTTACGAACGTGCTGAATATGCTAAAGAAGTAGGTTCTGTAATTATCATG
ATCGATTTAGTAATGGGTTATACTGCAATTCAAAGTATTGCTTATTGGTCTCGTAAAAATGATATGCTTTTACACTTACA
CCGTGCAGGTAACTCAACATATGCTCGTCAAAAAAACCACGGTATTAATTTCCGTGTAATCTGTAAATGGATGCGTATGT
CTGGTGTAGATCATATTCACGCAGGTACAGTTGTAGGTAAATTAGAAGGTGATCCTTTAATGATTAAAGGTTTCTACGAT
ACATTACGTTTAACAACATTAGAAGTTAACTTACCTTACGGTCTTTTCTTTGAAATGCCTTGGGCTAGTTTACGTCGTTG
TATGCCAGTAGCTTCTGGTGGTATTCACTGTGGTCAAATGCACCAATTAGTTTATTACTTAGGTGATGATGTAATCTTAC
AATTCGGTGGTGGTACAATCGGTCACCCAGATGGTATCCAAGCAGGTGCTACAGCAAATCGTGTTGCATTAGAAGCAATG
GTTTTAGCTCGTAACGAAGGTGCTGAT
>N.pellucida_EW229 Nitzschia pellucida strain EW229 ribulose-1,5-bisphosphate carboxylase/oxygenase large subunit (rbcL) gene, partial cds; chloroplast
AGCAGCGGCAGTTGCAGGTGAATCTTCTACAGCAACTTGGACAGTTGTATGGACAGATTTATTAACAGCTTGTGACCGTT
ACCGTGCTAAAGCGTATCGTGTAGATCCAGTTCCAAATACAACAGACCAATACTTTGCTTTTATTGCATACGAATGTGAT
TTATTTGAAGAAGGTTCGTTATCTAACTTAACAGCTTCTATCATTGGTAACGTATTTGGTTTTAAAGCTGTAGCAGCATT
ACGCTTAGAAGATATGCGTATTCCTCACTCATACTTAAAAACGTTCCAAGGTCCTGCAACAGGTATCATTGTAGAACGTG
AACGTCTAAACAAATACGGTGCTCCATTATTAGGTGCAACAGTAAAACCAAAATTAGGTTTATCTGGTAAAAACTACGGA
CGTGTAGTATACGAAGGTTTAAAAGGTGGTTTAGACTTTTTAAAAGATGATGAGAACATTAACTCGCAACCATTTATGCG
TTGGAGAGAACGTTTCTTAAACTGTATGGAAGGTATTAACCGTGCTTCAGCAGCTACAGGTGAAGTTAAAGGGTCATACT
TAAACATTACAGCTGCAACTATGGAAGACGTTTACGAACGTGCTGAATATGCAAAAGAAGTTGGGTCAGTAATTGTTATG
ATCGATTTAGTTATGGGTTATACTGCTATCCAATCTATTGCACTTTGGGCTCGTAAAAATGATATGCTTTTACATTTACA
CCGTGCAGGTAACTCTACTTATGCCCGTCAAAAAAACCACGGTATTAACTTCCGTGTAATCTGTAAATGGATGCGTATGT
CTGGTGTAGATCATATTCACGCGGGTACTGTTGTAGGTAAACTAGAAGGTGATCCTTTAATGATTAAAGGTTTCTATGAT
ACTTTACGTTTAACATCATTAGATGTTAATTTACCATATGGTATTTTCTTCGAGATGTCTTGGGCTAGTTTACGTCGCTG
TATGCCAGTTGCTTCAGGTGGTATTCATTGTGGTCAAATGCACCAATTAGTATACTACTTAGGTGATGATGTAGTATTAC
AATTTGGTGGTGGTACAATTGGTCACCCGGATGGTATCCAAGCTGGTGCGACAGCGAACCGTGTTGCTTTAGAAGCAATG
GTTTTAGCTCGTAACGAAGGTGCAGAC
>N.cf.longissima_Cylin_clos Nitzschia cf. longissima strain Cylin clos ribulose-1,5-bisphosphate carboxylase/oxygenase large subunit (rbcL) gene, partial cds; chloroplast
AGCAGCAGCAGTAGCAGGTGAATCTTCTACAGCAACTTGGACAGTTGTATGGACTGATTTATTAACAGCTTGTGATTGTT
ACCGTGCAAAAGCTTATCGTGTAGATCCAGTTCCAAATACGACAGATCAATATTTCGCGTTTATCGCTTATGAATGTGAT
TTATTTGAAGAAGGTTCTTTAGCTAACTTAACAGCTTCAATTATTGGTAACGTATTTGGTTTCAAAGCTGTATCAGCTTT
ACGTTTAGAAGATATGCGTATTCCTCACTCATATTTAAAAACATTCCAAGGTCCTGCTACAGGTATCATTGTAGAACGTG
AACGTTTAAACAAATATGGTATTCCTTTATTAGGTGCAACAGTAAAACCAAAATTAGGTTTATCTGGTAAAAACTATGGT
CGTGTAGTTTATGAAGGTTTAAAAGGTGGTTTAGACTTCTTAAAAGATGATGAGAATATTAACTCTCAACCTTTTATGCG
TTGGAGAGAACGTTTCTTATACTGTATGGAAGGTATTAACCGTGCTTCTGCTGCTACAGGTGAAGTTAAAGGTTCTTACT
TAAACATTACAGCTGCAACTATGGACGAAGTAATTAAACGTGCAGAATATGCTAAAGAAGTAGGTTCTATTATCGTTATG
ATTGACTTAGTTATGGGTTATACAGCAATCCAAACTATTGCAATTTGGGCTCGTGAAAATGATATGCTTTTACATTTACA
TCGTGCTGGTAATTCAACATATGCTCGTCAAAAAAATCATGGTATTAACTTCCGTGTTATTTGTAAATGGATGCGTATGT
CTGGTGTAGATCATATTCATGCTGGTACAGTTGTAGGTAAATTAGAAGGTGATCCTTTAATGATTAAAGGTTTCTATGAT
ACATTACGTTTAATCTCTTTAGAAGTTAACTTACCATATGGTATTTTCTTCGAAATGCCATGGGCTAGTTTACGTCGTTG
TATGCCAGTAGCTTCTGGTGGTATTCACTGTGGTCAAATGCATCAATTAGTTCACTATCTAGGAGACGATGTAGTATTAC
AATTTGGTGGTGGTACAATTGGTCACCCAGATGGTATTCAAGCTGGTGCAACAGCTAATCGTGTTGCTTTAGAAGCAATG
GTATTAGCTCGTAATGAAGGTGCTGAT
>N.longissima_KSA20159 Nitzschia longissima strain KSA2015-9 Nitz.longi-ED ribulose-1,5-bisphosphate carboxylase/oxygenase large subunit (rbcL) gene, partial cds; chloroplast
AGCAGCAGCAGTAGCAGGTGAATCTTCTACAGCAACTTGGACAGTTGTATGGACTGATTTATTAACAGCTTGTGATTGTT
ACCGTGCAAAAGCTTATCGTGTAGATCCAGTTCCAAATACAACAGATCAATATTTCGCGTTTATCGCTTATGAATGTGAT
TTATTTGAAGAAGGTTCTTTATCGAACTTAACAGCTTCGATTATTGGTAACGTATTTGGTTTCAAAGCTGTATCAGCTTT
ACGTTTAGAAGATATGCGTATTCCTCACTCATATTTAAAAACATTCCAAGGTCCTGCTACAGGTATCATTGTAGAACGTG
AACGTTTAAATAAATATGGTATTCCTTTATTAGGTGCAACAGTAAAACCAAAATTAGGTTTATCTGGTAAAAACTATGGT
CGTGTAGTTTATGAAGGTTTAAAAGGTGGTTTAGACTTTTTAAAAGATGATGAGAATATTAACTCTCAACCATTTATGCG
TTGGAGAGAACGTTTCTTAAACTGTATGGAAGGTATTAACCGTGCTTCTGCTGCTACAGGTGAAGTTAAAGGTTCTTACT
TAAACGTTACAGCTGCAACTATGGACGAAGTGATTAAACGTGCAGAATATGCTAAAGAAGTAGGTTCTATCATCATTATG
ATCGACTTAGTTATGGGTTATACAGCAATCCAAACTATTGCAATTTGGGCTCGTGAAAATGATATGCTTTTACATTTACA
CCGTGCTGGTAATTCAACATATGCTCGTCAAAAAAATCATGGTATCAACTTCCGTGTTATTTGTAAGTGGATGCGTATGT
CTGGTGTAGATCATATTCATGCTGGTACAGTTGTAGGTAAATTAGAAGGTGATCCTTTAATGATTAAAGGTTTCTATGAT
ACATTACGTTTAACATCTTTAGAAGTTAACTTACCATATGGTATTTTCTTCGAAATGCCATGGGCTAGTTTACGTCGTTG
TATGCCAGTAGCTTCTGGTGGTATCCACTGTGGTCAAATGCACCAATTAGTTCACTATTTAGGTGACGATGTAGTATTAC
AATTTGGTGGTGGTACAATTGGTCATCCAGATGGTATTCAAGCTGGTGCAACAGCTAATCGTGTTGCTTTAGAAGCAATG
GTATTAGCTCGTAATGAAGGCGCTGAT
>N.rectilonga_SZCZE431 Nitzschia rectilonga isolate SZCZE431 ribulose-1,5-bisphosphate carboxylase/oxygenase large subunit (rbcL) gene, partial cds; chloroplast
AGCAGCAGCAGTAGCAGGTGAATCTTCTACAGCAACTTGGACAGTTGTATGGACTGATTTATTAACAGCTTGTGATTGTT
ACCGTGCAAAAGCTTATCGTGTAGATCCAGTTCCAAATACAACAGACCAATATTTTGCTTTTATTGCTTATGAATGTGAT
TTGTTTGAAGAAGGTTCTTTAGCGAATTTAACAGCTTCTATTATTGGTAACGTATTTGGTTTCAAAGCTGTATCAGCTTT
ACGTTTAGAAGATATGCGTATTCCTCACTCATATTTAAAAACATTCCAAGGTCCGGCTACAGGGATTATTGTAGAACGTG
AGCGTTTAAACAAATATGGTATTCCTTTATTAGGTGCAACAGTAAAACCAAAATTAGGTTTATCTGGTAAAAACTATGGT
CGTGTAGTTTATGAAGGTTTAAAAGGTGGTTTAGATTTCTTAAAAGATGATGAGAATATTAACTCACAACCATTTATGCG
TTGGAGAGAGCGTTTCTTATATTGTATGGAAGGTATCAACCGTGCTTCTGCTGCTACTGGTGAAGTTAAAGGTTCTTACT
TAAATGTTACAGCAGCAACTATGGACGAAGTAATTAAACGTGCAGAGTATGCTAAAGAAGTAGGTTCAATTGTTATTATG
ATTGACTTAGTTATGGGTTATACAGCAATTCAAACTATTGCTATTTGGTCTCGTGAAAATGATATGCTTTTACATTTACA
TCGTGCTGGTAACTCTACATATGCTCGTCAAAAAAATCATGGTATTAACTTCCGTGTTATTTGTAAATGGATGCGTATGT
CTGGTGTAGATCATATTCATGCTGGTACAGTTGTAGGTAAATTAGAGGGTGATCCTTTAATGATTAAAGGTTTCTATGAT
ACATTACGTTTAACTTCTTTAGAAGTTAATTTACCATATGGTATCTTCTTCGAAATGCCATGGGCTAGTTTACGTCGTTG
TATGCCAGTTGCTTCTGGTGGTATTCATTGTGGTCAAATGCACCAATTAGTTCATTATTTAGGTGATGATGTAGTATTAC
AATTTGGTGGTGGTACAATTGGTCATCCGGATGGTATTCAAGCTGGTGCAACAGCTAACCGTGTTGCTTTAGAAGCAATG
GTATTAGCTCGTAATGAAGGGGCTGAT
>N.cf.ardua_LRT-2013_L44 Nitzschia cf. ardua LRT-2013 partial rbcL gene for RuBisCO, large subunit, strain L44
TGCTGCTGCTGTAGCGGGTGAATCTTCGACAGCAACTTGGACAGTTGTATGGACAGATTTACTAACGGCTTGTGATCGTT
ATCGTGCGAAAGCTTATCGTGTAGATCCAGTTCCAAACGCGACAGACCAATTTTTCGCATTTATCGCGTATGAATGTGAT
TTATTTGAAGAAGGCTCATTAGCAAACTTAACTGCGTCTATTATTGGTAACGTATTTGGTTTCAAAGCTATTTCGGCTTT
ACGTTTGGAAGATATGCGTATTCCTCACTCATATTTAAAAACTTTCCAAGGTCCTGCTACTGGTATCGTTGTAGAACGTG
AACGTTTAAACAAGTATGGTGTTCCTTTGTTAGGTGCAACAGTAAAACCTAAATTAGGTTTATCTGGTAAAAACTATGGT
CGTGTAGTCTATGAAGGTTTAAAAGGTGGGTTAGACTTCTTAAAAGATGATGAAAACATTAACTCTCAACCATTTATGCG
TTGGAGAGAACGTTTTTTAAATTGTATGGAAGGTATTAATCGTGCTTCTGCTGCTACAGGTGAAGTTAAAGGTTCTTACT
TAAACGTGACAGGTGCTACAATGGAAGACGTTTACGAACGTGCTGAATATGCCAAAGAAGTAGGATCTGTAATTATCATG
ATCGATTTAGTAATGGGTTACACAGCAATTCAAAGTATTGCTTACTGGGCCCGTAATAACGATATGCTTTTACACTTACA
CCGTGCTGGTAACTCAACATATGCTCGTCAAAAAAATCATGGTATTAATTTCCGTGTAATCTGTAAATGGATGCGTATGT
CGGGGGTAGATCATATTCACGCGGGTACAGTTGTAGGTAAATTAGAAGGTGATCCTTTAATGATTAAAGGTTTCTACGAT
ATTTTACGTTTAACAACCTTAGAGGTTAACCTACCTTACGGTATCTTCTTTGAAATGCCATGGGCTAGTTTACGTCGTTG
TATGCCAGTTGCTTCAGGTGGTATTCACTGTGGTCAAATGCACCAATTAGTACATTACTTAGGTGATGATGTTGTATTAC
AATTTGGTGGTGGTACCATTGGTCACCCAGATGGAATTCAAGCAGGTGCAACAGCAAACCGTGTAGCATTAGAAGCAATG
GTCTTAGCTCGTAACGAAGGTGCGGAT
>N.sigmaformis_TA311 Nitzschia sigmaformis strain TA311 ribulose-1,5-bisphosphate carboxylase/oxygenase large subunit (rbcL) gene, partial cds; chloroplast
TGCAGCTGCAGTAGCTGGTGAATCTTCTACAGCTACATGGACTGTTGTATGGACTGATTTATTAACAGCTTGTGATCGTT
ACCGTGCTAAAGCATACCGTGTTGATCCAGTTCCAAATTCAACAGATTCTTATTTCGCTTTCATCGCTTATGAATGTGAT
TTATTTGAAGAAGGTTCTTTAGCGAATTTAACAGCGTCAATCATTGGAAACGTTTTTGGGTTTAAAGCTGTATCAGCTTT
GCGTTTAGAAGATATGCGTATTCCTCATTCATATTTAAAAACGTTCCAAGGTCCTGCTACAGGTATCATCGTTGAACGTG
AGCGCTTAAATAAATATGGGGTTCCTTTATTAGGTGCAACAGTTAAACCAAAATTAGGTTTATCAGGTAAAAACTATGGA
CGTGTAGTATATGAAGGTTTAAAAGGTGGTTTAGACTTTTTAAAAGATGATGAGAACATTAACTCACAACCATTTATGCG
TTGGAGAGAAAGATTCTTAAACTGTATGGAAGGTATTAATCGTGCTTCAGCTGCTACAGGTGAAGTAAAAGGTTCGTACT
TAAACATTACAGGTGCTACAATGGAAGACGTTTATGAACGTGCTGAATATGCTAAAGAAGTAGGTTCAGTAATTGTCATG
ATCGATTTAGTTATGGGTTACACAGCGATCCAAAGTATTGCTTTATGGGCCCGTAGCAACGATATGCTTTTACATTTACA
CCGTGCAGGTAACTCTACATATGCTCGTCAGAAAAACCATGGTATCAATTTCCGTGTAATCTGTAAGTGGATGCGTATGT
CAGGTGTGGATCATATTCATGCCGGTACAGTTGTAGGTAAATTAGAAGGTGATCCTTTAATGATCAAAGGTTTCTACGAT
ACTTTACGTTTAACAACATTAGAAGTTAACTTACCATATGGTCTTTTCTTCGAAATGCCTTGGGCTAGTTTACGACGTTG
TATGCCAGTAGCATCAGGTGGTATTCACTGTGGTCAAATGCACCAATTAGTACATTATTTAGGTGATGACGTAGTATTAC
AATTTGGTGGTGGTACAATTGGTCACCCTGATGGTATTCAAGCAGGTGCAACAGCAAACCGTGTTGCTTTAGAAGCTATG
GTGTTAGCGCGTAATGAAGGAGCTGAT
