# Supplementary material for: ﻿Morphology and phylogeny of Nitzschianandorii sp. nov. (Bacillariophyceae), a new small-celled lanceolate species from a post-mining reservoir
Source: PhytoKeys. 2024 Apr 4;241:1–26. doi: 10.3897/phytokeys.241.117406 (PMC11009488; doi:10.3897/phytokeys.241.117406)
Supplement: Supplementary material 5 — File with SSU alignment [file phytokeys-241-001_article-117406__-s005.fasta]

>E.bilunaris_UTEX_FD412 Eunotia bilunaris strain UTEX FD412 18S small subunit ribosomal RNA gene, partial sequence
AATTCCAG-CTCCAATAGCGTATATTAAAGTTGTTGCAGTTAAAAAGCTCGTAGTTGGATTTGTGGCAGGTGCGTGCT--
--GCCCGACACTTTGTGT---TGGTGTTG--GTACGTGCCGCCAT-CCTTGGG--TGGAACCTGTGTGGCATTAGGTTGT
CGTGCAGGGGATGCC-CATCTTTTACTGTGAAAAAATTAGAGTGTTCAAAGCAGGCTTATG-CCGTTGAATATATTAGCA
TGGAATAATGAGATAGGACCTTGGTACTA-TTTTGTTGGTTTGCGCACCAAGGTAATGATTAATAGGGACAGTT-GGGGG
TATTCGTATTCCATTGTCAGAGGTGAAATTCTTGGATTTCTGGAAGACGAACTACTGCGAAAGCATTTA-CCAAGGATGT
TTTCATTAATCAAGAACGAAAGTTAGGGGATCGAAGATGATTAGATACCATCGTAGTCTTA--
>N.aequorea_Dillu38 Nitzschia aequorea strain Dillu38 18S ribosomal RNA gene, partial sequence
AATTCCAG-CTCCAATAGCGTATATTAAAGTTGTTGCAGTTAAAAAGCTCGTAGTTGGATTTGTGGCAGTCGCGTGCG--
--GCCCGGCATTC-GTGC---CGGTGCTT--GCTAGCGTCGCCAT-CCTTGGG--TGGAACCTGTGTGGCATTAGGTTGT
CGTGCAGGGGATGCC-CATCGTTTACTGTGAAAAAATTAGAGTGTTCAAAGCAGGCTTATG-CCGTTGAATATATTAGCA
TGGAATAATAAGATAGGACCTTGGTACTA-TTTTGTTGGTTTGCGCACCAAGGTAATGATTAATAGGGACAGTT-GGGGG
TATTCGTATTCCATTGTCAGAGGTGAAATTCTTGGATTTTTGGAAGACGAACTACTGCGAAAGCATTTA-CCAAGGATGT
TTTCATTAATCAAGAACGAAAGTTAGGGGATCGAAGATGATTAGATACCATCGTAGTCTTA--
>N.capitellata_capitellata_Scot1_Nit54 Nitzschia capitellata strain capitellata-Scot1 [Nit54] small subunit ribosomal RNA gene, partial sequence
AATTCCAG-CTCCAATAGCGTATATTAAAGTTGTTGCAGTTAAAAAGCTCGTAGTTGGATTTGTGGCAGTCGCATGCG--
--GCCCGGCATTC-GTGC---CGGTGTTT--GCTAGCGTCGCCAT-CCTTGGG--TGGAACCTGTGTGGCATTAGGTTGT
CGTGCAGGGGATGCC-CATCGTTTACTGTGAAAAAATTAGAGTGTTCAAAGCAGGCTTATG-CCGTTGAATATATTAGCA
TGGAATAATAAGATAGGACCTTGGTACTA-TTTTGTTGGTTTGCGCACCAAGGTAATGATTAATAGGGACAGTT-GGGGG
TATTCGTATTCCATTGTCAGAGGTGAAATTCTTGGATTTTTGGAAGACGAACTACTGCGAAAGCATTTA-CCAAGGATGT
TTTCATTAATCAAGAACGAAAGTTAGGGGATCGAAGATGATTAGATACCATCGTAGTCTTA--
>N.lembiformis_R2 Nitzschia lembiformis strain R2 small subunit ribosomal RNA gene, partial sequence
AATTCCAG-CTCCAATAGCGTATATTAAAGTTGTTGCAGTTAAAAAGCTCGTAGTTGGATTTGTGGCATTCGCGTGCG--
--GCCCGGCATTC-GTGC---CGGTGTTT--GCTAGCGTTGCCAT-CCTTGGG--TGGAACCTGTGTGGCATTAGGTTGT
CGTGCAGGGGATGCC-CATCGTTTACTGTGAAAAAATTAGAGTGTTCAAAGCAGGCTTATG-CCGTTGAATATATTAGCA
TGGAATAATAAGATAGGACCTTGGTACTA-TTTTGTTGGTTTGCGCACCGAGGTAATGATTAATAGGGACAGTT-GGGGG
TATTCGTATTCCATTGTCAGAGGTGAAATTCTTGGATTTTTGGAAGACGAACTACTGCGAAAGCATTTA-CCAAGGATGT
TTTCATTAATCAAGAACGAAAGTTAGGGGATCGAAGATGATTAGATACCATCGTAGTCTTA--
>N.bergii_TA139 Nitzschia bergii strain TA139 18S ribosomal RNA gene, partial sequence
AATTCCAG-CTCCAATAGCGTATATTAAAGTTGTTGCAGTTAAAAAGCTCGTAGTTGGATTTGTGGCTGTCGCGTGCG--
--TCCCGGCATTC-GTGC---CGGTGTTT--GCTAGCGTCGCCAT-CCTTGGG--TGGAACCTGTGTGGCATTAGGTTGT
CGTGCAGGGGATGCC-CATCTTTTACTGTGAAAAAATTAGAGTGTTCAAAGCAGGCTTATG-CCGTTGAATATATTAGCA
TGGAATAATAAGATAGGACCTTGGTACTA-TTTTGTTGGTTTGCGCACCAAGGTAATGATTAATAGGGACAGTT-GGGGG
TATTCGTATTCCATTGTCAGAGGTGAAATTCTTGGATTTTTGGAAGACGAACTACTGCGAAAGCATTTA-CCAAGGATGT
TTTCATTAATCAAGAACGAAAGTTAGGGGATCGAAGATGATTAGATACCATCGTAGTCTTA--
>N.cf.sigma_NIT1013ABR Nitzschia cf. sigma strain NIT1013ABR small subunit ribosomal RNA gene, partial sequence
AATTCCAG-CTCCAATAGCGTATATTAAAGTTGTTGCAGTTAAAAAGCTCGTAGTTGGATTTGTGGCTGTCGCGTGCG--
--GCCCGGCATTC-GTGC---TGGTGTTT--GCTAGCGTCGCCAT-CCTTGGG--TGGAACCTGTGTGGCATTAGGTTGT
CGTGCAGGGGATGCC-CATCTTTTACTGTGAAAAAATTAGAGTGTTCAAAGCAGGCTTATG-CCGTTGAATATATTAGCA
TGGAATAATAAGATAGGACCTTGGTACTA-TTTTGTTGGTTTGCGCACCAAGGTAATGATTAATAGGGACAGTT-GGGGG
TATTCGTATTCCATTGTCAGAGGTGAAATTCTTGGATTTTTGGAAGACGAACTACTGCGAAAGCATTTA-CCAAGGATGT
TTTCATTAATCAAGAACGAAAGTTAGGGGATCGAAGATGATTAGATACCATCGTAGTCTTA--
>N.cf.gracilis_Nit51 Nitzschia cf. gracilis strain Nit51 small subunit ribosomal RNA gene, partial sequence
AATTCCAG-CTCCAATAGCGTATATTAAAGTTGTTGCAGTTAAAAAGCTCGTAGTTGGATTTGTGGCAGTCGCGTGCG--
--GCCCGGC-TTC-GTGC---CGGTGCCT--GCTAGCGTCGCCAT-CCTTGGG--TGGAACCTGTGTGGCATTAGGTTGT
CGTGCAGGGGATGCC-CATCGTTTACTGTGAAAAAATTAGAGTGTTCAAAGCAGGCTTATG-CCGTTGAATATATTAGCA
TGGAATAATAAGATAGGACCTTGGTACTA-TTTTGTTGGTTTGCGCACCAAGGTAATGATTAATAGGGACAGTT-GGGGG
TATTCGTATTCCATTGTCAGAGGTGAAATTCTTGGATTTTTGGAAGACGAACTACTGCGAAAGCATTTA-CCAAGGATGT
TTTCATTAATCAAGAACGAAAGTTAGGGGATCGAAGATGATTAGATACCATCGTAGTCTTA--
>N.cf.pusilla_Nit44 Nitzschia cf. pusilla strain Nit44 small subunit ribosomal RNA gene, partial sequence
AATTCCAG-CTCCAATAGCGTATATTAAAGTTGTTGCAGTTAAAAAGCTCGTAGTTGGATTTGTGGCCGTCGCGTGCG--
--GCCCGGC-CTC-GTGC---CGGTGCCT--GCTAGCGTCGCCAT-CCTTGGG--TGGAACCTGTGTGGCATTTGGTTGT
CGTGCAGGGGATGCC-CATCGTTTACTGTGAAAAAATTAGAGTGTTCAAAGCAGGCTTATG-CCGTTGAATATATTAGCA
TGGAATAATAAGATAGGACCTTGGTACTA-TTTTGTTGGTTTGCGCACCAAGGTAATGATTAATAGGGACAGTT-GGGGG
TATTCGTATTCCATTGTCAGAGGTGAAATTCTTGGATTTCTGGAAGACGAACTACTGCGAAAGCATTTA-CCAAGGATGT
TTTCATTAATCAAGAACGAAAGTTAGGGGATCGAAGATGATTAGATACCATCGTAGTCTTA--
>N.pusilla_TCC898 Nitzschia pusilla voucher TCC898 18S ribosomal RNA gene, partial sequence
AATTCCAG-CTCCAATAGCGTATATTAAAGTTGTTGCAGTTAAAAAGCTCGTAGTTGGATTTGTGGCCGTCGCGTGCG--
--GCCCGGCATTT--TGC---CGGTGCCT--GCTAGCGTCGCCAT-CCTTGGG--TGGAACCTGTGTGGCATTAGGTTGT
CGTGCAGGGGATGCC-CATCGTTTACTGTGAAAAAATTAGAGTGTTCAAAGCAGGCTTATG-CCGTTGAATATATTAGCA
TGGAATAATAAGATAGGACCTTGGTACTA-TTTTGTTGGTTTGCGCACCAAGGTAATGATTAATAGGGACAGTT-GGGGG
TATTCGTATTCCATTGTCAGAGGTGAAATTCTTGGATTTCTGGAAGACGAACTACTGCGAAAGCATTTA-CCAAGGATGT
TTTCATTAATCAAGAACGAAAGTTAGGGGATCGAAGATGATTAGATACCATCGTAGTCTTA--
>N.cf.pusilla_TCC665 Nitzschia cf. pusilla culture TCC:665 small subunit ribosomal RNA gene, partial sequence
AATTCCAG-CTCCAATAGCGTATATTAAAGTTGTTGCAGTTAAAAAGCTCGTAGTTGGATTTGTGGCGTTCGCGTGCG--
--GCCCGGCATTC-TTGT---CGGTGTTT--GCTAGCGTCGCCAT-CCTTGGG--TGGAACCAGTGTGGCATTAAGTTGT
CGTGCTGGGGATGCC-CATCGTTTACTGTGAAAAAATTAGAGTGTTCAAAGCAGGCTTATG-CCGTTGAATATATTAGCA
TGGAATAATAAGATAGGACCTTGGTACTA-TTTTGTTGGTTTGCGCACCAAGGTAATGATTAATAGGGACAGTT-GGGGG
TATTCGTATTCCATTGTCAGAGGTGAAATTCTTGGATTTTTGGAAGACGAACTACTGCGAAAGCATTTA-CCAAGGATGT
TTTCATTAATCAAGAACGAAAGTTAGGGGATCGAAGATGATTAGATACCATCGTAGTCTTA--
>N.draveillensis_TCC700 Nitzschia draveillensis clone TCC700 18S ribosomal RNA gene, partial sequence
AATTCCAG-CTCCAATAGCGTATATTAAAGTTGTTGCAGTTAAAAAGCTCGTAGTTGGATTTGTGGCGTTCGCGTGCG--
--GCCCGGCATTA-TTGT---CGGTGTTT--GCTAGCGTCGCCAT-CCTTGGG--TGGAACCAGTGTGGCATTAAGTTGT
CGTGCTGGGGATGCC-CATCGTTTACTGTGAAAAAATTAGAGTGTTCAAAGCAGGCTTATG-CCGTTGAATATATTAGCA
TGGAATAATAAGATAGGACCTTGGTACTA-TTTTGTTGGTTTGCGCACCAAGGTAATGATTAATAGGGACAGTT-GGGGG
TATTCGTATTCCATTGTCAGAGGTGAAATTCTTGGATTTTTGGAAGACGAACTACTGCGAAAGCATTTA-CCAAGGATGT
TTTCATTAATCAAGAACGAAAGTTAGGGGATCGAAGATGATTAGATACCATCGTAGTCTTA--
>N.draveillensis_Nit50 Nitzschia draveillensis strain Nit50 small subunit ribosomal RNA gene, partial sequence
AATTCCAG-CTCCAATAGCGTATATTAAAGTTGTTGCAGTTAAAAAGCTCGTAGTTGGATTTGTGGCGTTCGCGTGCG--
--GCCCGGCATCT-TTGT---CGGTGTTT--GCTAGCGTCGCCAT-CCTTGGG--TGGAACCAGTGTGGCATTAAGTTGT
CGTGCTGGGGATGCC-CATCGTTTACTGTGAAAAAATTAGAGTGTTCAAAGCAGGCTTATG-CCGTTGAATATATTAGCA
TGGAATAATAAGATAGGACCTTGGTACTA-TTTTGTTGGTTTGCGCACCAAGGTAATGATTAATAGGGACAGTT-GGGGG
TATTCGTATTCCATTGTCAGAGGTGAAATTCTTGGATTTTTGGAAGACGAACTACTGCGAAAGCATTTA-CCAAGGATGT
TTTCATTAATCAAGAACGAAAGTTAGGGGATCGAAGATGATTAGATACCATCGTAGTCTTA--
>N.palea_TCC909 Nitzschia palea voucher TCC909 18S ribosomal RNA gene, partial sequence
TATTCCAG-CTCCAATAGCGYATATYAAAGTTGTYGCAGTTAAAAAGCTCGTAGTTGGATTTGTGGCAGTCGCATGCG--
--GCCCGGCATTC-GTGT---CGGTGTTT--GCTCGCGTCRCCAT-CCTTGGG--TGGAACCTGTGTGGCATTAGGTTGY
CGTGCAGGGGATGCC-CATCATTTACTGTGAAAAAATTAGAGTGTTCAAAGCAGGCTTATG-CCRTTGAATATATTAGCA
TGGAATAATAAGATAGGACCTTGGTACTA-TTTTGTTGGTTTGCGCACCAAGGTAATGATTAATAGGGACAGTT-GGGGG
TATTCGTATTCCATTGYCAGAGGTGAAATTCTTGGATTTCTGGAAGACGAACTACTGCGAAAGCATTTA-CCAAGGATGT
TTTCATTAATCAAGAACGAAAGTTAGGGGATCGAAGATGATTAGATACCATCGTAGTCTCG--
>N.filiformis_UTEX_FD267 Nitzschia filiformis strain UTEX FD267 18S small subunit ribosomal RNA gene, partial sequence
AATTCCAG-CTCCAATAGCGTATATTAAAGTTGTTGCAGTTAAAAAGCTCGTAGTTGGATTTGTGGCAGTCGCCAGCG--
--TCTCGGCATTC-GTGC---CGGTGATT--GCTAGCGGCGCCAT-CCTTGGG--TGGAATCTGTGTGGCATTAGGTTGT
CGTGCAGGGGATGCC-CATCGTTTACTGTGAAAAAATTAGAGTGTTCAAAGCAGGCTTACG-CCGTTGAATATGTTAGCA
TGGAATAATAAGATAGGACCTTGGTACTA-TTTTGTTGGTTTGCGCACCAAGGTAATGATTAATAGGGACAGTT-GGGGG
TATTCGTATTCCATTGTCAGAGGTGAAATTCTTGGATTTTTGGAAGACGAACTACTGCGAAAGCATTTA-CCAAGGATGT
TTTCATTAATCAAGAACGAAAGTTAGGGGATCGAAGATGATTAGATACCATCGTAGTCTTA--
>N.sigmaformis_TA311 Nitzschia sigmaformis strain TA311 18S ribosomal RNA gene, partial sequence
AATTCCAG-CTCCAATAGCGTATATTAAAGTTGTTGCAGTTAAAAAGCTCGTAGTTGGATTTGTGGCAGTCACATGCG--
--ACCCGGCATTC-GTGC---CGGTGTTT--GCTAGTGTCGCCAT-CTTTGGG--TGGAATCTGTGTGGCATTAGGTTGT
CGTGCAGGGGATGCC-CATCGTTTACTGTGAAAAAATTAGAGTGTTCAAAGCAGGCTTATG-CCGTTGAATATATTAGCA
TGGAATAATATTATAGGACCTTGGTACTATTTTTGTTGGTTTGCGCACCAAGGTAATGATTAATAGGGACAGTT-GGGGG
TATTCGTATTCCATTGTCAGAGGTGAAATTCTTGGATTTTTGGAAGACGAACTACTGCGAAAGCATTTA-CCAAGGATGT
TTTCATTAATCAAGAACGAAAGTTAGGGGATCGAAGATGATTAGATACCATCGTAGTCTTA--
>N.pusilla_TA_45 Nitzschia pusilla strain TA-45 18S ribosomal RNA gene, partial sequence
AATTCCAG-CTCCAATAGCGTATATTAAAGTTGTTGCAGTTAAAAAGCTCGTAGTTGGATTTGTGGCTGTCGCGTGCG--
--GCCCGGCATTC-GTGC---CGGTGCTT--GCTAGCGTCGCCAT-CCTTGGG--TGGAACCTGTGTGGCATTAGGTTGT
CGTGCAGGGGATGCC-CATCGTTTACTGTGAAAAAATTAGAGTGTTCAAAGCAGGCTTACG-CCGTTGAATATATTAGCA
TGGAATAATAAGATAGGACCTTGGTACTATTTTTGTTGGTTTGCGCACCAAGGTAATGATTAATAGGGACAGTTGGGGGG
TATTCGTATTCCATTGTCAGAGGTGAAATTCTTGGATTTTTGGAAGACGAACTACTGCGAAAGCATTTA-CCAAGGATGT
TTTCATTAATCAAGAACGAAAGTTAGGGGATCGAAGATGATTAGATACCATCGTAGTCTTA--
>N.varelae_NIT952CAT Nitzschia varelae strain NIT952CAT small subunit ribosomal RNA gene, partial sequence
AATTCCAG-CTCCAATAGCGTATATTAAAGTTGTTGCAGTTAAAAAGCTCGTAGTTGGATTTGTGGCAGTCGCGTGCG--
-GGCCCGGCATTC-GTGC---CGGTGCTT--GCTAGCGTCGCCAT-CCTTGGG--TGGAACCTGTGTGGCATTA-GTTGT
CGTGCAGGGGATGCC-CATCGTTTACTGTGAAAAAATTAGAGTGTTCAAAGCAGGCTTATG-CCGTTGAATATGTTAGCA
TGGAATAATAAGATAGGACCTTGGTACTA-TTTTGTTGGTTTGCGCACCAAGGTAATGATTAATAGGGACAGTT-GGGGG
TATTCGTATTCCATTGTCAGAGGTGAAATTCTTGGATTTTTGGAAGACGAACTACTGCGAAAGCATTTA-CCAAGGATGT
TTTCATTAATCAAGAACGAAAGTTAGGGGATCGAAGATGATTAGATACCATCGTAGTCTTA--
>N.cf.paleacea_TA406 Nitzschia cf. paleacea strain TA406 18S ribosomal RNA gene, partial sequence
AATTCCAG-CTCCAATAGCGTATATTAAAGTTGTTGCAGTTAAAAAGCTCGTAGTTGGATTTGTGGCTGTCGCGTGCG--
--GCCTGACACTTAGTGT---TAGCGTTT--GCTTGCGTCGCCAT-CCTTGGG--TGGAACCTGTGTGGCATTAGGTTGT
CGTGCAGGGGATGCC-CATCGTTTACTGTGAAAAAATTAGAGTGTTCAAAGCAGGCTTATG-CCGTTGAATATATTAGCA
TGGAATAATAAGATAGGACCTTGGTACTA-TTTTGTTGGTTTGCGCACCAAGGTAATGATTAATAGGGACAGTT-GGGGG
TATTCGTATTCCATTGTCAGAGGTGAAATTCTTGGATTTTTGGAAGACGAACTACTGCGAAAGCATTTA-CCAAGGATGT
TTTCATTAATCAAGAACGAAAGTTAGGGGATCGAAGATGATTAGATACCATCGTAGTCTTA--
>N.paleaeformis_TA394 Nitzschia paleaeformis strain TA394 18S ribosomal RNA gene, partial sequence
AATTCCAG-CTCCAATAGCGTATATTAAAGTTGTTGCAGTTAAAAAGCTCGTAGTTGGATTTGTGGCTGTCGCGTGCG--
--GCCTGACACTTAGTGT---TAGCGTTT--GCTTGCGTCGCCAT-CCTTGGG--TGGAACCTGTGTGGCATTAGGTTGT
CGTGCAGGGGATGCC-CATCGTTTACTGTGAAAAAATTAGAGTGTTCAAAGCAGGCTTATG-CCGTTGAATATATTAGCA
TGGAATAATAAGATAGGACCTTGGTACTA-TTTTGTTGGTTTGCGCACCAAGGTAATGATTAATAGGGACAGTT-GGGGG
TATTCGTATTCCATTGTCAGAGGTGAAATTCTTGGATTTTTGGAAGACGAACTACTGCGAAAGCATTTA-CCAAGGATGT
TTTCATTAATCAAGAACGAAAGTTAGGGGATCGAAGATGATTAGATACCATCGTAGTCTTA--
>N.frigida_AK Nitzschia frigida strain Juhl small subunit ribosomal RNA gene, partial sequence
AATTCCAG-CTCCAATAGCGTATATTAAAGTTGTTGCAGTTAAAAAGCTCGTAGTTGGATTTGTGGCTGTCGCGAGCG--
--GCCTGACACCTAGTGT---TAGTGTTT--GCTTGCGTCGCCAT-CCTTGGG--TGGAACCTGTGTGGCATTAGGTTGT
CGTGCAGGGGATGCC-CATCGTTTACTGTGAAAAAATTAGAGTGTTCAAAGCAGGCTTATG-CCGTTGAATATATTAGCA
TGGAATAATAAGATAGGACCTTGGTACTA-TTTTGTTGGTTTGCGCACCAAGGTAATGATTAATAGGGACAGTT-GGGGG
TATTCGTATTCCATTGTCAGAGGTGAAATTCTTGGATTTTTGGAAGACGAACTACTGCGAAAGCATTTA-CCAAGGATGT
TTTCATTAATCAAGAACGAAAGTTAGGGGATCGAAGATGATTAGATACCATCGTAGTCTTA--
>N.dubia_TA37 Nitzschia dubia strain TA37 18S ribosomal RNA gene, partial sequence
AATTCCAG-CTCCAATAGCGTATATTAAAGTTGTTGCAGTTAAAAAGCTCGTAGTTGGATTTGTGGCTGTCGCTAGCG--
--GCCTATCACTTAGTGT---TAGTGTTT--GCTGGCGTCGCCAT-CCTTGGG--TGGAGCCTGTGTGGCATTAGGTTGT
CGTGCAGGGGATGCC-CATCGTTTACTGTGAGAAAATTAGAGTGTTCAAAGCAGGCTTATG-CCGTTGAATATGTTAGCA
TGGAATAATAAGATAGGACCTCGGTACTA-TTTTGTTGGTTTGCGCACCGAGGTAATGATTAATAGGGACAGTT-GGGGG
TATTCGTATTCCATTGTCAGAGGTGAAATTCTTGGATTTCTGGAAGACGAACTACTGCGAAAGCATTTA-CCAAGGATGT
TTTCATTAATCAAGAACGAAAGTTAGGGGATCGAAGATGATTAGATACCATCGTAGTCTTA--
>N.dubiiformis_s0311 Nitzschia dubiiformis gene for 18S rRNA, partial sequence, strain: s0311
AATTCCAG-CTCCAATAGCGTATATTAAAGTTGTTGCAGTTAAAAAGCTCGTAGTTGGATTTGTGGCTGTCGCTAGCG--
--GCCTATCACCTAGTGT---TAGTGCTT--GCTGGTGTCGCCAT-CCTTGGG--TGGAGCCTGTGTGGCATTAGGTTGT
CGTGCAGGGGATGCC-CATCGTTTACTGTGAGAAAATTAGAGTGTTCAAAGCAGGCTTATG-CCGTTGAATATGTTAGCA
TGGAATAATAAGATAGGACCTTGGTACTA-TTTTGTTGGTTTGCGCACCGAGGTAATGATTAATAGGGACAGTT-GGGGG
TATTCGTATTCCATTGTCAGAGGTGAAATTCTTGGATTTCTGGAAGACGAACTACTGCGAAAGCATTTA-CCAAGGATGT
TTTCATTAATCAAGAACGAAAGTTAGGGGATCGAAGATGATTAGATACCATCGTAGTCTTA--
>N.linearis_Nit53 Nitzschia linearis strain Nit53 small subunit ribosomal RNA gene, partial sequence
AATTCCAG-CTCCAATAGCGTATATTAAAGTTGTTGCAGTTAAAAAGCTCGTAGTTGGATTTGTGGCTGTCGCTAGTG--
--GCCTGTTACTTAGTGA---CAGTGCTT--GCTGGCGTCGCCAT-CCTTGGG--TGGAGCCTGTGTGGCATTAGGTTGT
CGTGCAGGGGATGCC-CATCGTTTACTGTGAGAAAATTAGAGTGTTCAAAGCAGGCTTATG-CCGTTGAATATGTTAGCA
TGGAATAATAAGATAGGACCTTGGTACTA-TTTTGTTGGTTTGCGCACCGAGGTAATGATTAATAGGGACAGTT-GGGGG
TATTCGTATTCCATTGTCAGAGGTGAAATTCTTGGATTTCTGGAAGACGAACTACTGCGAAAGCATTTA-CCAAGGATGT
TTTCATTAATCAAGAACGAAAGTTAGGGGATCGAAGATGATTAGATACCATCGTAGTCTTA--
>N.pellucida_EW229 Nitzschia pellucida strain EW229 18S ribosomal RNA gene, partial sequence
AATTCCAG-CTCCAATAGCGTATATTAAAGTTGTTGCAGTTAAAAAGCTCGTAGTTGGATTTGTGGCTGTCGCTAGCG--
--ACCCAGCACTTGGTGT---TGGTGTTT--GCTGGCGTCGCCAT-CCTTGGG--TGGAGCCTGTGTGGCATTAGGTTGT
CGTGCAGGGGATGCC-CATCGTTTACTGTGAGAAAATTAGAGTGTTCAAAGCAGGCTTATG-CCGTTGAATATGTTAGCA
TGGAATAATAAGATAGGACCTCGGTACTA-TTTTGTTGGTTTGCGCACCGAGGTAATGATTAATAGGGACAGTTGGGGGG
TATTCGTATTCCATTGTCAGAGGTGAAATTCTTGGATTTCTGGAAGACGAACTACTGCGAAAGCATTTA-CCAAGGATGT
TTTCATTAATCAAGAACGAAAGTTAGGGGATCGAAGATGATTAGATACCATCGTAGTCTTA--
>N.tubicola_TCC575 Nitzschia tubicola culture TCC:575 small subunit ribosomal RNA gene, partial sequence
AATTCCAG-CTCCAATAGCGTATATTAAAGTTGTTGCAGTTAAAAAGCTCGTAGTTGGATTTGTGGCTGTCGCTTGCG--
--GCCCGGCACCTAGTGC---CGGTGTTT--GCAAGCGTCGCCAT-CCTTGGG--TGGAACCTGTGTGGCATTAGGTTGT
CGTGCAGGGGATGCC-CATCGTTTACTGTGAAAAAATTAGAGTGTTCAAAGCAGGCTTATG-CCGTTGAATATGTTAGCA
TGGAATAATAAGATAGGACCTTGGTACTA-TTTTGTTGGTTTGCGCACCGAGGTAATGATTAATAGGGACAGTT-GGGGG
TATTCGTATTCCATTGTCAGAGGTGAAATTCTTGGATTTTTGGAAGACGAACTACTGCGAAAGCATTTA-CCAAGGATGT
TTTCATTAATCAAGAACGAAAGTTAGGGGATCGAAGATGATTAGATACCATCGTAGTCTTA--
>N.lorenziana_TCC516 Nitzschia lorenziana clone TCC516 18S ribosomal RNA gene, partial sequence
AATTCCAG-CTCCAATAGCGTATATTAAAGTTGTTGCAGTTAAAAAGCTCGTAGTTGGATTTGTGGCTGTCGCGTGGA--
--GCCCGACACTTAGTGT---TGGTGCTT--GCTTGCGTCGCCAT-CCTTGGG--TCTAGCCTGTGTGGCATTAGCTTGT
CGTGCAGGGGATGCC-CATCTTTTACTGTGAAAAAATTAGAGTGTTCAAAGCAGGCTTATG-CCGTTGAATATGTTAGCA
TGGAATAATAAGATAGGACCTTGGTACTA-TTTTGTTGGTTTGCGCACCAAGGTAATGATTAATAGGGACAGTT-GGGGG
TATTCGTATTCCATTGTCAGAGGTGAAATTCTTGGATTTTTGGAAGACGAACTACTGCGAAAGCATTTA-CCAAGGATGT
TTTCATTAATCAAGAACGAAAGTTAGGGGATCGAAGATGATTAGATACCATCGTAGTCTTA--
>N.ligowskii_TA426 Nitzschia ligowskii strain TA426 18S ribosomal RNA gene, partial sequence
AATTCCAG-CTCCAATAGCGTATATTAAAGTTGTTGCAGTTAAAAAGCTCGTAGTTGGATTTGTGGCTGTCTCGGGCG--
--GCCTGGTACTTAGTGC---CAGTGCTT--GCATGAGTCGCCAT-CCTTGGG--TGGAACCTGTGTGGCATTAGGTTGT
CGTGCAGGGGATGCC-CATCGTTTACTGTGAAAAAATTAGAGTGTTCAAAGCAGGCTTATG-CCGTTGAATATGTTAGCA
TGGAATAATAAGATAGGACCTTGGTACTA-TTTTGTTGGTTTGCGCACCAAGGTAATGATTAAAAGGGACAGTT-GTGGG
TATTCGTATTCCATTGTCAGAGGTGAAATTCTTGGATTTTTGGAAGACGAACTACTGCGAAAGCATTTA-CCAAGGATGT
TTTCATTAATCAAGAACGAAAGTTAGGGGATCGAAGATGATTAGATACCATCGTAGTCTTA--
>N.longissima_KSA20159 Nitzschia longissima strain KSA2015-9 Nitz.longi-ED small subunit ribosomal RNA gene, partial sequence
AATTCCAG-CTCCAATAGCGTATATTAAAGTTGTTGCAGTTAAAAAGCTCGTAGTTGGATTTGTGGCAGTCGTGAACA--
--TCCTTGCACTTGTTGT---TTGTGTAT--GTTTGCGTCGCCAT-CCTTGGG--TGGAAGCTGTGTGGCATTAGGTTGT
CGTGCAGGGGATGCC-CATCGTTTACTGTGAAAAAATTAGAGTGTTCAAAGCAGGCTTATG-CCGTTGAATATATTAGCA
TGGAATAATAAGATAGGACCTTGGTACTA-TTTTGTTGGTTTGCGCACCGAGGTAATGATTAATAGGGACAGTT-GGGGG
TATTCGTATTCCATTGTCAGAGGTGAAATTCTTGGATTTTTGGAAGACGAACTACTGCGAAAGCATTTA-CCAAGGATGT
TTTCATTAATCAAGAACGAAAGTTAGGGGATCGAAGATGATTAGATACCATCGTAGTCTTA--
>N.rectilonga_SZCZE431 Nitzschia rectilonga isolate SZCZE431 small subunit ribosomal RNA gene, partial sequence
AATTCCAG-CTCCAATAGCGTATATTAAAGTTGTTGCAGTTAAAAAGCTCGTAGTTGGATTTGTGGCAGTCGAAGGCA--
--TCCTTGCACTTAGTGT---TAGTGTAT--GCCTTTGTCGCCAT-CCTTGGG--TGGAACCTGTGTGGCATTAGGTTGT
CGTGCAGGGGATGCC-CATCGTTTACTGTGAAAAAATTAGAGTGTTCAAAGCAGGCTTATG-CCGTTGAATATATTAGCA
TGGAATAATAAGATAGGACCTTGGTACTA-TTTTGTTGGTTTGCGCACCGAGGTAATGATTAATAGGGACAGTT-GGGGG
TATTCGTATTCCATTGTCAGAGGTGAAATTCTTGGATTTTTGGAAGACGAACTACTGCGAAAGCATTTA-CCAAGGATGT
TTTCATTAATCAAGAACGAAAGTTAGGGGATCGAAGATGATTAGATACCATCGTAGTCTTA--
>N.acicularis_R20 Nitzschia acicularis strain R20 small subunit ribosomal RNA gene, partial sequence
AATTCCAG-CTCCAATAGCGTATATTAAAGTTGTTGCAGTTAAAAAGCTCGTAGTTGGATTTGTGGCGTACGCGTGCG--
--TATCGGCATTC-GTGC---TTGATGTT--GCTAGCGTGGCCAT-CCTTGGG--TGGAATCAGTGTGGCATTTGGTTGT
CGTGCTGGGGATGCC-CATCGTTTACTGTGAAAAAATTAGAGTGTTCAAAGCAGGCTTATG-CCGTTGAATATATTAGCA
TGGAATAATAAGATAGGACGTTGGTACTA-TTTTGTTGGTTTGCGCACCAAGGTAATGATTAATAGGGACAGTT-GGGGG
TATTCGTATTCCATTGTCAGAGGTGAAATTCTTGGATTTTTGGAAGACGAACTACTGCGAAAGCATTTA-CCAAGGATGT
TTTCATTAATCAAGAACGAAAGTTAGGGGATCGAAGATGATTAGATACCATCGTAGTCTTA--
>N.gracilis_TCC576 Nitzschia gracilis culture TCC:576 small subunit ribosomal RNA gene, partial sequence
AATTCCAG-CTCCAATAGCGTATATTAAAGTTGTTGCAGTTAAAAAGCTCGTAGTTGGATTTGTGGCGTACGCGTGCG--
--TATCGGCATTC-GTGC---TTGATGTT--GCTAGCGTGGCCAT-CCTTGGG--TGGAATCAGTGTGGCATTTGGTTGT
CGTGCTGGGGATGCC-CATCGTTTACTGTGAAAAAATTAGAGTGTTCAAAGCAGGCTTATG-CCGTTGAATATATTAGCA
TGGAATAATAAGATAGGACGTTGGTACTA-TTTTGTTGGTTTGCGCACCAAGGTAATGATTAATAGGGACAGTT-GGGGG
TATTCGTATTCCATTGTCAGAGGTGAAATTCTTGGATTTTTGGAAGACGAACTACTGCGAAAGCATTTA-CCAAGGATGT
TTTCATTAWTCAAGAACGAAAGTTAGGGGATCGAAGATGATTAGATACCATCGTAGTCTTA--
>N.cf.ardua_LRT2013_L44 Nitzschia cf. ardua strain L44 small subunit ribosomal RNA gene, partial sequence
AATTCCAG-CTCCAATAGCGTATATTAAAGTTGTTGCAGTTAAAAAGCTCGTAGTTGGATTTGTGGCTGTCGCGTGCG--
--GCTCGGCATTTCGTGC---TGTTGCTT--GCTAGCGTCGCCAT-CCTTGGG--TGGAACCTGTGTGGCATTAGGTTGT
CGTGCAGGGGATGCC-CATCGTTTACTGTGAAAAAATTAGAGTGTTCAAAGCAGGCTTACGCCCGTTGAATATATTAGCA
TGGAATAATAAGATAGGACCTTGGTACTA-TTTTGTTGGTTTGCGCACCAAGGTAATGATTAATAGGGACAGTT-GGGGG
TATTCGTATTCCATTGTCAGAGGTGAAATTCTTGGATTTTTGGAAGACGAACTACTGCGAAAGCATTTACCCAAGGATGT
TTTCATTAATCAAGAACGAAAGTTAGGGGATCGAAGATGATTAGATACCATCGTAGTCTTA--
>N.inordinata_BIOTAII44 Nitzschia inordinata isolate BIOTAII-44 small subunit ribosomal RNA gene, partial sequence
------AG-CTCCCATAGCGTATTTTAAAGTCGTTGCAGTTAAAAAGCTCGTAGTTGGATTTGTGGCCGTCGCTTGCG--
--GCCCGACTACTAGTGT---TAGGGCCT--GCCAGCGTCGCCAT-CCTTGGG--TGGAATTTGTGTGGCATTAGGTTGT
CGTGTAGGGGATGCC-CATCTTTTACTGTGAAAAAATTAGAGTGTTCAAAGCAGGCTTACG-CCGTTGAATATATTAGCA
TGGAATAATAAGATAGGACCTCGGTACTA-TTTTGTTGGTTTGCGCACCAAGGTAATGATTTATAGGGACAGTA-GGGGG
TATTCGTATTCCATTGTCAGAGGTGAAATTCTTGGATTTCTGGAAGACGAACTACTGCGAAAGCATTTA-CCAAGGATGT
TTTCATTAATCAAGAACGAAAGTTAGGGGATCGAAGATGATTAGATACCATCGTAGTCTTA--
>N.cf.dissipata_var.media_BC0470 Nitzschia cf. dissipata var. media strain BC0470 small subunit ribosomal RNA gene, partial sequence
AATTCCAG-CTCCAATAGCGTATATTAAAGTTGTTGCAGTTAAAAAGCTCGTAGTTGGATTTGTGGCTGTCGTTGTCT--
--TTTCCCGTCTCTGATG---GGTATTGG--ATTAGCGTCGCCAT-CCTTGGG--TGGAACCTGTGTGGCATTAGGTTGT
CGTGCAGGGGATGCC-CATCGTTTACTGTGAAAAAATTAGAGTGTTCAAAGCAGGCTTATG-CCGTTGAATATATTAGCA
TGGAATAATAAGATAGGACCTTGGTACTA-TTTTGTTGGTTTGCGCACCAAGGTAATGATTAATAGGGTCAGTT-GGGGG
TATTCGTATTCCATTGTCAGAGGTGAAATTCTTGGATTTTTGGAAGACGAACTACTGCGAAAGCATTTA-CCAAGGATGT
TTTCATTAATCAAGAACGAAAGTTAGGGGATCGAAGATGATTAGATACCATCGTAGTCTTA--
>N.dissipata_TCC707 Nitzschia dissipata culture TCC:707 small subunit ribosomal RNA gene, partial sequence
AATTCCAG-CTCCAATAGCGTATATTAAAGTTGTTGCAGTTAAAAAGCTCGTAGTTGGATTTGTGGCTGTCGTTGTCT--
--TTTCCCGTCTCTGATG---GGTATTGG--ATTAGCGTCGCCAT-CCTTGGG--TGGAACTTGTGTGGCATTAGGTTGT
CGTGCAGGGGATGCC-CATCGTTTACTGTGAAAAAATTAGAGTGTTCAAAGCAGGCTTATG-CCGTTGAATATATTAGCA
TGGAATAATAAGATAGGACCTTGGTACTA-TTTTGTTGGTTTGCGCACCAAGGTAATGATTAATAGGGTCAGTT-GGGGG
TATTCGTATTCCATTGTCAGAGGTGAAATTCTTGGATTTTTGGAAGACGAACTACTGCGAAAGCATTTA-CCAAGGATGT
TTTCATTAATCAAGAACGAAAGTTAGGGGATCGAAGATGATTAGATACCATCGTAGTCTTA--
>N.cf.recta_BC0795 Nitzschia cf. recta strain BC0795 small subunit ribosomal RNA gene, partial sequence
AATTCCAG-CTCCAATAGCGTATATTAAAGTTGTTGCAGTTAAAAAGCTCGTAGTTGGATTTGTGGCTGTCGCTGTCT--
--TTTCCTCTCTATGAGG---GGTATTGG--ACTAGCGTCGCCAT-CCTTGGG--TGGAAGCTGTGTGGCATTAGGTTGT
CGTGCAGTGGATGCC-CATCATTTACTGTGAAAAAATTAGAGTGTTCAAAGCAGGCTTATG-CCGTTGAATATATTAGCA
TGGAATAATAAGATAGGACCTTGGTACTA-TTTTGTTGGTTTGCGCACCAAGGTAATGATTAATAGGGTCAGTT-GGGGG
TATTCGTATTCCATTGTCAGAGGTGAAATTCTTGGATTTTTGGAAGACGAACTACTGCGAAAGCATTTA-CCAAGGATGT
TTTCATTAATCAAGAACGAAAGTTAGGGGATCGAAGATGATTAGATACCATCGTAGTCTTA--
>N.sigmoidea_BC0787 Nitzschia sigmoidea strain BC0787 small subunit ribosomal RNA gene, partial sequence
AATTCCAG-CTCCAATGGCGTATATTAAAGTTGTTGCAGTTAAAAAGCTCGTAGTTGGATTTGTGGCTGTCGTGCGCT--
--TTTCTTCTCAATGAGT---TGATGTAG--TGTCGCGTCGCCAT-CCTTGGG--TGGATCCTGTGTGGCATTAGGTTGT
CGTGCAGGGGATGCC-CATCGTTTACTGTGAAAAAATTAGAGTGTTCAAAGCAGGCTTATG-CCGTTGAATATATTAGCA
TGGAATAATAAGATAGGACCTTGGTACTA-TTTTGTTGGTTTGCGCACCAAGGTAATGATTAATAGGGTCAGTT-GGGGG
TATTCGTATTCCATTGTCAGAGGTGAAATTCTTGGATTTTTGGAAGACGAACTACTGCGAAAGCATTTA-CCAAGGATGT
TTTCATTAATCAAGAACGAAAGTTAGGGGATCGAAGATGATTAGATACCATCGTAGTCTTA--
>N.dissipata_TA44 Nitzschia dissipata strain TA44 18S ribosomal RNA gene, partial sequence
AATTCCAG-CTCCAATAGCGTATATTAAAGTTGTTGCAGTTAAAAAGCTCGTAGTTGGATTTGTGGCTGTCGCGTGCT--
--ATGCTTCACTTAGTGT---TGTGTTTG--TGTCGCGTCGCCAT-CCTTGGG--TGGAATCTGCGTGGCATTAGGTTGT
CGTGCAGGGGATGCC-CATCGTTTACTGTGAAAAAATTAGAGTGTTCAAAGCAGGCTTATG-CCGTTGAATATATTAGCA
TGGAATAATAAGATAGGACCTTGGTACTA-TTTTG-TGGTTTGCGCACCAAGGTAATGATTAATAGGGTCAGTT-GGGGG
TATTCGTATTCCATTGTCAGAGGTGAAATTCTTGGATTTTTGGAAGACGAACTACTGCGAAAGCATTTA-CCAAGGATGT
TTTCATTAATCAAGAACGAAAGTTAGGGGATCGAAGATGATTAGATACCATCGTAGTCTTA--
>N.sigma_TA341 Nitzschia sigma strain TA341 18S ribosomal RNA gene, partial sequence
AATTCCAG-CTCCAATAGCGTATATTAAAGTTGTTGCAGTTAAAAAGCTCGTAGTTGGATTTGTGGTAGTTGCTAGCA--
--ACCTGGCATTC-GTGC---TAGTGTGG--GCTGGTGTTACCAT-GCTTGGG--TGGAACCTGTGTGGCATTAGGTTGT
CGTGCAGGGAATGCT-CATCTTTTACTGTGAAAAAATTAGAGTGTTCAAAGCAGGCTTACG-CTGTTGAATATATTAGCA
TGGAATAATCCTAGAGGACCTTGGTTCTA-TTTTGTTGGTTTGCGCACTAAGGTAATGATTAATAGGGACAGTT-GGGGG
TATTTGTATTCCATTGTCAGAGGTGAAATTCTTGGATTTTTGGAAGACAAACTACTGCGAAAGCATTTA-CCAAGGATGT
TTTCATTAATCAAGAACGAAAGTTAGGGGATCGAAGATGATTAGATACCATCGTAGTCTTA--
>N.sigma_TA377 Nitzschia sigma strain TA377 18S ribosomal RNA gene, partial sequence
AATTCCAG-CTCCAATAGCGTATATTAAAGTTGTTGCAGTTAAAAAGCTCGTAGTTGGATTTGTGGTATTCGCCAGCA--
--ACCTGGCATTC-GTGC---TGGTGTAG--GCTGGTGTTGCCAT-GCTTGGG--TGGAACCTGCGTGGCATTAGGTTGT
CGTGCAGGGAATGCT-CATCTTTTACTGTGAAAAAATTAGAGTGTTCAAAGCAGGCTTACG-CCGTTGAATATATTAGCA
TGGAATAATCCTACAGGACCTTGGTTCTA-TTTTGTTGGTTTGCGCACTAAGGTAATGATTAATAGGGACAGTT-GGGGG
TATTTGTATTCCATTGTCAGAGGTGAAATTCTTGGATTTTTGGAAGACAAACTACTGCGAAAGCATTTA-CCAAGGATGT
TTTCATTAATCAAGAACGAAAGTTAGGGGATCGAAGATGATTAGATACCATCGTAGTCTTA--
>N.acidoclinata_TCC560 Nitzschia acidoclinata culture TCC:560 small subunit ribosomal RNA gene, partial sequence
AATTCCAG-CTCCAATAGCGTATATTAAAGTTGTTGCAGTTAAAAAGCTCGTAGTTGGATTTGTGGCTGGTCTCCGTG--
--GCGTGCCCTATTGGGT----TTCGCCG--TCGGAGTCTGCCAT-CTTTGGG--TGGAATCCAGGTGGCATTAGGTTGT
CGCCTGGGGGATGCC-CATCGTTTACTGTGAAAAAATTAGAGTGTTCAAAGCAGGCTTATG-CCGTTGAATATGTTAGCA
TGGAATAATGATATAGGACCTTGGTACTA-TTTTGTTGGTTTGCGCACTGAGGTAATGATTAATAGGGACAGTT-GGGGG
TATTCGTATTCCATTGTCAGAGGTGAAATTCTTGGATTTTTGGAAGACGAACTACTGCGAAAGCATTTA-CCAAGGATGT
TTTCATTAATCAAGAACGAAAGTTAGGGGATCGAAGATGATTAGATACCATCGTAGTCTTA--
>N.cf.frustulum_TCC521 Nitzschia cf. frustulum clone TCC521 18S ribosomal RNA gene, partial sequence
AATTCCAG-CTCCAATAGCGTATATTAAAGTTGTTGCAGTTAAAAAGCTCGTAGTTGGATTTGTGGCTGGTCACAGTG--
--GCGTGCCCTATTGGGT----TCCGCTG--TTTGTGTCTGCCAT-CTTTGGG--TGGAATCTAGGTGGCATTAGGTTGT
CGCCTGGGGGATGCC-CATCGTTTACTGTGAAAAAATTAGAGTGTTCAAAGCAGGCTTATG-CCGTTGAATATGTTAGCA
TGGAATAATGATATAGGACCTTGGTACTA-TTTTGTTGGTTTGCGCACTGAGGTAATGATTAATAGGGACAGTT-GGGGG
TATTCGTATTCCATTGTCAGAGGTGAAATTCTTGGATTTTTGGAAGACGAACTACTGCGAAAGCATTTA-CCAAGGATGT
TTTCATTAATCAAGAACGAAAGTTAGGGGATCGAAGATGATTAGATACCATCGTAGTCTTA--
>N.frustulum_TCC550 Nitzschia frustulum culture TCC:550 small subunit ribosomal RNA gene, partial sequence
AATTCCAG-CTCCAATAGCGTATATTAAAGTTGTTGCAGTTAAAAAGCTCGTAGTTGGATTTGTGGCTGGTCACAGTG--
--GCGTGCCCTATTGGGT----TCCGCTG--TTTGTGTCTGCCAT-CTTTGGG--TGGAATCTAGGTGGCATTAGGTTGT
CGCCTGGGGGATGCC-CATCGTTTACTGTGAAAAAATTAGAGTGTTCAAAGCAGGCTTATG-CCGTTGAATATGTTAGCA
TGGAATAATGATATAGGACCTTGGTACTA-TTTTGTTGGTTTGCGCACTGAGGTAATGATTAATAGGGACAGTT-GGGGG
TATTCGTATTCCATTGTCAGAGGTGAAATTCTTGGATTTTTGGAAGACGAACTACTGCGAAAGCATTTA-CCAAGGATGT
TTTCATTAATCAAGAACGAAAGTTAGGGGATCGAAGATGATTAGATACCATCGTAGTCTTA--
>N.perminuta_TCC885 Nitzschia perminuta culture TCC:885 small subunit ribosomal RNA gene, partial sequence
AATTCCAG-CTCCAATAGCGTATATTAAAGTTGTTGCAGTTAAAAAGCTCGTAGTTGGATTTGTGGC-GGTCACTGTG--
--GCGAGCCCTATTGGGT----TTTGCTG--TTAGTGTCTGCCAT-CTTTGGG--TGGAATCTAGGTGGCATTAGGTTGT
CGCTTGGGGGATGCC-CATCGTTTACTGTGAAAAAATTAGAGTGTTCAAAGCAGGCTTATG-CCGTTGAATATGTTAGCA
TGGAATAATGATATAGGACCTTGGTACTA-TTTTGTTGGTTTGCGCACTGAGGTAATGATTAATAGGGACAGTT-GGGGG
TATTCGTATTCCATTGTCAGAGGTGAAATTCTTGGATTTTTGGAAGACGAACTACTGCGAAAGCATTTA-CCAAGGATGT
TTTCATTAATCAAGAACGAAAGTTAGGGGATCGAAGATGATTAGATACCATCGTAGTCTTA--
>N.fonticola_CRT26 Nitzschia fonticola strain C [RT26] small subunit ribosomal RNA gene, partial sequence
AATTCCAG-CTCCAATAGCGTATATTAAAGTTGTTGCAGTTAAAAAGCTCGTAGTTGGATTTGTGGCTGGTCACGGCG--
--GGGTGGCCTATTGGGT----GATCCTG--CTTGTGTCTGCCAT-CTTTGGG--TGGAATCCAGGTGTCATTAGGTTGT
CGCCTGGGGGATGCC-TATCTTTTACTGTGAAAAAATTAGAGTGTTCAAAGCAGGCTTATG-CCGTTGAATATGTTAGCA
TGGAATAATGATATAGGATTTCGATACTA-TTTTGTTGGTTTGCGTATTGAGATAATGATTAATAGGGACAGTT-GGGGG
TATTCGTATTCCATTGTCAGAGGTGAAATTCTTGGATTTCTGGAAGACGAACTACTGCGAAAGCATTTA-CCAAGGATGT
TTTCATTAATCAAGAACGAAAGTTAGGGGATCGAAGATGATTAGATACCATCGTAGTCTTA--
>N.nandorii_sp.nov.D.LDZ8 Nitzschia nandorii sp. nov.
-ATTCCAG-CTCCAATAGCGTATATTAAAGTTGTTGCAGTTAAAAAGCTCGTAGTTGGATTTGTGGCTGGTCACTGTT--
--GCATGCCCTATTGGGT----TTTGCAG--TTAGTGTCTGCCAT-CTTTGGG--TGGAATCCAGGCCTCATTAGCTTGT
GGTCTGGGGGATGCC-TATCTTTTACTGTGAAAAAATTAGAGTGTTCAAAGCAGGCTTATG-CCGTTGAATATGTTAGCA
TGGAATAATGATATAGGACCTTGGTACTA-TTTTGTTGGTTTGCGCACTAAGGTAATGATTAATAGGGACAGTT-GGGGG
TATTCGTATTCCATTGTCAGAGGTGAAATTCTTGGATTTCTGGAAGACGAACTACTGCGAAAGCATTTA-CCAAGGATGT
TTTCATTAATCAAGAACGAAAGTTAGGGGATCGAAGATGATTAGATACCATCGTAGTCGTC--
>N.nandorii_sp.nov.D.LDZ12 Nitzschia nandorii sp. nov.
-ATTCCAG-CTCCAATAGCGTATATTAAAGTTGTTGCAGTTAAAAAGCTCGTAGTTGGATTTGTGGCTGGTCACTGTT--
--GCATGCCCTATTGGGT----TTTGCAG--TTAGTGTCTGCCAT-CTTTGGG--TGGAATCCAGGCCTCATTAGCTTGT
GGTCTGGGGGATGCC-TATCTTTTACTGTGAAAAAATTAGAGTGTTCAAAGCAGGCTTATG-CCGTTGAATATGTTAGCA
TGGAATAATGATATAGGACCTTGGTACTA-TTTTGTTGGTTTGCGCACTAAGGTAATGATTAATAGGGACAGTT-GGGGG
TATTCGTATTCCATTGTCAGAGGTGAAATTCTTGGATTTCTGGAAGACGAACTACTGCGAAAGCATTTA-CCAAGGATGT
TTTCATTAATCAAGAACGAAAGTTAGGGGATCGAAGATGATTAGATACCATCGTAGTCGTCAT
>N.soratensis_NIT1008KEL_DM1008MK Nitzschia soratensis strain NIT1008KEL [DM1008MK] small subunit ribosomal RNA gene, partial sequence
-----------------------------------------------------------------------CACAGCG--
--GCGTGCCCTATTGGGT----ATTGCTG--TTTGTGTCTGCCAT-CTTTGGG--TGGAATCTAGGAGGCATTAGGTTGT
CGCCTGGGGGCTGCTATATCTTTTACTGTGAAAAAATTAGA-TGTTCAAAGCAGGCTTATG-CCGTTGAATATGTTAGCA
TGGAATAATGATATAGGACCTTGGTACTA-TTTTGTTGGTTTGCGCACTGAGGTAATGATTAATAGGGACAGTT-GGGGG
TATTCGTATTCCATTGTCAGAGGTGAAATTCTTGGATTTTTGGAAGACGAACTACTGCGAAAGCATTTA-CCAAGGATGT
TTTCATTAATCAAGAACGAAAGTTAGGGGATCGAAGATGATTAGATACCATCGTAGTCTTA--
>N.cf.aequorea_NIT1004CAT__DM1004CAT Nitzschia cf. aequorea strain NIT1004CAT [DM1004CAT] small subunit ribosomal RNA gene, partial sequence
AATTCCAG-CTCCAATAGCGTATATTAAAGTTGTTGCAGTTAAAAAGCTCGTAGTTGGATTTGTGGTGTGTCCTGTCG--
--GTGTCCGGTCTTTGACCGTTTCTACTG--TACGGGTCTGCCATGTTTTGGG--TGGAATCTGTGTGGCATTAGGTTGT
CGCGCAGAGGATGCC-CATCGTTTACTGTGAAAAAATTAGAGTGTTCAAAGCAGGCTTATG-CCGTTGAATATATTAGCA
TGGAATAATGATATAGGACCTTGGTACTA-TTTTGTTGGTTTGCGCACTGAGGTAATGATTAATAGGGACAGTT-GGGGG
TATTCGTATTCCATTGTCAGAGGTGAAATTCTTGGATTTTTGGAAGACGAACTACTGCGAAAGCATTTA-CCAAGGATGT
TTTCATTAATCAAGAACGAAAGTTAGGGGATCGAAGATGATTAGATACCATCGTAGTCTTA--
>N.cf.microcephala_LRT2013_L56 Nitzschia cf. microcephala strain L56 small subunit ribosomal RNA gene, partial sequence
AATTCCAG-CTCCAATAGCGTATATTAAAGTTGTTGCAGTTAAAAAGCTCGTAGTTGGATTTGTGGTTCGTCTTGCCG--
--GCTGGGTCTTTTGACC----TTTGCTG--TGCTGGTCGTCCAT-CCTTGGG--TGGAATCTGTGTGGCATTAGGTTGT
CGCGCAGGGGATGCC-CATCGTTTACTGTGAAAAAATTAGAGTGTTCAAAGCAGGCTTATG-CCGTTGAATATATTAGCA
TGGAATAATGATATAGGACCTTGGTACTA-TTTTGTTGGTTTGCGCACTGAGGTAATGATTAATAGGGACAGTT-GGGGG
TATTCGTATTCCATTGTAAGAGGTGAAATTCTTGGATTTTTGGAAGACGAACTACTGCGAAAGCATTTA-CCAAGGATGT
TTTCATTAATCAAGAACGAAAGTTAGGGGATCGAAGATGATTAGATACCATCGTAGTCTTA--
>N.microcephala_R10 Nitzschia microcephala strain R10 small subunit ribosomal RNA gene, partial sequence
AATTCCAG-CTCCAATAGCGTATATTAAAGTTGTTGCAGTTAAAAAGCTCGTAGTTGGATTTGTGGTTCGTCTTGCCG--
--GCTGGGTCTTTTGACC----TTTGCTG--TGCTGGTCGTCCAT-CCTTGGG--TGGAATCTGTGTGGCATTAGGTTGT
CGCGCAGGGGATGCC-CATCGTTTACTGTGAAAAAATTAGAGTGTTCAAAGCAGGCTTATG-CCGTTGAATATATTAGCA
TGGAATAATGATATAGGACCTTGGTACTA-TTTTGTTGGTTTGCGCACTGAGGTAATGATTAATAGGGACAGTT-GGGGG
TATTCGTATTCCATTGTAAGAGGTGAAATTCTTGGATTTTTGGAAGACGAACTACTGCGAAAGCATTTA-CCAAGGATGT
TTTCATTAATCAAGAACGAAAGTTAGGGGATCGAAGATGATTAGATACCATCGTAGTCTTA--
>N.cf.pusilla_CCMP558 Nitzschia cf. pusilla strain CCMP558 small subunit ribosomal RNA gene, partial sequence
AATTCCAG-CTCCAATAGCGTATATTAAAGTTGTTGCAGTTAAAAAGCTCGTAGTTGGATTTGTGGTTCGTCTGGCCG--
--GCCGGGCCTTTTGGCC----TTGGCTG--TGCCGGTCGTCCAT-CCTTGGG--TGGAATCTGTGTGGCATTAGGTTGT
CGCGCAGGGGATGCC-CATCTTTTACTGTGAAAAAATTAGAGTGTTCAAAGCAGGCTTATG-CCGTTGAATATATTAGCA
TGGAATAATGATATAGGACCTTGGTACTA-TTTTGTTGGTTTGCGCACTGAGGTAATGATTAATAGGGACAGTT-GGGGG
TATTCGTATTCCATTGTAAGAGGTGAAATTCTTGGATTTTTGGAAGACGAACTACTGCGAAAGCATTTA-CCAAGGATGT
TTTCATTAATCAAGAACGAAAGTTAGGGGATCGAAGATGATTAGATACCATCGTAGTCTTA--
>N.cf.pusilla_NIT1003CAT Nitzschia cf. pusilla strain NIT1003CAT small subunit ribosomal RNA gene, partial sequence
AATTCCAG-CTCCAATAGCGTATATTAAAGTTGTTGCAGTTAAAAAGCTCGTAGTTGGATTTGTGGTTCGTCCCGCCG--
--GCTGGGTC-ATTGACT----TTTGCTG--TGCTGGTCGTCCAT-CCTTGGG--TGGAATCTGTGTGGCATTAGGTTGT
CGCGCAGGGGATGCC-CATCGTTTACTGTGAAAAAATTAGAGTGTTCAAAGCAGGCTTATG-CCGTTGAATATATTAGCA
TGGAATAATGATATAGGACCTTGGTACTA-TTTTGTTGGTTTGCGCACTGAGGTAATGATTAATAGGGACAGTT-GGGGG
TATTCGTATTCCATTGTAAGAGGTGAAATTCTTGGATTTTTGGAAGACGAACTACTGCGAAAGCATTTA-CCAAGGATGT
TTTCATTAATCAAGAACGAAAGTTAGGGGATCGAAGATGATTAGATACCATCGTAGTCTTA--
>N.pusilla_L1_IRTA_1 Nitzschia pusilla strain L1 [IRTA 1] small subunit ribosomal RNA gene, partial sequence
AATTCCAG-CTCCAATAGCGTATATTAAAGTTGTTGCAGTTAAAAAGCTCGTAGTTGGATTTGTGGTTCGTCCAGCTG--
--GCTGGGTC-TTTGACT----TTTGCTG--TGCTGGTCGTCCAT-CCTTGGG--TGGAATCTGTGTGGCATTAGGTTGT
CGCGCAGGGGATGCC-CATCGTTTACTGTGAAAAAATTAGAGTGTTCAAAGCAGGCTTATG-CCGTTGAATATATTAGCA
TGGAATAATGATATAGGACCTTGGTACTA-TTTTGTTGGTTTGCGCACTGAGGTAATGATTAATAGGGACAGTT-GGGGG
TATTCGTATTCCATTGTAAGAGGTGAAATTCTTGGATTTTTGGAAGACGAACTACTGCGAAAGCATTTA-CCAAGGATGT
TTTCATTAATCAAGAACGAAAGTTAGGGGATCGAAGATGATTAGATACCATCGTAGTCTTA--
>N.valdestriata_SZCZCH969 Nitzschia valdestriata isolate SZCZCH969 18S ribosomal RNA gene, partial sequence
AATTCCAG-CTCCAATAGCGTATATTAAAGTTGTTGCAGTTAAAAAGCTCGTAGTTGGATTTGTGGTTCGTCCCGCCG--
--GCTGGGTCTTTGACCT--------TTG--TGCTGGTCGTCCAT-CCTTGGG--TGGAATCTGTGTGGCATTAGGTTGT
CGCGCAGGGGATGCC-CATCGTTTACTGTGAAAAAATTAGAGTGTTCAAAGCAGGCTTATG-CCGTTGAATATATTAGCA
TGGAATAATGATATAGGACCTTGGTACTA-TTTTGTTGGTTTGCGCACTGAGGTAATGATTAATAGGGACAGTT-GGGGG
TATTCGTATTCCATTGTAAGAGGTGAAATTCTTGGATTTTTGGAAGACGAACTACTGCGAAAGCATTTA-CCAAGGATGT
TTTCATTAATCAAGAACGAAAGTTAGGGGATCGAAGATGATTAGATACCATCGTAGTCTTA--
>N.liebethruthii_TA353 Nitzschia liebethruthii strain TA353 18S ribosomal RNA gene, partial sequence
AATTCCAGCCTCCAATAGCGTATATTAAAGTTGTTGCAGTTAAAAAGCTCGTAGTTGGATTTGTGGTTGTGGTTTGGTCG
GCCTCTGCCTTTTGGCGG----TTGGCTG--TACCGATCCGCCAT-CCTTGGG--TGGAATCTGTGTGGCATTAGGTTGT
CGCGCAGGGGATGCC-CATCGTTTACTGTGAGAAAATTAGAGTGTTCAAAGCAGGCTTATG-CCGTTGAATATGTTAGCA
TGGAATAATGATATAGGACCTTGGTACTA-TTTTGTTGGTTTGCGCACTGAGGTAATGATTAATAGGGACAGTT-GGGGG
TATTCGTATTCCATTGTCAGAGGTGAAATTCTTGGATTTTTGGAAGACGAACTACTGCGAAAGCATTTA-CCAAGGATGT
TTTCATTAATCAAGAACGAAAGTTAGGGGATCGAAGATGATTAGATACCATCGTAGTCTTA--
>N.amphibia_TCC498 Nitzschia amphibia culture TCC:498 small subunit ribosomal RNA gene, partial sequence
AATTCCAG-CTCCAATAGCGTATATTAAAGTTGTTGCAGTTAAAAAGCTCGTAGTTGGATTTGTGGTGTGTCCTGTCG--
--GTCCATAGGCTCTGCCAA-TGTGTCTG--TACGGGTCTGCCTT-TCATGGGATTGTTGGCCTTGTGGCATTAGGTTGT
CGCATTGTCGATGCC-CATCTTTTACTGTGAAAAAATTAGAGTGTTCAAAGCAGGCTTATG-CCGTTGAATATGTTAGCA
TGGAATAATGATATAGGACCTTGGTACTA-TTTTGTTGGTTTGCGCACTAAGGTAATGATTAATAGGGACAGTT-GGGGG
TATTCGTATTCCATTGTCAGAGGTGAAATTCTTGGATTTTTGGAAGACGAACTACTGCGAAAGCATTTA-CCAAGGATGT
TTTCATTAATCAAGAACGAAAGTTAGGGGATCGAAGATGATTAGATACCATCGTAGTCTTA--
>N.inconspicua_G7_1 Nitzschia inconspicua strain G7_1 [NIT948CAT, DM 948cat] small subunit ribosomal RNA gene, partial sequence
AATTCCAG-CTCCAATAGCGTATATTAAAGTTGTTGCAGTTAAAAAGCTCGTAGTTGGATTTGTGGTGTGTCCTGTCG--
--GTCCGTGGGCTCAGCCTG-CGTGTCTG--TACGGGTCTGCCTT-TCATGGGATTGTTGGCTCTGTGGCATTAGGTTGT
CGCATTGTTGATGCC-CATCTTTTACTGTGAAAAAATTAGAGTGTTCAAAGCAGGCTTATG-CCGTTGAATATATTAGCA
TGGAATAATGACATAGGACCTTGGTACTA-TTTTGTTGGTTTGCGCACTGAGGTAATGATTAATAGGGACAGTT-GGGGG
TATTCGTATTCCATTGTCAGAGGTGAAATTCTTGGATTTTTGGAAGACGAACTACTGCGAAAGCATTTA-CCAAGGATGT
TTTCATTAATCAAGAACGAAAGTTAGGGGATCGAAGATGATTAGATACCATCGTAGTCTTA--
>N.cf.bulnheimiana_LRT2013_AG Nitzschia cf. bulnheimiana strain Argentina fru [AG1 (207)] small subunit ribosomal RNA gene, partial sequence
AATTCCAG-CTCCAATAGCGTATATTAAAGTTGTTGCAGTTAAAAAGCTCGTAGTTGGATTTGTGGCGCGTCCCGTCG--
--GTCCCCCGGCTCTGCTGG-GGCGGCTGTTTGCGGGTCCGCCTT-TCATGGGACTGCCGGCTCTGTGGCATTAGGTTGT
CGCGTTGTCGGTGCC-CATCTTTTACTGTGAAAAAATTAGAGTGTTCAAAGCAGGCTTATG-CCGTTGAATATATTAGCA
TGGAATAATGATATAGGACCTTGGTACTA-TTTTGTTGGTTTGCGCACTGAGGTAATGATTAATAGGGACAGTT-GGGGG
TATTCGTATTCCATTGTCAGAGGTGAAATTCTTGGATTTTTGGAAGACGAACTACTGCGAAAGCATTTA-CCAAGGATGT
TTTCATTAATCAAGAACGAAAGTTAGGGGATCGAAGATGATTAGATACCATCGTAGTCTTA--
