# Supplementary material for: ﻿Morphology and phylogeny of Nitzschianandorii sp. nov. (Bacillariophyceae), a new small-celled lanceolate species from a post-mining reservoir
Source: PhytoKeys. 2024 Apr 4;241:1–26. doi: 10.3897/phytokeys.241.117406 (PMC11009488; doi:10.3897/phytokeys.241.117406)
Supplement: Supplementary material 6 — File with three-gene concatenated alignment [file phytokeys-241-001_article-117406__-s006.fasta]

>E.bilunaris_UTEX_FD412 Eunotia bilunaris strain UTEX FD412
AG-CTCCAATAGCGTATATTAAAGTTGTTGCAGTTAAAAAGCTCGTAGTTGGATTTGTGGCAGGTGCGTGC---TGCCCG
ACACTTTGTGT----TGGTGTTG--GTACGTGCCGCCAT-CCTTGGG--TGGAACCTGTGTGGCATTAGGTTGTCGTGCA
GGGGATGCC-CATCTTTTACTGTGAAAAAATTAGAGTGTTCAAAGCAGGCTTATG-CCGTTGAATATATTAGCATGGAAT
AATGAGATAGGACCTTGGTACTA-TTTTGTTGGTTTGCGCACCAAGGTAATGATTAATAGGGACAGTT-GGGGGTATTCG
TATTCCATTGTCAGAGGTGAAATTCTTGGATTTCTGGAAGACGAACTACTGCGAAAGCATTTA-CCAAGGATGTTTTCAT
TAATCAAGAACGAAAGTTAGGGGATCGAAGATGATTAGATACCATCGTAGTCTTTGCTGCTGCAGTTGCTGGTGAATCTT
CTACAGCAACATGGACTGTTGTATGGACAGATTTATTAACAGCTTGTGATCGTTACCGTGCTAAAGCTTATCGTGTAGAT
CCAGTTCCTAATACAACAAATCAATACTTTGCTTTCATCGCATATGAAGGTGATTTATTTGAAGAAGGTTCTTTATCTAA
CTTAACAGCATCTATTATTGGTAACGTTTTCGGATTTAAAGCAGTATCTGCTTTACGTTTAGAAGATATGCGTATTCCTC
ACTCATATTTAAAAACATTCCAAGGTCCAGCTACAGGTATTATTGTAGAACGTGAACGTTTAAACAAATATGGTACTCCA
TTATTAGGAGCAACAGTAAAACCAAAATTAGGTCTTTCTGGTAAAAACTACGGTCGTGTAGTATACGAAGGTTTAAAAGG
TGGTTTAGACTTCTTAAAAGATGACGAAAACATTAACTCTCAACCATTTATGCGTTGGAGAGAACGTTACTTAAACTGTA
TAGAAGGTATTAACCGTGCTGCTGCTGCAACAGGTGAAGTTAAAGGTTCATATTTAAACGTTACTGCAGCTACTCAAGAA
GAAGTTTATAAACGTGCATTATTTGCTAAAGAACTTGGATCTGTAATTATTATGATCGACTTAGTAATGGGCTATACAGC
AATTCAAACAATTGCTCTTTGGGCACGTGAACACGATATGATTTTACATTTACACCGTGCTGGTAACTCTACATACGCTC
GTCAAAAAAATCATGGTATTAACTTCCGTGTTATTTGTAAATGGATGCGTATGTCTGGTGTAGATCATATTCATGCCGGT
ACAGTTGTTGGTAAATTAGAAGGTGATCCTTTAATGATTAAAGGTTTCTATGATACATTACGTTTAACAAAACTTGAAGT
AAATTTACCTTATGGTATATTCTTCGAAATGGGATGGGCTAGTTTACGTAAATGTTTACCAGTTGCATCTGGTGGTATTC
ATGCAGGTCAAATGCACCAATTAGTACATTATTTAGGTGATGACGTTATATTACAATTTGGTGGTGGTACAATTGGTCAC
CCAGATGGTATTCAAGCAGGTGCTACAGCTAACCGTGTTGCTTTAGAATCAATGATTTTAGCTCGTAACGAAGGTGCTGA
CTTGGAGGAATTTATCATTCATTATTAGGTCCGGATACATTAGAAGAATCATTCCCATTCTTCGGTTATGACTGGCGTGA
TAAAAATAAAATGACAACAATCCTAGGTATTCACTTATGTGTTTTAGGTCTAGGTTCTTTCTTATTAGTTGTAAAAGCAA
TGTATTTAGGTGGTGTTTATGACACTTGGGCACCTGGTGGTGGCGACGTTCGTTATATAACAACTCCTACTTTAAACCCA
ATTGTAATATTTGGTTACGTATTCCGTTCTCCATTCGGTGGAGATGGTTGGGTAGTAGCTGTAAATAATATGGAAGATCT
TGTTGGTGGTCATATTTGGGTTGCAATATTATGTATTACTGGTGGTATATTCCACATTTTCACTAAACCGTTTGCTTGGG
CACGTCGTGCTTTTGTTTGGTCAGGTGAAGCATACTTATCTTATAGTTTAGCTGCTATCTGTATTATGGGTTTAACAGCT
TCATTATATTCTTGGTATAATAATACAGCATATCCAAGTGAATTCTATGGTCCAACTGGTCCAGAAGCTTCACAAGCTCA
AGCATTTACATTCTTAGTTCGTGACCAACGTTTAGGTGCTAATATATCTTCAGCTCAAGGTCCAACTGGTTTAGGTAAAT
ATTTAATGCG
>N.acicularis_R20 Nitzschia acicularis strain R20
AG-CTCCAATAGCGTATATTAAAGTTGTTGCAGTTAAAAAGCTCGTAGTTGGATTTGTGGCGTACGCGTGC---GTATCG
GCATTC-GTGC----TTGATGTT--GCTAGCGTGGCCAT-CCTTGGG--TGGAATCAGTGTGGCATTTGGTTGTCGTGCT
GGGGATGCC-CATCGTTTACTGTGAAAAAATTAGAGTGTTCAAAGCAGGCTTATG-CCGTTGAATATATTAGCATGGAAT
AATAAGATAGGACGTTGGTACTA-TTTTGTTGGTTTGCGCACCAAGGTAATGATTAATAGGGACAGTT-GGGGGTATTCG
TATTCCATTGTCAGAGGTGAAATTCTTGGATTTTTGGAAGACGAACTACTGCGAAAGCATTTA-CCAAGGATGTTTTCAT
TAATCAAGAACGAAAGTTAGGGGATCGAAGATGATTAGATACCATCGTAGTCTTAGCAGCAGCAGTAGCAGGTGAATCTT
CTACAGCAACTTGGACAGTTGTATGGACTGATTTATTAACAGCTTGTGATCGTTACCGTGCAAAAGCGTACCGTGTAGAT
CCAGTTCCAAATGCAGCTGATACATACTTCGCATTTATCGCATACGAATGTGATTTATTTGAAGAAGGTTCATTAGCTAA
CTTAACAGCTTCTATCATCGGTAACGTATTTGGTTTCAAAGCAGTAGCTGCTTTACGTTTAGAAGATATGCGTATTCCTC
ACTCATATTTAAAAACATTCCAAGGTCCTGCAACTGGTATCGTTGTAGAACGTGAACGTTTAAACAAATATGGTGTTCCT
TTATTAGGTGCTACTGTAAAACCTAAATTAGGTTTATCTGGTAAAAACTACGGTCGTGTAGTATACGAAGGTTTAAAAGG
TGGTTTAGACTTCTTAAAAGATGATGAAAACATTAACTCACAACCATTCATGCGTTGGAGAGAGCGTTTCTTAAACTGTA
TGGAAGGTATCAACCGTGCTTCAGCTGCTACAGGTGAAGTTAAAGGTTCTTACTTAAACATTACAGGTGCTACAATGGAA
GACGTTTACGAACGTGCTGAGTATGCTAAAGAAGTAGGTTCTGTAATTGTAATGATCGATTTAGTAATGGGTTACACAGC
AATTCAAAGTATTGCTTTATGGGCTCGTAAAAATGATATGCTTTTACACTTACACCGTGCAGGTAACTCAACTTACGCGC
GTCAAAAAAACCACGGTATTAACTTCCGTGTAATCTGTAAATGGATGCGTATGTCTGGTGTGGATCATATTCACGCAGGT
ACAGTTGTAGGTAAATTAGAAGGTGATCCTTTAATGATTAAAGGTTTCTACGATGTTTTACGTTTAACAACATTAGAAGT
TAACTTACCTTTTGGTATTTTCTTTGAAATGCCATGGGCGTCTTTACGTCGTTGTATGCCAGTTGCTTCAGGTGGTATCC
ATTGTGGTCAAATGCACCAACTAGTACATTACTTAGGTGATGACGTAGTATTACAATTTGGTGGTGGTACAATTGGTCAC
CCAGATGGTATTCAAGCGGGTGCTACAGCTAACCGCGTTGCTTTAGAAGCAATGGTATTAGCACGTAACGAAGGTGCAGA
CTTGGTGGTATTTACCACTCTTTATTAGGTCCAGATACATTAGAAGAGTCATTCCCATTCTTTGGCTATGATTGGCGTGA
TAAAAATAAGATGACAACAATTTTAGGTATTCACTTATGTCTTCTAGGTTGTGGTGCTTTCTTATTAGTTATCAAAGCAA
TGTATTTAGGTGGTGTATATGATACATGGGCACCAGGTGGTGGCGATGTTCGTTTTATTACAACTCCAACATTAAACCCA
ATCGTAATTTTTGGTTACGTATTCCGTTCTCCATTTGGTGGTGACGGCTGGGTTGTATCTGTTAACAACATGGAAGATGT
TATTGGTGGTCATATCTGGGTTGGTATTTTATGTATCACTGGTGGTATTTGGCATATCTTTACTAAACCATTCGCTTGGG
CACGTCGTGCTTTCGTTTGGTCAGGTGAAGCATATCTTTCATACAGTTTAGCAGCTATTTCTTTAATGGGATTCACTGCT
TCATTATATTCATGGTACAATAATACTGCATACCCAAGTGAATTATATGGTCCAACTGGTCCTGAAGCTTCTCAATCACA
AGCGTTCACATTCTTAGTTCGTGACCAACGTTTAGGTGCGAATGTTTCATCAGCACAAGGTCCGACTGGTTTAGGTAAAT
ACTTAATGCG
>N.acidoclinata_TCC560 Nitzschia acidoclinata culture TCC:560
AG-CTCCAATAGCGTATATTAAAGTTGTTGCAGTTAAAAAGCTCGTAGTTGGATTTGTGGCTGGTCTCCGT---GGCGTG
CCCTAT-TGGG----TTTCGCCG--TCGGAGTCTGCCAT-CTTTGGG--TGGAATCCAGGTGGCATTAGGTTGTCGCCTG
GGGGATGCC-CATCGTTTACTGTGAAAAAATTAGAGTGTTCAAAGCAGGCTTATG-CCGTTGAATATGTTAGCATGGAAT
AATGATATAGGACCTTGGTACTA-TTTTGTTGGTTTGCGCACTGAGGTAATGATTAATAGGGACAGTT-GGGGGTATTCG
TATTCCATTGTCAGAGGTGAAATTCTTGGATTTTTGGAAGACGAACTACTGCGAAAGCATTTA-CCAAGGATGTTTTCAT
TAATCAAGAACGAAAGTTAGGGGATCGAAGATGATTAGATACCATCGTAGTCTTTGCTGCTGCGGTAGCAGGTGAATCTT
CAACAGCAACTTGGACAGTTGTATGGACTGATTTATTAACAGCTTGTGACCGTTACCGGGCTAAAGCTTACCGTGTAGAT
CCAGTTCCAAATGCAACAGACCAATACTTTGCTTTTATCGCATACGAATGTGATTTATTTGAAGAAGGTTCATTAGCAAA
CTTAACAGCATCTATTATTGGTAACGTTTTTGGTTTTAAAGCGGTATCAGCATTACGTTTAGAAGATATGCGTATTCCTC
ACTCATATTTAAAAACATTCCAAGGTCCTGCAACTGGTATTGTTGTAGAACGCGAACGTTTAAATAAATATGGTACTCCA
TTATTAGGTGCAACAGTAAAACCTAAGTTAGGTTTATCAGGTAAAAACTATGGTCGTGTAGTATATGAAGGTTTAAAAGG
TGGTTTAGACTTCTTAAAAGATGATGAAAACATTAACTCACAACCATTCATGCGTTGGAGAGAACGTTTCTTAAACTGTA
TGGAAGGTATTAACCGTGCTTCTGCTGCTACCGGTGAAGTAAAAGGTTCTTACTTAAACGTTACAGCTGCAACTATGGAA
GAAGTAATTAAACGTTGTGAATATGCTAAAGAAGTAGGTTCTATCATCGTTATGATCGATTTAGTTATGGGTTACACAGC
AATTCAAAGTGCTGCAATTTGGGCTCGTGAAAACGATATGCTTTTACATTTACACCGTGCAGGTAACTCAACATACGCGC
GTCAAAAAAATCATGGTATTAACTTCCGTGTAATTTGTAAATGGATGCGTATGTCTGGTGTAGATCATATTCACGCTGGT
ACAGTTGTAGGTAAATTAGAAGGTGATCCTTTAATGATTAAAGGTTTCTACGATACTTTACGTTTAACTACATTAGAAGT
TAACTTACCTTATGGTATTTTCTTTGAAATGCCTTGGGCTAGTTTACGTCGTTGTATGCCAGTTGCTTCTGGTGGTATCC
ACTGTGGTCAAATGCACCAATTAGTACACTACTTAGGTGATGATGTAGTATTACAATTTGGTGGTGGTACAATTGGTCAC
CCAGATGGTATCCAAGCGGGTGCTACAGCTAATCGTGTTGCTTTAGAAGCAATGATTTTAGCTCGTAATGAAGGTGCTGA
C-------------------------------------------------------------------------------
--------------------------------------------------------------------------------
--------------------------------------------------------------------------------
--------------------------------------------------------------------------------
--------------------------------------------------------------------------------
--------------------------------------------------------------------------------
--------------------------------------------------------------------------------
--------------------------------------------------------------------------------
----------
>N.aequorea_Dillu38 Nitzschia aequorea strain Dillu38
AG-CTCCAATAGCGTATATTAAAGTTGTTGCAGTTAAAAAGCTCGTAGTTGGATTTGTGGCAGTCGCGTGC---GGCCCG
GCATTC-GTGC----CGGTGCTT--GCTAGCGTCGCCAT-CCTTGGG--TGGAACCTGTGTGGCATTAGGTTGTCGTGCA
GGGGATGCC-CATCGTTTACTGTGAAAAAATTAGAGTGTTCAAAGCAGGCTTATG-CCGTTGAATATATTAGCATGGAAT
AATAAGATAGGACCTTGGTACTA-TTTTGTTGGTTTGCGCACCAAGGTAATGATTAATAGGGACAGTT-GGGGGTATTCG
TATTCCATTGTCAGAGGTGAAATTCTTGGATTTTTGGAAGACGAACTACTGCGAAAGCATTTA-CCAAGGATGTTTTCAT
TAATCAAGAACGAAAGTTAGGGGATCGAAGATGATTAGATACCATCGTAGTCTTAGCAGCAGCAGTAGCTGGTGAATCGT
CTACAGCAACTTGGACAGTTGTATGGACTGATTTATTAACAGCTTGTGATCGTTACCGTGCGAAAGCTTACCGTGTAGAT
CCAGTTCCAAACTCAACAGATTCATTCTTCGCGTTCATCGCATACGAATGTGATTTATTTGAAGAAGGTTCTTTAGCTAA
CTTAACAGCTTCTATTATTGGTAACGTATTTGGATTTAAAGCTGTATCAGCTTTACGTTTAGAAGATATGCGTATTCCTC
ACTCATACTTAAAGACTTTCCAAGGTCCTGCTACAGGTATCGTTGTAGAGCGTGAGCGTTTAAACAAATACGGTGTTCCT
TTATTAGGTGCTACAGTAAAACCTAAATTAGGTTTATCTGGTAAAAACTACGGTCGTGTAGTTTTCGAAGGTTTAAAAGG
TGGTTTAGACTTCTTAAAGGATGATGAGAATATTAACTCACAACCATTCATGCGTTGGAGAGAGCGTTTCTTAAACTGTA
TGGAAGGTATTAACCGTGCTTCAGCTGCTACAGGTGAAGTTAAAGGTTCTTACTTAAACGTTACAGGTGCTACAATGGAA
GACGTTTACGAACGTTCTGAGTACGCTAAAGAAGTAGGTTCTGTAATTATCATGATCGATTTAGTAATGGGTTATACAGC
AATTCAAAGTATTGCTTTATGGGCTCGTGATAATGATATGTTATTACATTTACACCGTGCTGGTAACTCAACTTACGCTC
GTCAAAAGAATCATGGTATTAACTTCCGTGTAATCTGTAAATGGATGCGTATGTCTGGTGTAGATCATATCCACGCTGGT
ACAGTTGTAGGTAAATTAGAAGGTGATCCTTTAATGATTAAAGGTTTCTACGATACTTTACGTTTAACAACATTAGAAGT
TAACTTACCTTACGGTATCTTCTTTGAAATGCCATGGGCGTCTTTACGTCGTTGTATGCCAGTTGCTTCAGGTGGTATCC
ACTGTGGTCAAATGCACCAATTAGTACATTACTTAGGTGATGATGTTGTATTACAATTTGGTGGTGGTACAATTGGTCAC
CCTGATGGTATTCAAGCAGGTGCTACAGCTAACCGTGTTGCTTTAGAAGCAATGGTATTAGCTCGTAACGAAGGTGCTGA
C-------------------------------------------------------------------------------
--------------------------------------------------------------------------------
--------------------------------------------------------------------------------
--------------------------------------------------------------------------------
--------------------------------------------------------------------------------
--------------------------------------------------------------------------------
--------------------------------------------------------------------------------
--------------------------------------------------------------------------------
----------
>N.amphibia_TCC498 Nitzschia amphibia culture TCC:498
AG-CTCCAATAGCGTATATTAAAGTTGTTGCAGTTAAAAAGCTCGTAGTTGGATTTGTGGTGTGTCCTGTC---GGTCCA
TAGGCT-CTGCCAA-TGTGTCTG--TACGGGTCTGCCTT-TCATGGGATTGTTGGCCTTGTGGCATTAGGTTGTCGCATT
GTCGATGCC-CATCTTTTACTGTGAAAAAATTAGAGTGTTCAAAGCAGGCTTATG-CCGTTGAATATGTTAGCATGGAAT
AATGATATAGGACCTTGGTACTA-TTTTGTTGGTTTGCGCACTAAGGTAATGATTAATAGGGACAGTT-GGGGGTATTCG
TATTCCATTGTCAGAGGTGAAATTCTTGGATTTTTGGAAGACGAACTACTGCGAAAGCATTTA-CCAAGGATGTTTTCAT
TAATCAAGAACGAAAGTTAGGGGATCGAAGATGATTAGATACCATCGTAGTCTTTGCAGCAGCGGTAGCTGGTGAATCGT
CTACTGCAACTTGGACAGTTGTATGGACAGATTTATTAACAGCTTGTGACCGTTACCGTGCAAAAGCTTACCGTGTAGAT
CCAGTTCCAAATGCAACAGATCAATACTTTGCATTTATCGCATACGAATGTGATTTATTCGAAGAAGGTTCATTATCGAA
CTTAACAGCTTCTATCATTGGTAACGTTTTTGGTTTTAAAGCGGTATCAGCTTTACGTTTAGAAGATATGCGTATTCCTC
ACTCATATTTAAAAACATTCCAAGGTCCGGCAACAGGTATTGTTGTAGAACGTGAGCGTTTAAATAAATATGGTACTCCA
TTATTAGGTGCAACAGTAAAACCAAAATTAGGTTTATCTGGTAAAAACTATGGTCGTGTAGTATACGAAGGTTTAAAAGG
TGGATTAGATTTCCTAAAAGATGATGAAAACATTAACTCACAACCATTTATGCGTTGGAGAGAACGTTTCTTAAACTGTA
TGGAAGGTATTAATCGTGCATCTGCAGCGACAGGTGAGGTAAAAGGTTCTTACTTAAACGTTACAGCTGCTACTATGGAA
GAAATCTATAAACGTTGTGAGTACGCGAAAGAAGTAGGGTCTGTAATTGTGATGATCGATTTAGTTATGGGTTACACAGC
AATTCAAAGTGCTGCAATCTGGGCTCGTGAAAATGATATGATTTTACATTTACACCGTGCAGGTAACTCTACATACGCGC
GTCAAAAAAATCATGGTATTAACTTCCGTGTTATTTGTAAATGGATGCGTATGTCTGGTGTAGATCACATTCACGCTGGG
ACAGTTGTAGGTAAATTAGAAGGTGATCCTTTAATGATTAAAGGTTTCTACGATACATTACGTTTAACTCAATTAGATGT
AAACTTACCATACGGTATTTTCTTCGAAATGTCTTGGGCTAGTTTACGTCGTTGTATGCCTGTTGCATCAGGTGGTATTC
ACTGTGGTCAAATGCACCAATTAGTACACTACTTAGGTGATGACGTAGTATTACAGTTTGGTGGTGGTACAATTGGTCAC
CCAGATGGTATCCAAGCAGGTGCGACTGCAAACCGTGTTGCTTTAGAAGCAATGATCTTAGCTCGTAACGAAGGTGCTGA
T-------------------------------------------------------------------------------
--------------------------------------------------------------------------------
--------------------------------------------------------------------------------
--------------------------------------------------------------------------------
--------------------------------------------------------------------------------
--------------------------------------------------------------------------------
--------------------------------------------------------------------------------
--------------------------------------------------------------------------------
----------
>N.asteropeae_GU52V2 Nitzschia asteropeae isolate GU52V2
--------------------------------------------------------------------------------
--------------------------------------------------------------------------------
--------------------------------------------------------------------------------
--------------------------------------------------------------------------------
--------------------------------------------------------------------------------
------------------------------------------------------TGCAGCTGCTGTAGCTGGTGAATCTT
CTACAGCTACTTGGACAGTTGTATGGACTGATTTATTAACAGCTTGTGACCGTTACCGTGCTAAAGCTTACCGTGTAGAT
CCAGTTCCAAATACGCCAGATCAATACTTCGCTTTCATCGCATACGAATGTGATTTATTCGAAGAAGGTTCTTTATCGAA
CTTAACAGCATCTATCATTGGTAACGTTTTCGGGTTTAAAGCAGTATCTGCGTTACGTTTAGAAGATATGCGTATTCCTC
ACTCATATTTAAAAACGTTCCAAGGTCCGGCTACAGGTATCATTGTAGAGCGTGAGCGTTTAAACAAATACGGTGTACCA
TTATTAGGTGCAACAGTAAAACCAAAATTAGGTTTATCTGGTAAAAACTACGGTCGTGTAGTATACGAAGGTTTAAAAGG
TGGTTTAGATTTCTTAAAAGATGATGAGAACATTAACTCTCAACCGTTCATGCGTTGGAGAGAGCGTTTCTTAAACTGTA
TGGAAGGTATTAATCGTGCTTCAGCTGCTACAGGTGAAGTTAAAGGTTCTTACTTAAACATTACAGCTGGAACTTTAGAA
GAATGTTACAAACGTGCTGAGTACGCTAAAGAAGTTGGTTCAATCATTATCATGGTTGATTTAGTTATGGGTTACACAGC
TTTACAATCAATGGCTATCTGGTCTCGTGAAAACGATATGCTTTTACACTTACACCGTGCTGGTAACTCTACTTACGCTC
GTCAAAAAAATCATGGTATTAACTTCCGTGTTATTTGTAAATGGATGCGTATGACTGGTGTAGATCATATTCACGCTGGT
ACAGTTGTTGGTAAATTAGAAGGTGATCCTTTAATGATTAAAGGTTTCTACGATACTTTACGTTTAACTACATTAGAAGT
TAACTTACCTTATGGTATCTTCTTCGAAATGCCATGGGCTAGTTTACGTAGATGTATGCCTGTTGCTTCTGGTGGTATCC
ACTGTGGTCAAATGCACCAATTAGTTCATTACTTAGGTGATGATGTAGTATTACAATTTGGTGGTGGTACAATTGGTCAC
CCAGATGGTATTCAAGCTGGTGCTACAGCTAACCGTGTTGCTTTAGAAGCAATGGTTTTAGCTCGTAACGAAGGTGCTGA
TTTGGTGGAATTTATCATTCATTATTAGGTCCTGATACTTTAGAAGAATCATTCCCATTTTTCGGGTATGACTGGCGTGA
TAAAAATAAAATGACAACTATCTTAGGGATTCATTTATGTCTTCTAGGTGCTGGTTCTTTCTTATTCGTTATTAAAGCAA
TGTACTTAGGTGGAGTTTATGATACTTGGGCACCAGGTGGTGGAGATGTTCGTTTCATTACAACTCCAACATTAAATCCG
ATTGTAATTTTTGGATATGTATTCCGTTCTCCATTTGGTGGAGATGGTTGGGTTGTAGCTGTAAATAACATGGAAGATAT
CGTTGGTGGACATATTTGGGTAGGAATCCTATGTATCACTGGTGGTATTTGGCATATTTTCACTAAGCCTTTCGCTTGGG
CACGTCGTGCTTTTGTTTGGTCAGGTGAAGCGTACCTTTCTTATAGTTTAGCTGCTATCTCTCTTATGGGATTCACTGCT
GCATTATACGCTTGGTACAACAACACAGCTTATCCAAGTGAATTATATGGTCCAACGGGTCCTGAAGCGTCTCAATCTCA
AACATTCACATTCTTAGTTCGAGATCAACGTTTAGGTGCAAATGTTTCATCAGCACAAGGTCCAACTGGTTTAGGTAAAT
ACTTAATGCG
>N.bergii_TA139 Nitzschia bergii strain TA139
AG-CTCCAATAGCGTATATTAAAGTTGTTGCAGTTAAAAAGCTCGTAGTTGGATTTGTGGCTGTCGCGTGC---GTCCCG
GCATTC-GTGC----CGGTGTTT--GCTAGCGTCGCCAT-CCTTGGG--TGGAACCTGTGTGGCATTAGGTTGTCGTGCA
GGGGATGCC-CATCTTTTACTGTGAAAAAATTAGAGTGTTCAAAGCAGGCTTATG-CCGTTGAATATATTAGCATGGAAT
AATAAGATAGGACCTTGGTACTA-TTTTGTTGGTTTGCGCACCAAGGTAATGATTAATAGGGACAGTT-GGGGGTATTCG
TATTCCATTGTCAGAGGTGAAATTCTTGGATTTTTGGAAGACGAACTACTGCGAAAGCATTTA-CCAAGGATGTTTTCAT
TAATCAAGAACGAAAGTTAGGGGATCGAAGATGATTAGATACCATCGTAGTCTTTGCTGCTGCAGTAGCAGGTGAATCTT
CAACAGCAACTTGGACAGTTGTATGGACTGATTTATTAACAGCTTGTGACCGTTACCGTGCTAAAGCATACCGTGTAGAT
CCAGTTCCAAATTCAACAGATCAATTCTTTGCTTTTATCGCATATGAATGTGATTTATTTGAAGAAGGTTCGTTAGCTAA
CTTAACAGCATCTATTATCGGTAACGTATTCGGTTTCAAAGCAGTAGCTGCTTTACGTTTAGAAGATATGCGTATTCCAC
ATTCATATTTAAAAACATTCCAAGGTCCTGCTACAGGTATCATTGTAGAACGTGAGCGTTTAAACAAATATGGTGTTCCT
TTATTAGGTGCAACAGTAAAACCTAAATTAGGTTTATCTGGTAAAAACTACGGTCGTGTAGTATATGAAGGTTTAAAAGG
TGGTTTAGACTTCTTAAAAGATGATGAGAACATTAACTCTCAACCATTTATGCGTTGGAGAGAACGTTTCTTAAATTGTA
TGGAAGGTATTAACCGTGCTGCAGCTGCTACAGGTGAGGTTAAAGGTTCTTACTTAAATATTACAGGTGCTACAATGGAA
GACGTTTACGAACGTGCTGAGTACGCTAAAGAAGTAGGTTCTGTAATTGTTATGATCGATTTAGTAATGGGTTATACAGC
AATTCAAAGTATTGCTTTATGGGCTCGTAAAAACGATATGCTTTTACATTTACACCGTGCAGGTAACTCAACTTACGCTC
GTCAAAAAAATCATGGTATTAACTTCCGTGTAATTTGTAAATGGATGCGTATGTCTGGTGTAGATCATATCCACGCTGGT
ACAGTTGTAGGTAAATTAGAAGGTGATCCGTTAATGATTAAAGGTTTCTACGATACTTTACGTTTAACGACATTAGAAGT
TAACTTACCATATGGTATCTTCTTCGAAATGCCGTGGGCTAGTTTACGTCGTTGTATGCCAGTTGCTTCTGGTGGTATCC
ATTGTGGTCAAATGCACCAATTAGTACATTACTTAGGTGATGATGTAGTATTACAATTTGGTGGTGGTACAATCGGTCAC
CCAGATGGTATTCAAGCAGGTGCTACAGCTAACCGTGTTGCTTTAGAAGCAATGGTTTTAGCTCGTAATGAAGGTGCTGA
T-------------------------------------------------------------------------------
--------------------------------------------------------------------------------
--------------------------------------------------------------------------------
--------------------------------------------------------------------------------
--------------------------------------------------------------------------------
--------------------------------------------------------------------------------
--------------------------------------------------------------------------------
--------------------------------------------------------------------------------
----------
>N.capitellata_capitellata_Scot1_Nit54 Nitzschia capitellata strain capitellata-Scot1 [Nit54]
AG-CTCCAATAGCGTATATTAAAGTTGTTGCAGTTAAAAAGCTCGTAGTTGGATTTGTGGCAGTCGCATGC---GGCCCG
GCATTC-GTGC----CGGTGTTT--GCTAGCGTCGCCAT-CCTTGGG--TGGAACCTGTGTGGCATTAGGTTGTCGTGCA
GGGGATGCC-CATCGTTTACTGTGAAAAAATTAGAGTGTTCAAAGCAGGCTTATG-CCGTTGAATATATTAGCATGGAAT
AATAAGATAGGACCTTGGTACTA-TTTTGTTGGTTTGCGCACCAAGGTAATGATTAATAGGGACAGTT-GGGGGTATTCG
TATTCCATTGTCAGAGGTGAAATTCTTGGATTTTTGGAAGACGAACTACTGCGAAAGCATTTA-CCAAGGATGTTTTCAT
TAATCAAGAACGAAAGTTAGGGGATCGAAGATGATTAGATACCATCGTAGTCTTTGCTGCGGCAGTAGCTGGTGAATCTT
CTACTGCAACTTGGACAGTTGTATGGACTGATTTATTAACAGCTTGTGACCGTTACCGTGCGAAAGCTTACCGTGTAGAT
CCAGTTCCAAATGCAACAGATCAATTCTTTGCTTTTATCGCATACGAATGTGATTTATTTGAAGAAGGTTCTTTAGCTAA
CTTAACAGCTTCTATTATTGGTAACGTATTCGGTTTCAAAGCTGTATCAGCTTTACGTTTAGAAGATATGCGTATTCCTC
ACTCATACTTAAAAACATTCCAAGGTCCTGCAACAGGGATCGTTGTAGAACGTGAACGTTTAAACAAATACGGTGTTCCT
TTATTAGGTGCTACAGTAAAACCAAAATTAGGTTTATCTGGTAAAAACTACGGTCGTGTAGTATACGAAGGTTTAAAAGG
TGGTTTAGACTTCTTAAAAGATGATGAAAACATTAACTCACAACCATTTATGCGTTGGAGAGAACGTTTCTTAAACTGTA
TGGAAGGTATTAACCGTGCTTCAGCTGCAACAGGTGAAGTTAAAGGTTCTTACTTAAACGTTACAGGTGCTACAATGGAA
GACGTTTACGAACGTTCTGAGTATGCTAAAGAAGTAGGTTCTGTAATTATCATGATCGATTTAGTAATGGGTTATACAGC
AATTCAAAGTATTGCTTTATGGGCTCGTAAAAACGATATGATTTTACACTTACACCGTGCAGGTAACTCAACTTATGCAC
GTCAAAAAAATCATGGTATTAACTTCCGTGTAATTTGTAAGTGGATGCGTATGTCTGGTGTAGATCATATCCACGCTGGT
ACAGTTGTAGGTAAATTAGAAGGTGATCCTTTAATGATTAAAGGTTTCTACGATACTTTACGTTTAACAACATTACAAGT
TAACTTACCTTACGGTATTTTCTTCGAAATGCCATGGGCTAGTTTACGTCGTTGTATGCCGGTTGCTTCAGGTGGTATCC
ACTGTGGTCAAATGCACCAATTAGTACATTACTTAGGTGATGACGTAGTATTACAATTTGGTGGTGGTACAATTGGTCAC
CCAGATGGTATTCAAGCAGGTGCTACAGCTAACCGTGTTGCTTTAGAAGCAATGATTTTAGCTCGTAACGAAGGTGCTGA
TTTGGTGGAATTTACCATTCATTATTAGGTCCAGATACACTTGAAGAATCATTCCCATTCTTCGGTTACGATTGGAGAGA
CAAAAATAAAATGACTACAATTTTAGGAATTCATTTATGTCTTTTAGGGTGTGGTGCTTTTTTATTAGTTATTAAAGCAA
TGTACTTAGGTGGTGTATACGATACATGGGCACCGGGTGGTGGTGATGTTCGTTTTATTACAACACCAACATTAAATCCA
ATTGTAATTTTTGGTTATGTTTTCCGTTCTCCTTTTGGTGGTGACGGTTGGGTTGTATCTGTAAATAACATGGAAGATGT
TATTGGTGGTCATATCTGGGTTGGTATTTTATGTATTACTGGTGGGATTTGGCACATTTTTACTAAACCATTCGCTTGGG
CACGTCGTGCTTTTGTTTGGTCTGGTGAAGCATATCTTTCTTACAGTTTAGCTGCTATTTCATTAATGGGTTTTACAGCT
TCATTATATTCATGGTACAATAACACTGCATACCCAAGTGAGTTATATGGTCCAACAGGTCCAGAAGCATCACAATCTCA
AGCATTTACATTCTTAGTTCGTGACCAACGTTTAGGTGCTAATGTTTCATCTGCACAAGGTCCAACAGGGTTAGGTAAAT
ACTTAATGCG
>N.captiva_IRTACC152 Nitzschia captiva IRTACC152
--------------------------------------------------------------------------------
--------------------------------------------------------------------------------
--------------------------------------------------------------------------------
--------------------------------------------------------------------------------
--------------------------------------------------------------------------------
------------------------------------------------------TGCTGCGGCAGTAGCTGGTGAATCTT
CTACAGCAACTTGGACAGTTGTATGGACTGATTTATTAACAGCTTGTGACCGTTACCGTGCAAAAGCTTACCGTGTAGAT
CCAGTTCCAAACGCAGCTGACACATACTTCGCGTTTGTCGCATATGAATGTGACTTATTTGAAGAAGGTTCATTAGCTAA
CTTAACAGCATCTATTATTGGTAACGTATTCGGTTTCAAAGCAGTAGCTGCTTTACGTTTAGAAGATATGCGTATTCCAC
ACTCATATTTAAAAACATTCCAAGGTCCTGCGACAGGTATCGTTGTAGAACGTGAGCGTTTAAACAAATATGGTGTTCCT
TTATTAGGTGCTACAGTAAAACCAAAATTAGGTTTATCTGGTAAAAACTATGGTCGTGTAGTATACGAAGGTTTAAAAGG
TGGTTTAGACTTCTTAAAAGATGATGAGAACATTAACTCTCAACCATTCATGCGTTGGAGAGAGCGTTTCTTAAACTGTA
TGGAAGGTATTAACCGTGCTTCAGCTGCTACAGGTGAAGTTAAAGGTTCTTACTTAAACATTACGGGTGCTACAATGGAA
GACGTTTACGAACGTGCTGAGTACGCTAAAGAAGTAGGTTCTGTAATTGTTATGATCGATTTAGTAATGGGTTACACAGC
AATTCAAAGTATTGCTTTATGGGCTCGTTCAAATGACATGCTTTTACACTTACACCGTGCAGGTAACTCAACTTACGCTC
GTCAAAAAAACCATGGTATTAACTTCCGTGTAATCTGTAAATGGATGCGTATGTCTGGTGTAGATCATATCCACGCTGGT
ACAGTTGTAGGTAAATTAGAAGGTGATCCTTTAATGATTAAAGGTTTCTACGATACTTTACGTTTAACTACATTAGAAGT
TAACTTACCTTACGGTATCTTCTTCGAAATGCCATGGGCAAGTTTACGTCGTTGTATGCCAGTTGCTTCAGGTGGTATCC
ATTGTGGTCAAATGCACCAATTAGTACATTACTTAGGTGATGACGTAGTATTACAATTTGGTGGTGGTACAATTGGTCAC
CCAGATGGTATTCAAGCTGGTGCTACAGCTAACCGTGTTGCTTTAGAAGCAATGGTTTTAGCTCGTAATGAAGGTGCTGA
CTTGGTGGTATTTACCATTCATTATTAGGTCCTGATACATTAGAAGAATCATTCCCATTCTTCGGTTACGATTGGCGTGA
TAAAAATAAGATGACAACAATTTTAGGTATTCACTTATGTTTATTAGGTTGTGGTGCTTTCTTATTAGTTATCAAAGCAA
TGTATTTAGGTGGTGTATATGATACATGGGCACCAGGTGGTGGTGATGTACGTTTTATTACAACACCAACATTAAACCCA
ATTGTAGTTTTTGGTTACGTATTCCGTTCTCCATTCGGTGGAGATGGTTGGGTTGTATCAGTTAATAACATGGAAGATAT
TATTGGTGGTCACATCTGGGTTGGTATTTTATGTATCACAGGTGGTATCTGGCACATCTTTACTAAGCCATTCGCATGGG
CACGTCGCGCATTTGTTTGGTCTGGTGAAGCATATCTTTCTTATAGTTTAGCAGCTATCTCATTAATGGGATGGACAGCT
TCATTATACTCTTGGTATAATAATACTGCATACCCAAGTGAATTATATGGTCCAACTGGTCCGGAAGCATCTCAATCACA
AGCATTTACATTCTTAGTACGTGATCAACGTTTAGGTGCAAACGTTTCATCTGCTCAAGGTCCTACTGGTTTAGGTAAGT
ACTTAATGCG
>N.cf.aequorea_NIT1004CAT__DM1004CAT Nitzschia cf. aequorea strain NIT1004CAT [DM1004CAT]
AG-CTCCAATAGCGTATATTAAAGTTGTTGCAGTTAAAAAGCTCGTAGTTGGATTTGTGGTGTGTCCTGTC---GGTGTC
CGGTCT-TTGACCGTTTCTACTG--TACGGGTCTGCCATGTTTTGGG--TGGAATCTGTGTGGCATTAGGTTGTCGCGCA
GAGGATGCC-CATCGTTTACTGTGAAAAAATTAGAGTGTTCAAAGCAGGCTTATG-CCGTTGAATATATTAGCATGGAAT
AATGATATAGGACCTTGGTACTA-TTTTGTTGGTTTGCGCACTGAGGTAATGATTAATAGGGACAGTT-GGGGGTATTCG
TATTCCATTGTCAGAGGTGAAATTCTTGGATTTTTGGAAGACGAACTACTGCGAAAGCATTTA-CCAAGGATGTTTTCAT
TAATCAAGAACGAAAGTTAGGGGATCGAAGATGATTAGATACCATCGTAGTCTTTGCTGCTGCAGTAGCTGGTGAATCTT
CAACAGCAACTTGGACAGTTGTATGGACTGATTTATTAACAGCTTGTGACCGTTACCGTGCTAAAGCTTACCGTGTAGAT
CCAGTTCCAAATTCACCAGATGTATACTTTGCTTTCATCGCATACGAATGTGATTTATTTGAAGAAGGTTCTTTAGCTAA
CTTAACAGCATCTATCATTGGTAACGTTTTTGGTTTTAAAGCTGTATCAGCTTTACGTTTAGAAGATATGCGTATTCCTC
ACTCATACTTAAAAACATTCCAAGGTCCTGCTACAGGTATCATTGTAGAACGTGAACGTTTAAACAAATACGGTGCTCCA
TTATTAGGTGCAACAGTAAAACCAAAATTAGGTTTATCTGGTAAAAACTATGGTCGTGTAGTATACGAAGGTTTAAAAGG
TGGTTTAGACTTCTTAAAAGATGATGAAAACATTAACTCACAACCATTTATGCGTTGGAGAGAGCGTTTCTTAAACTGTA
TGGAAGGTATCAACCGTGCTTCTGCTGCTACAGGTGAAGTAAAAGGTTCTTACTTAAACGTTACAGCTGCTACTATGGAA
GAAGTTTACAAACGTTGTGAATATGCAAAAGAAGTAGGTTCTATCATTGTAATGATCGATTTAGTTATGGGTTACACAGC
AATTCAAAGTACTGCACTTTGGGCTCGTGAAAATGATATGCTTTTACACTTACACCGTGCAGGTAACTCTACATACGCTC
GTCAAAAAAATCATGGTATTAACTTCCGTGTTATTTGTAAATGGATGCGTATGTCTGGTGTAGATCACATCCACGCTGGA
ACAGTTGTAGGTAAATTAGAAGGTGATCCTTTAATGATTAAAGGTTTCTACGATGTTTTACGTTTAACTCACTTAGATGT
TAACTTACCATATGGTCTTTTCTTCGAAATGTCTTGGGCTAGTTTACGTCGTTGTATGCCAGTTGCATCTGGTGGTATTC
ACTGTGGTCAAATGCACCAATTAATCCACTACTTAGGTGATGACGTAGTATTACAATTCGGTGGTGGTACAATTGGTCAC
CCAGATGGTATCCAAGCAGGTGCTACTGCAAACCGTGTTGCTTTAGAAGCTATGGTTTTAGCTCGTAACGAAGGTGCTGA
TTTGGTGGTATTTATCACTCATTATTAGGTCCTGATACTTTAGAAGAATCATTTCCATTCTTTGGTTATGATTGGCGTGA
TAACAATAAAATGACAACAATTTTAGGTATTCATTTATGCCTGTTAGGTTGCGGAGCTTTCTTATTAGTAGCTAAAGCAA
TGTATATTGGTGGTGTATATGATACTTGGGCGCCGGGTGGTGGAGATGTTCGTTTTATTACAACACCAACTTTAAACCCA
ATTGTTATCTTCGGTTATGTATTCCGTTCTCCATTTGGTGGAGATGGTTGGGTTGTTTCTGTAAACAACATGGAAGATAT
TATTGGTGGTCATATTTGGGTTGGAGTTTTATGTATTACTGGTGGTATTTGGCATATTTTCACTAAACCATTTGCATGGG
CACGTCGTGCTTTTGTATGGTCAGGTGAAGCATACCTTTCATACAGTTTAGCAGCAATTGCTCTTATGGGTTGGACTGCT
TCTTTATACTCTTGGTATAATAATACAGCATATCCAAGTGAATTATATGGACCAACAGGTCCTGAAGCATCACAATCGCA
AGCATTTACATTCTTAGTTCGTGACCAACGTTTAGGTGCTAATGTTTCATCAGCACAAGGTCCAACTGGTTTAGGTAAAT
ACTTAATGCG
>N.cf.ardua_LRT2013_L44 Nitzschia cf. ardua LRT-2013 strain L44
AG-CTCCAATAGCGTATATTAAAGTTGTTGCAGTTAAAAAGCTCGTAGTTGGATTTGTGGCTGTCGCGTGC---GGCTCG
GCATTTCGTGC----TGTTGCTT--GCTAGCGTCGCCAT-CCTTGGG--TGGAACCTGTGTGGCATTAGGTTGTCGTGCA
GGGGATGCC-CATCGTTTACTGTGAAAAAATTAGAGTGTTCAAAGCAGGCTTACGCCCGTTGAATATATTAGCATGGAAT
AATAAGATAGGACCTTGGTACTA-TTTTGTTGGTTTGCGCACCAAGGTAATGATTAATAGGGACAGTT-GGGGGTATTCG
TATTCCATTGTCAGAGGTGAAATTCTTGGATTTTTGGAAGACGAACTACTGCGAAAGCATTTACCCAAGGATGTTTTCAT
TAATCAAGAACGAAAGTTAGGGGATCGAAGATGATTAGATACCATCGTAGTCTTTGCTGCTGCTGTAGCGGGTGAATCTT
CGACAGCAACTTGGACAGTTGTATGGACAGATTTACTAACGGCTTGTGATCGTTATCGTGCGAAAGCTTATCGTGTAGAT
CCAGTTCCAAACGCGACAGACCAATTTTTCGCATTTATCGCGTATGAATGTGATTTATTTGAAGAAGGCTCATTAGCAAA
CTTAACTGCGTCTATTATTGGTAACGTATTTGGTTTCAAAGCTATTTCGGCTTTACGTTTGGAAGATATGCGTATTCCTC
ACTCATATTTAAAAACTTTCCAAGGTCCTGCTACTGGTATCGTTGTAGAACGTGAACGTTTAAACAAGTATGGTGTTCCT
TTGTTAGGTGCAACAGTAAAACCTAAATTAGGTTTATCTGGTAAAAACTATGGTCGTGTAGTCTATGAAGGTTTAAAAGG
TGGGTTAGACTTCTTAAAAGATGATGAAAACATTAACTCTCAACCATTTATGCGTTGGAGAGAACGTTTTTTAAATTGTA
TGGAAGGTATTAATCGTGCTTCTGCTGCTACAGGTGAAGTTAAAGGTTCTTACTTAAACGTGACAGGTGCTACAATGGAA
GACGTTTACGAACGTGCTGAATATGCCAAAGAAGTAGGATCTGTAATTATCATGATCGATTTAGTAATGGGTTACACAGC
AATTCAAAGTATTGCTTACTGGGCCCGTAATAACGATATGCTTTTACACTTACACCGTGCTGGTAACTCAACATATGCTC
GTCAAAAAAATCATGGTATTAATTTCCGTGTAATCTGTAAATGGATGCGTATGTCGGGGGTAGATCATATTCACGCGGGT
ACAGTTGTAGGTAAATTAGAAGGTGATCCTTTAATGATTAAAGGTTTCTACGATATTTTACGTTTAACAACCTTAGAGGT
TAACCTACCTTACGGTATCTTCTTTGAAATGCCATGGGCTAGTTTACGTCGTTGTATGCCAGTTGCTTCAGGTGGTATTC
ACTGTGGTCAAATGCACCAATTAGTACATTACTTAGGTGATGATGTTGTATTACAATTTGGTGGTGGTACCATTGGTCAC
CCAGATGGAATTCAAGCAGGTGCAACAGCAAACCGTGTAGCATTAGAAGCAATGGTCTTAGCTCGTAACGAAGGTGCGGA
TTTGGTGGTATTTACCACTCATTATTAGGTCCAGATACATTAGAAGAATCGTTCCCATTCTTTGGTTATGATTGGCGTGA
TAAAAATAAAATGACGACAATTTTAGGCATTCACTTATGTCTTTTAGGTTGTGGTGCATTTTTATTAGTTATCAAAGCGA
TGTACTTAGGTGGTGTTTACGACACATGGGCACCGGGTGGTGGTGACGTTCGTTTTATTACAACACCGACCTTAAATCCA
ATTGTAATTTTTGGTTACGTATTCCGTTCTCCTTTTGGAGGCGATGGATGGGTTGTATCGGTAAATAATATGGAAGATGT
TATTGGTGGTCACATCTGGGTTGGGATTTTATGTATTACAGGCGGAATCTGGCATATTTTCACAAAACCATTCGCATGGG
CCCGTCGTGCTTTTGTTTGGTCAGGGGAAGCGTATCTTTCATATAGTTTAGCGGCTATTTCATTAATGGGATTCACGGCG
TCATTATATTCTTGGTATAACAATACTGCATATCCAAGTGAATTATATGGTCCAACAGGTCCAGAAGCGTCACAATCTCA
AGCATTTACATTCTTAGTTCGTGACCAACGCTTAGGTGCAAATGTTTCCTCAGCACAAGGTCCAACAGGTCTAGGTAAAT
ATTTAATGCG
>N.cf.bulnheimiana_LRT2013_AG Nitzschia cf. bulnheimiana LRT-2013 strain AG
AG-CTCCAATAGCGTATATTAAAGTTGTTGCAGTTAAAAAGCTCGTAGTTGGATTTGTGGCGCGTCCCGTC---GGTCCC
CCGGCT-CTGCTGG-GGCGGCTGTTTGCGGGTCCGCCTT-TCATGGGACTGCCGGCTCTGTGGCATTAGGTTGTCGCGTT
GTCGGTGCC-CATCTTTTACTGTGAAAAAATTAGAGTGTTCAAAGCAGGCTTATG-CCGTTGAATATATTAGCATGGAAT
AATGATATAGGACCTTGGTACTA-TTTTGTTGGTTTGCGCACTGAGGTAATGATTAATAGGGACAGTT-GGGGGTATTCG
TATTCCATTGTCAGAGGTGAAATTCTTGGATTTTTGGAAGACGAACTACTGCGAAAGCATTTA-CCAAGGATGTTTTCAT
TAATCAAGAACGAAAGTTAGGGGATCGAAGATGATTAGATACCATCGTAGTCTTAGCTGCAGCAGTAGCTGGTGAATCAT
CTACAGCAACTTGGACAGTTGTATGGACTGATTTATTAACAGCTTGTGACCGTTACCGTGCAAAAGCATACCGTGTAGAT
CCAGTTCCAAGTGCAACAGATCAATACTTTGCATTTATCGCATATGAATGTGATTTATTCGAAGAAGGTTCGTTAGCAAA
CTTAACAGCATCTATTATTGGTAACGTTTTTGGTTTCAAAGCCGTATCAGCGTTACGTTTAGAAGATATGCGTATTCCTC
ACTCATACTTAAAAACATTCCAAGGTCCAGCGACAGGTATTGTTGTAGAGCGTGAGCGTTTAAACAAATACGGTACTCCA
TTACTAGGTGCAACAGTAAAACCAAAATTAGGTTTATCTGGTAAAAACTATGGTCGTGTAGTATACGAAGGTTTAAAAGG
TGGTTTAGACTTTTTAAAAGATGATGAAAACATTAACTCACAACCATTTATGCGTTGGAGAGAGCGTTTCTTAAACTGTA
TGGAAGGTATTAACCGTGCATCGGCTGCTACAGGTGAGGTAAAAGGTTCTTACTTAAACGTTACAGCGGCTACTATGGAA
GAAGTATACAAACGTTGTGAGTATGCTAAAGAAGTAGGTTCGGTAATTGTAATGATCGATTTAGTTATGGGTTACACAGC
AATTCAAAGTGCTGCTATTTGGGCTCGTGAAAACGATATGCTTTTACACTTACACCGTGCAGGTAACTCTACATACGCGC
GTCAAAAAAATCATGGTATTAACTTCCGTGTTATTTGTAAATGGATGCGTATGTCTGGTGTAGATCATATTCACGCTGGG
ACAGTTGTAGGTAAATTAGAAGGTGATCCTTTAATGATTAAAGGTTTCTACGATACTTTACGTTTAACTCAATTAGAAGT
AAACTTACCATATGGTCTTTTCTTCGAAATGTCTTGGGCTAGTTTACGTCGTTGTATGCCGGTTGCATCTGGTGGTATTC
ACTGTGGTCAAATGCACCAATTAGTACACTACTTAGGTGATGATGTAGTATTACAATTTGGTGGTGGTACAATTGGTCAC
CCAGATGGTATCCAAGCTGGTGCTACTGCAAACCGTGTTGCATTAGAAGCTATGGTATTAGCTCGTAACGAAGGTGCTGA
T-------------------------------------------------------------------------------
--------------------------------------------------------------------------------
--------------------------------------------------------------------------------
--------------------------------------------------------------------------------
--------------------------------------------------------------------------------
--------------------------------------------------------------------------------
--------------------------------------------------------------------------------
--------------------------------------------------------------------------------
----------
>N.cf.dissipata_var.media_BC0470 Nitzschia cf. dissipata var. media strain BC0470
AG-CTCCAATAGCGTATATTAAAGTTGTTGCAGTTAAAAAGCTCGTAGTTGGATTTGTGGCTGTCGTTGTC---TTTTCC
CGTCTCTGATG----GGTATTGG--ATTAGCGTCGCCAT-CCTTGGG--TGGAACCTGTGTGGCATTAGGTTGTCGTGCA
GGGGATGCC-CATCGTTTACTGTGAAAAAATTAGAGTGTTCAAAGCAGGCTTATG-CCGTTGAATATATTAGCATGGAAT
AATAAGATAGGACCTTGGTACTA-TTTTGTTGGTTTGCGCACCAAGGTAATGATTAATAGGGTCAGTT-GGGGGTATTCG
TATTCCATTGTCAGAGGTGAAATTCTTGGATTTTTGGAAGACGAACTACTGCGAAAGCATTTA-CCAAGGATGTTTTCAT
TAATCAAGAACGAAAGTTAGGGGATCGAAGATGATTAGATACCATCGTAGTCTTTGCAGCTGCGGTAGCAGGTGAATCTT
CTACAGCTACTTGGACAGTTGTATGGACAGATTTATTAACAGCTTGTGATCGTTACCGTGCAAAAGCTTACCGTGTAGAT
CCAGTTCCAAATGCACCAGATCAATACTTTGCTTTCATCGCTTACGAATGTGATTTATTTGAAGAAGGTTCTTTATCTAA
CTTAACAGCGTCTATTATTGGTAACGTTTTGGGATTTAAAGCAGTAGCTGCTTTACGTTTAGAAGATATGCGTATTCCTC
ATTCATACTTAAAAACATTCCAAGGTCCTGCTACAGGTATCGTTGTTGAACGTGAACGTTTAAATAAATACGGTGTTCCT
TTATTAGGTGCTACAGTAAAACCAAAATTAGGTTTATCTGGTAAAAACTACGGTCGTGTAGTGTATGAAGGTTTAAAAGG
TGGTTTAGACTTCTTAAAAGATGATGAAAACATTAACTCTCAACCATTTATGCGTTGGAGAGAACGTTTCTTAAACTGTA
TGGAAGGAATTAACCGTGCTTCAGCTGCTACAGGTGAAGTTAAAGGTTCTTACTTAAACGTTACAGCTGCAACTTTAGAA
GAAACTTACAAACGTGCAGAATATGCTAAAGAAGTAGGTTCTATCATCGTTATGGTTGATTTAGTTATGGGTTACACAGC
GTTACAATCAATGGCTATTTGGTCTCGTGAAAACGATATGTTATTACATTTACACCGTGCGGGTAACTCTACTTATGCTC
GTCAAAAAAACCATGGTATTAACTTCCGTGTTATCTGTAAATGGATGCGTATGACTGGTGTAGATCATATTCATGCTGGT
ACAGTTGTTGGTAAATTAGAAGGTGATCCTTTAATGATTAAAGGTTTCTATGATGTTTTACGTTTAACTACATTAGAAGT
GAACTTACCTTACGGTATTTTCTTTGAAATGCCATGGGCTAGTTTACGTAAATGTATGCCTGTTGCTTCTGGTGGTATCC
ACTGTGGTCAAATGCACCAATTAGTTCATTATTTAGGTGATGACGTAGTATTACAATTTGGTGGTGGTACAATTGGTCAT
CCAGATGGTATCCAAGCTGGTGCTACAGCTAACCGTGTTGCTTTAGAAGCAATGGTTTTAGCTCGTAACGAAGGTGCTGA
T-------------------------------------------------------------------------------
--------------------------------------------------------------------------------
--------------------------------------------------------------------------------
--------------------------------------------------------------------------------
--------------------------------------------------------------------------------
--------------------------------------------------------------------------------
--------------------------------------------------------------------------------
--------------------------------------------------------------------------------
----------
>N.cf.dubiiformis_SZCZCH970 Nitzschia cf. dubiiformis SZCZCH970
--------------------------------------------------------------------------------
--------------------------------------------------------------------------------
--------------------------------------------------------------------------------
--------------------------------------------------------------------------------
--------------------------------------------------------------------------------
------------------------------------------------------AGCAGCAGCAGTAGCAGGTGAATCTT
CTACAGCAACTTGGACAGTTGTATGGACTGATTTATTAACAGCTTGTGACCGTTACCGTGCTAAAGCTTACCGTGTAGAT
CCAGTTCCAAACACAACTGATCAATACTTCGCTTTCATTGCATACGAATGTGATTTATTTGAAGAAGGTTCATTATCTAA
TTTAACAGCTTCTATTATTGGTAACGTATTTGGTTTCAAAGCTGTAGCAGCGTTACGTTTAGAAGATATGCGTATTCCTC
ACTCATACTTAAAAACATTCCAAGGTCCTGCAACAGGTATCATTGTAGAACGTGAGCGTTTAAACAAGTATGGTACTCCA
TTACTAGGTGCAACAGTAAAACCAAAATTAGGTTTATCTGGTAAAAACTATGGTCGTGTTGTATACGAAGGTTTAAAAGG
TGGTTTAGACTTCTTAAAAGATGATGAGAACATTAACTCTCAACCATTTATGCGTTGGAGAGAGCGTTTCTTAAACTGTA
TGGAAGGTATTAACCGTGCTTCAGCTGCTACAGGTGAAGTTAAAGGTTCTTACTTAAACATTACAGCAGCAACTATGGAA
GATGTATATGAACGTGCTGAGTATGCTAAAGAAGTAGGTTCTATCGTTGTTATGATTGATTTAGTTATGGGTTATACTGC
TATTCAATCTATTGCTCTTTGGGCTCGTAAAAACGATATGCTTTTACATTTACACCGTGCTGGTAACTCTACTTACGCTC
GTCAAAAAAATCATGGTATTAATTTCCGTGTAATTTGTAAATGGATGCGTATGTCTGGTGTAGATCATATCCACGCTGGT
ACAGTTGTAGGTAAATTAGAAGGTGATCCTTTAATGATTAAAGGTTTTTACGATGTTTTACGTTTGACATCATTAGAAGT
TAACTTACCTTACGGTGTTTTCTTCGAAATGCCATGGGCTAGTTTACGTCGTTGTATGCCAGTTGCTTCTGGTGGTATTC
ACTGTGGTCAAATGCACCAATTGGTACATTATTTAGGTGATGATGTAGTATTACAATTTGGTGGTGGTACAATTGGTCAC
CCTGATGGTATTCAAGCGGGTGCTACAGCTAACCGTGTAGCTTTAGAAGCTATGGTTTTAGCTCGTAACGAAGGTGCTGA
TTTGGTGGAATTTATCATTCACTATTAGGCCCAGATACGTTAGAAGAATCATTCCCATTCTTTGGTTATGATTGGCGTGA
TAAAAATAAAATGACAACAATTTTAGGAATTCATTTATGTCTTCTAGGTTGCGGTGCGTTTTTATTAGTTATTAAAGCAA
TGTATTTAGGTGGTGTTTACGATACTTGGGCACCAGGTGGCGGAGACGTTCGTTTTATTACAACTCCAACATTAAATCCA
ATCGTAATTTTCGGTTATGTATTCCGTTCTCCATTCGGTGGTGATGGTTGGGTTGTCTCAGTAAATAATATGGAAGATAT
TGTCGGCGGACATATTTGGGTAGGTATTCTATGTATTACTGGTGGGATTTGGCATATTTTCACTAAACCATTTGCATGGG
CACGTCGTGCGTTTGTATGGTCAGGAGAAGCTTACCTTTCGTATAGTTTAGCAGCTATTTCGTTAATGGGCTTCACTGCT
GCTTTATACGCTTGGTATAATAATACAGCATACCCTAGTGAGTTATATGGTCCAACAGGTCCAGAAGCATCACAATCTCA
AGCGTTTACGTTCTTAGTACGTGACCAACGTTTAGGTGCTAATGTTTCATCAGCACAAGGTCCAACGGGTTTAGGTAAGT
ACTTAATGCG
>N.cf.fonticola_BC0053 Nitzschia cf. fonticola strain BC0053 ribulose-1,5-bisphosphate carboxylase/oxygenase large subunit (rbcL) gene, partial cds; chloroplast
--------------------------------------------------------------------------------
--------------------------------------------------------------------------------
--------------------------------------------------------------------------------
--------------------------------------------------------------------------------
--------------------------------------------------------------------------------
------------------------------------------------------TGCTGCTGCGGTAGCAGGTGAATCTT
CAACAGCAACTTGGACAGTTGTATGGACTGATTTATTAACAGCTTGTGACCGTTACCGAGCTAAAGCTTACCGTGTAGAT
CCAGTTCCAAATGCAACAGACCAATACTTTGCTTTTATTGCATACGAATGTGATTTATTTGAAGAAGGTTCATTAGCAAA
CTTAACAGCGTCTATTATCGGTAACGTTTTTGGTTTTAAAGCAGTCTCAGCATTACGTCTAGAAGATATGCGTATTCCTC
ACTCATATTTAAAAACATTTCAAGGTCCTGCAACAGGTATTGTTGTAGAACGTGAGCGTTTAAATAAATATGGTACTCCA
TTATTAGGTGCAACAGTAAAACCAAAATTAGGTTTATCGGGTAAAAACTATGGTCGTGTAGTATATGAAGGTTTAAAAGG
TGGTTTAGACTTCTTAAAAGATGATGAAAATATTAATTCACAACCATTCATGCGTTGGAGAGAACGTTTCTTAAATTGTA
TGGAAGGTATTAACCGTGCTTCTGCTGCTACTGGTGAAGTAAAAGGTTCTTACTTAAACGTAACAGCTGCAACTATGGAA
GAAGTAATTAAACGTTGTGAATATGCTAAAGAAGTAGGTTCTATCGTCGTTATGATCGATTTAGTTATGGGTTATACAGC
AATTCAAAGTGCTGCAATTTGGGCTCGTGAAAATGATATGCTTTTACATCTACATCGGGCAGGTAACTCAACATATGCGC
GTCAAAAAAATCATGGTATTAACTTCCGTGTAATTTGTAAATGGATGCGTATGTCTGGTGTAGATCATATTCACGCTGGT
ACAGTTGTAGGTAAATTAGAAGGTGATCCTCTAATGATTAAAGGTTTCTATGATACTTTACGCTTAACTACATTAGAAGT
TAATTTACCTTATGGTATTTTCTTTGAAATGCCTTGGGCTAGTTTACGTCGTTGTATGCCAGTTGCTTCTGGTGGTATCC
ACTGTGGTCAAATGCATCAATTAGTTCACTACTTAGGGGATGATGTAGTCTTACAATTTGGTGGTGGTACGATTGGTCAC
CCCGATGGTATTCAAGCAGGTGCGACAGCTAACCGTGTTGCTTTAGAAGCAATGATTTTAGCTCGTAACGAAGGTGCTGA
T-------------------------------------------------------------------------------
--------------------------------------------------------------------------------
--------------------------------------------------------------------------------
--------------------------------------------------------------------------------
--------------------------------------------------------------------------------
--------------------------------------------------------------------------------
--------------------------------------------------------------------------------
--------------------------------------------------------------------------------
----------
>N.cf.fonticola_LRT2013 Nitzschia cf. fonticola LRT-2013
--------------------------------------------------------------------------------
--------------------------------------------------------------------------------
--------------------------------------------------------------------------------
--------------------------------------------------------------------------------
--------------------------------------------------------------------------------
------------------------------------------------------TGCTGCTGCGGTAGCAGGTGAATCTT
CAACAGCAACTTGGACAGTTGTATGGACTGATTTATTAACAGCTTGTGACCGTTACCGGGCTAAAGCTTACCGTGTAGAT
CCAGTTCCAAATGCAACAGACCAATACTTTGCTTTTATCGCATACGAATGTGATTTATTTGAAGAAGGTTCATTAGCAAA
CTTAACAGCATCTATTATTGGTAACGTTTTTGGTTTTAAAGCGGTATCAGCATTACGTTTAGAAGATATGCGTATTCCTC
ACTCATATTTAAAAACATTCCAAGGTCCTGCAACTGGTATTGTTGTAGAACGCGAACGTTTAAATAAATATGGTACTCCA
TTATTAGGTGCAACAGTAAAACCTAAGTTAGGTTTATCAGGTAAAAACTATGGTCGTGTAGTATATGAAGGTTTAAAAGG
TGGTTTAGACTTCTTAAAAGATGATGAAAACATTAACTCACAACCATTCATGCGTTGGAGAGAACGTTTCTTAAACTGTA
TGGAAGGTATTAACCGTGCTTCTGCTGCTACCGGTGAAGTAAAAGGTTCTTACTTAAACGTTACAGCTGCAACTATGGAA
GAAGTAATTAAACGTTGTGAATATGCTAAAGAAGTAGGTTCTATCATCGTTATGATCGATTTAGTTATGGGTTACACAGC
AATTCAAAGTGCTGCAATTTGGGCTCGTGAAAACGATATGCTTTTACATTTACACCGTGCAGGTAACTCAACATACGCGC
GTCAAAAAAATCATGGTATTAACTTCCGTGTAATTTGTAAATGGATGCGTATGTCTGGTGTAGATCATATTCACGCTGGT
ACAGTTGTAGGTAAATTAGAAGGTGATCCTTTAATGATTAAAGGTTTCTACGATACTTTACGTTTAACTACATTAGAAGT
TAACTTACCTTATGGTATTTTCTTTGAAATGCCTTGGGCTAGTTTACGTCGTTGTATGCCAGTTGCTTCTGGTGGTATCC
ACTGTGGTCAAATGCACCAATTAGTACACTACTTAGGTGATGATGTAGTATTACAATTTGGTGGTGGTACAATTGGTCAC
CCAGATGGTATCCAAGCGGGTGCTACAGCTAATCGTGTTGCTTTAGAAGCAATGATTTTAGCTCGTAATGAAGGTGCTGA
C-------------------------------------------------------------------------------
--------------------------------------------------------------------------------
--------------------------------------------------------------------------------
--------------------------------------------------------------------------------
--------------------------------------------------------------------------------
--------------------------------------------------------------------------------
--------------------------------------------------------------------------------
--------------------------------------------------------------------------------
----------
>N.cf.frigida_AKIce_Nitz Nitzschia cf. frigida strain AKIce Nitz
--------------------------------------------------------------------------------
--------------------------------------------------------------------------------
--------------------------------------------------------------------------------
--------------------------------------------------------------------------------
--------------------------------------------------------------------------------
------------------------------------------------------TGCTGCTGCAGTCGCTGGTGAATCTT
CTACAGCAACTTGGACAGTTGTATGGACTGATTTATTAACAGCTTGTGACCGTTACCGTGCTAAAGCTTACCGTGTAGAT
CCAGTTCCAAATACAACAGATCAATACTTCGCATTTATCGCGTACGAATGTGATTTATTCGAAGAAGGTTCTTTAGCTAA
CTTAACAGCATCTATTATTGGTAACGTATTCGGTTTTAAAGCTGTATCAGCTTTACGTTTAGAAGATATGCGTATTCCTC
ACTCATACTTAAAAACATTCCAAGGTCCTGCTACAGGTATCGTAGTAGAACGTGAGCGTTTAAACAAATACGGATGTCCA
TTATTAGGTGCTACAGTAAAACCAAAATTAGGTTTATCTGGTAAGAACTATGGTCGTGTAGTATACGAAGGTTTAAAAGG
TGGTTTAGACTTCTTAAAAGATGATGAGAACATTAACTCTCAACCATTCATGCGTTGGAGAGAACGTTTCTTAAATTGTA
TGGAAGGTATTAACCGTGCTGCTGCTGCTACAGGTGAAGTTAAAGGTTCTTACTTAAACGTTACTGCTGCTACAATGACA
GAAGTTATCAAGCGTGCTGAGTACGCTAAAGAAGTAGGTTCTGTAGTTATCATGATCGATTTAGTTATGGGTTATACAGC
AATCCAAAGTATTGCTTTATGGTCTCGTGATAACGATATGATCTTACATTTACATCGTGCTGGTAACTCTACTTATGCTC
GTCAAAAAAATCACGGTATTAACTTCCGTGTAATCTGTAAGTGGATGCGTATGTCTGGTGTGGATCACATCCATGCTGGT
ACAGTTGTAGGTAAATTAGAAGGTGATCCTTTAATGATTAAAGGTTTCTACGATGTTTTACGTTTAACTACATTAGAAGT
TAACTTACCTTTTGGTATTTTCTTCGAAATGCCATGGGCTAGTTTACGTCGATGCATGCCAGTTGCTTCTGGTGGTATCC
ATTGTGGTCAAATGCACCAATTAGTTCACTATTTAGGTGATGACGTAATCTTACAATTCGGTGGTGGTACAATTGGTCAC
CCAGATGGTATTCAAGCGGGTGCTACAGCTAACCGTGTTGCTTTAGAAGCAATGATTTTAGCTCGTAACGAAGGTGCTGA
CTCGGAGGAATTTACCATTCATTATTAGGTCCAGATACATTAGAAGAATCATTTCCATTCTTCGGTTATGACTGGCGTGA
TAAGAACAAAATGACAACAATCTTAGGTATTCATTTATGTCTTTTAGGTTGCGGCGCTTTTTTATTAGTTATTAAAGCAA
TGTACTTAGGTGGTGTTTATGATACTTGGGCGCCAGGTGGTGGAGACGTTCGTTACATTACAACTCCAACTTTAAACCCA
ATTGTAATCTTCGGCTATGTATTCCGTTCTCCATTTGGTGGAGATGGTTGGGTTGTATCTGTAAATAACATGGAAGATGT
TATTGGTGGACACATCTGGGTTGGGATTCTATGCATCACTGGCGGTATTTGGCATATTTTCACTAAACCATTCGCTTGGG
CACGTCGTGCTTTTGTATGGTCTGGTGAGGCTTACCTTTCTTACAGTTTAGCTGCGATTTCTTTAATGGGCTTTACAGCT
TCTTTATACTCTTGGTACAACAATACTGCTTATCCAAGTGAATTATATGGTCCAACAGGTCCTGAAGCATCACAAGCTCA
AGCATTTACATTCTTAGTTCGTGATCAACGTTTAGGTGCTAATGTTTCATCAGCTCAAGGTCCGACTGGTTTAGGTAAAT
ATTTAATGCG
>N.cf.frustulum_TCC521 Nitzschia cf. frustulum clone TCC521
AG-CTCCAATAGCGTATATTAAAGTTGTTGCAGTTAAAAAGCTCGTAGTTGGATTTGTGGCTGGTCACAGT---GGCGTG
CCCTAT-TGGG----TTCCGCTG--TTTGTGTCTGCCAT-CTTTGGG--TGGAATCTAGGTGGCATTAGGTTGTCGCCTG
GGGGATGCC-CATCGTTTACTGTGAAAAAATTAGAGTGTTCAAAGCAGGCTTATG-CCGTTGAATATGTTAGCATGGAAT
AATGATATAGGACCTTGGTACTA-TTTTGTTGGTTTGCGCACTGAGGTAATGATTAATAGGGACAGTT-GGGGGTATTCG
TATTCCATTGTCAGAGGTGAAATTCTTGGATTTTTGGAAGACGAACTACTGCGAAAGCATTTA-CCAAGGATGTTTTCAT
TAATCAAGAACGAAAGTTAGGGGATCGAAGATGATTAGATACCATCGTAGTCTTTGCTGCGGCAGTAGCAGGTGAATCTT
CAACAGCAACTTGGACAGTTGTATGGACCGATCTATTAACAGCTTGTGACCGTTACCGGGCTAAAGCTTACCGTGTAGAT
CCAGTTCCAAATGCAACAGATCAATACTTTGCTTTTATCGCATACGAATGTGATTTATTTGAAGAAGGTTCATTAGCAAA
CTTAACAGCGTCTATTATTGGTAACGTTTTTGGTTTTAAAGCGATATCAGCATTACGTTTAGAAGATATGCGTATTCCTC
ACTCATATTTAAAAACATTCCAAGGTCCTGCAACTGGTATTGTTGTAGAACGTGAGCGTTTAAATAAATATGGTACACCA
TTATTAGGTGCAACCGTAAAACCAAAATTAGGTTTATCTGGTAAAAACTATGGTCGTGTAGTATATGAAGGTTTAAAAGG
TGGTTTAGACTTCTTAAAAGATGATGAAAACATTAACTCACAACCATTTATGCGTTGGAGAGAACGTTTTTTAAACTGTA
TGGAAGGTATTAACCGAGCTTCTGCTGCTACAGGTGAAGTAAAAGGTTCTTACTTAAACGTAACAGCTGCAACTTGGGAA
GAAGTACTTAAGCGTTGTGAATATGCTAAAGAAGTAGGTTCTATCATCGTTATGATCGATTTAGTTATGGGTTACACAGC
AATTCAAAGTGCTGCAATTTGGGCTCGTGACAATGATATGCTTTTACATTTACACCGTGCAGGTAACTCAACATACGCGC
GTCAAAAAAATCATGGTATTAATTTCCGTGTAATTTGTAAATGGATGCGTATGTCTGGTGTTGATCATATTCACGCTGGT
ACAGTTGTAGGTAAATTAGAAGGTGATCCTTTAATGATTAAAGGTTTCTATGATATTTTACGTTTAACAACATTAGAAGT
TAATTTACCTTATGGTATTTTCTTTGAAATGCCTTGGGCTAGTTTACGCCGTTGTATGCCGGTTGCTTCTGGTGGTATCC
ACTGTGGTCAAATGCATCAATTAGTACACTACCTAGGTGATGACGTAGTATTACAATTTGGTGGTGGTACAATCGGTCAC
CCAGATGGTATTCAAGCAGGTGCGACAGCTAATCGTGTTGCTTTAGAAGCAATGATTTTAGCTCGTAACGAAGGCGCTGA
T-------------------------------------------------------------------------------
--------------------------------------------------------------------------------
--------------------------------------------------------------------------------
--------------------------------------------------------------------------------
--------------------------------------------------------------------------------
--------------------------------------------------------------------------------
--------------------------------------------------------------------------------
--------------------------------------------------------------------------------
----------
>N.cf.gracilis_Nit5 Nitzschia cf. gracilis strain Nit51
AG-CTCCAATAGCGTATATTAAAGTTGTTGCAGTTAAAAAGCTCGTAGTTGGATTTGTGGCAGTCGCGTGC---GGCCCG
GC-TTC-GTGC----CGGTGCCT--GCTAGCGTCGCCAT-CCTTGGG--TGGAACCTGTGTGGCATTAGGTTGTCGTGCA
GGGGATGCC-CATCGTTTACTGTGAAAAAATTAGAGTGTTCAAAGCAGGCTTATG-CCGTTGAATATATTAGCATGGAAT
AATAAGATAGGACCTTGGTACTA-TTTTGTTGGTTTGCGCACCAAGGTAATGATTAATAGGGACAGTT-GGGGGTATTCG
TATTCCATTGTCAGAGGTGAAATTCTTGGATTTTTGGAAGACGAACTACTGCGAAAGCATTTA-CCAAGGATGTTTTCAT
TAATCAAGAACGAAAGTTAGGGGATCGAAGATGATTAGATACCATCGTAGTCTTTGCTGCGGCAGTAGCTGGTGAATCTT
CTACAGCAACTTGGACAGTTGTATGGACTGATTTATTAACAGCTTGTGACCGTTACCGTGCAAAAGCTTACCGTGTAGAT
CCAGTTCCAAATGCAACTGATCAATTTTTCGCTTTTATCGCATACGAATGTGATTTATTCGAAGAAGGTTCTTTAGCTAA
CTTAACAGCATCTATTATTGGTAACGTATTTGGTTTTAAAGCTGTATCAGCTTTACGTTTAGAAGATATGCGTATTCCTC
ACTCATACTTAAAAACATTCCAAGGTCCTGCTACAGGTATTATTGTTGAACGTGAACGTTTAAACAAATACGGTGTTCCT
TTATTAGGTGCTACAGTAAAACCAAAATTAGGCTTATCTGGTAAAAACTACGGTCGTGTAGTATTCGAAGGTTTAAAAGG
TGGTTTAGACTTCTTAAAAGATGATGAGAACATTAACTCACAACCATTTATGCGTTGGAGAGAACGTTTCTTAAACTGTA
TGGAAGGTATTAATCGTGCTTCAGCTGCTACAGGTGAAGTTAAAGGTTCTTACTTAAACGTTACAGGTGCTACAATGGAA
GACGTTTACGAACGTGCTGAATACGCTAAAGAAGTAGGTTCTGTAATTATCATGATCGATTTAGTAATGGGTTACACAGC
AATTCAAAGTATTGCTTTATGGTCTCGTAGTAACGATATGATTTTACATTTACACCGTGCGGGTAACTCAACTTACGCTC
GTCAAAAAAATCATGGTATTAACTTCCGTGTAATTTGTAAATGGATGCGTATGTCTGGTGTAGATCATATTCACGCTGGT
ACAGTTGTAGGTAAACTAGAAGGTGATCCTTTAATGATTAAAGGTTTCTACGATGTTTTACGTTTAACAACTTTAGAAGT
TAACTTACCTTACGGTATTTTCTTTGAAATGCCATGGGCAAGTTTACGTCGTTGTATGCCTGTTGCTTCAGGTGGTATTC
ACTGTGGTCAAATGCATCAATTAATTCACTATTTAGGTGATGATGTTGTATTACAATTTGGTGGTGGTACAATTGGTCAC
CCAGATGGTATCCAAGCAGGTGCTACAGCTAACCGTGTAGCGTTAGAAGCAATGGTATTAGCGCGTAACGAAGGTGCTGA
TTTGGCGGGATTTACCATTCATTACTAGGTCCAGATACTTTAGAAGAATCATTTCCATTCTTTGGATATGATTGGCGTGA
TAAAAATAAAATGACAACAATCTTAGGGATTCATTTATGTCTTTTAGGTTTAGGTTCATTCTTATTAGTTATTAAAGCAA
TGTATGTAGGTGGTGTATACGATACATGGGCACCAGGTGGTGGTGATGTTCGTTTCATTACAACACCAACCTTAAATCCA
ATTGTAATTTTTGGATATGTATTCCGTTCTCCATTTGGTGGAGATGGATGGGTTGTATCTGTAAATAATATGGAAGATGT
TATTGGTGGCCATATTTGGGTTGGTATTTTATGTATTACAGGTGGTATTTGGCATATTTTCACTAAACCATTTGCTTGGG
CACGTCGTGCTTTTGTTTGGTCTGGAGAAGCATATCTTTCTTACAGTTTAGCCGCTATTTCATTAATGGGGTTCACGGCT
TCTCTATACTCTTGGTACAACAATACTGCATATCCAAGTGAATTATACGGTCCAACAGGTCCTGAGGCATCTCAATCTCA
AGCATTCACATTCTTAGTTCGTGATCACCGTTTAGGTGCTAATGTTTCATCAGCACAAGGTCCAACAGTTTTAGGTAAAT
ATTTAATGCG
>N.cf.hantzschiana_NIT337TM Nitzschia cf. hantzschiana strain NIT337TM ribulose-1,5-bisphosphate carboxylase/oxygenase large subunit (rbcL) gene, partial cds; chloroplast
--------------------------------------------------------------------------------
--------------------------------------------------------------------------------
--------------------------------------------------------------------------------
--------------------------------------------------------------------------------
--------------------------------------------------------------------------------
------------------------------------------------------TGCTGCTGCGGTAGCAGGTGAATCTT
CAACAGCAACTTGGACAGTTGTATGGACTGATTTATTAACAGCTTGTGACCGTTACCGAGCTAAAGCTTACCGTGTAGAT
CCAGTTCCGAATGCAACAGACCAATACTTTGCTTTTATCGCATACGAATGTGATTTATTTGAAGAAGGTTCATTAGCAAA
CTTAACAGCGTCTATTATCGGTAACGTTTTTGGTTTTAAAGCGGTATCAGCGTTACGTTTAGAAGATATGCGTATTCCTC
ACTCATATTTAAAAACATTCCAAGGTCCTGCAACAGGTATTGTTGTAGMACGTGAGCGTTTAAATAAATATGGTACTCCA
TTATTAGGTGCAACGGTAAAACCAAAATTAGGTTTATCTGGTAAAAACTATGGTCGTGTAGTATATGAAGGTTTAAAAGG
TGGTTTAGACTTCTTAAAAGATGATGAAAACATTAATTCACAACCATTTATGCGTTGGAGAGAACGTTTCTTAAACTGTA
TGGAAGGTATTAACCGTGCTTCTGCGGCTACTGGTGAAGTAAAAGGTTCTTACTTAAACGTAACAGCTGCAACTATGGAA
GAAGTAGTTAAACGTTGTGAATATGCTAAAGAAGTAGGTTCTATCGTCGTTATGATCGATTTAGTTATGGGTTATACAGC
AATTCAAAGTGCTGCAATCTGGGCTCGTGAAAATGATATGCTTTTACATTTACATCGTGCAGGTAACTCAACATATGCGC
GTCAAAAAAATCATGGTATTAACTTNCGTGTWATTTGTAAATGGATGCGTATGTCTGGTGTAGATCATATGSACKCKGGT
ASAGTTGTAGGTAAATTAGAAGGTGATCCTCTAATGATTAAAGGTTTCTACGATACTTTACGCTTAACTACATTAGAAGT
TAATTTACCTTACGGTATTTTCTTTGAAATGCCTTGGGCTAGTCTACGTCGTTGTATGCCAGTTGCTTCTGGTGGTATCC
ACTGTGGTCAAATGCATCAATTAGTGCACTACCTAGGTGATGATGTAGTATTACAATTTGGTGGTGGTACAATTGGTCAC
CCAGATGGTATCCAAGCAGGTGCGACAGCTAACCGTGTTGCTTTAGAAGCAATGATTTTAGCTCGTAACGAAGGTGCTGA
T-------------------------------------------------------------------------------
--------------------------------------------------------------------------------
--------------------------------------------------------------------------------
--------------------------------------------------------------------------------
--------------------------------------------------------------------------------
--------------------------------------------------------------------------------
--------------------------------------------------------------------------------
--------------------------------------------------------------------------------
----------
>N.cf.microcephala_LRT2013_L56 Nitzschia cf. microcephala LRT-2013 strain L56
AG-CTCCAATAGCGTATATTAAAGTTGTTGCAGTTAAAAAGCTCGTAGTTGGATTTGTGGTTCGTCTTGCC---GGCTGG
GTCTTT-TGAC----CTTTGCTG--TGCTGGTCGTCCAT-CCTTGGG--TGGAATCTGTGTGGCATTAGGTTGTCGCGCA
GGGGATGCC-CATCGTTTACTGTGAAAAAATTAGAGTGTTCAAAGCAGGCTTATG-CCGTTGAATATATTAGCATGGAAT
AATGATATAGGACCTTGGTACTA-TTTTGTTGGTTTGCGCACTGAGGTAATGATTAATAGGGACAGTT-GGGGGTATTCG
TATTCCATTGTAAGAGGTGAAATTCTTGGATTTTTGGAAGACGAACTACTGCGAAAGCATTTA-CCAAGGATGTTTTCAT
TAATCAAGAACGAAAGTTAGGGGATCGAAGATGATTAGATACCATCGTAGTCTTTGCTGCTGCAGTAGCTGGTGAATCTT
CTACAGCAACTTGGACAGTTGTATGGACTGATTTATTAACAGCTTGTGACCGTTACCGTGCTAAAGCTTACCGTGTAGAT
CCAGTTCCAAATTCAACAGATCAATACTTCGCGTTTATCGCATACGAATGTGATTTATTTGAAGAAGGTTCATTAGCTAA
CTTAACAGCGTCTATTATTGGTAACGTTTTTGGTTTCAAAGCAGTATCAGCATTACGTTTAGAAGATATGCGTATTCCGC
ATAGTTACTTAAAAACATTCCAAGGTCCTGCAACAGGTATCGTTGTAGAACGTGAACGTTTAAACAAATACGGTACTCCA
TTATTAGGTGCAACAGTAAAACCAAAATTAGGTTTATCTGGTAAAAACTATGGTCGTGTAGTATACGAAGGTTTAAAAGG
TGGTTTAGACTTCTTAAAAGATGATGAAAACATTAACTCACAACCATTTATGCGTTGGAGAGAGCGTTTCTTAAACTGTA
TGGAAGGTATTAACCGTGCCGCTGCTGCAACAGGTGAGGTAAAAGGTTCATACTTAAACGTTACAGCTGCTACTATGGAA
GAAGTAATTAAACGTTGTGAATACGCTAAAGAAGTAGGATCTATCATTGTTATGATCGATTTAGTTATGGGTTATACAGC
AATTCAAAGTGCTGCGTACTGGGCTCGTGAAAATGATATGCTTTTACATTTACACCGTGCAGGTAACTCTACTTACGCTC
GTCAAAAAAATCATGGTATTAACTTCCGTGTTATTTGTAAATGGATGCGTATGTCTGGTGTAGATCATATCCATGCTGGT
ACAGTTGTTGGTAAATTAGAAGGTGATCCTTTAATGATTAAAGGTTTCTACGATGTTTTACGTTTAACGTTTAATGAAGT
TAATTTACCTTATGGTATTTTCTTCGAGATGTCTTGGGCTAGTTTACGTCGTTGTATGCCAGTTGCTTCAGGTGGTATCC
ACTGTGGTCAAATGCACCAATTAGTTCATTACTTAGGTGATGATGTCGTATTACAATTTGGTGGTGGTACAATTGGTCAC
CCAGATGGTATTCAAGCTGGTGCAACAGCTAACCGTGTTGCTTTAGAAGCAATGGTTTTAGCTCGTAACGAAGGTGCTGA
T-------------------------------------------------------------------------------
--------------------------------------------------------------------------------
--------------------------------------------------------------------------------
--------------------------------------------------------------------------------
--------------------------------------------------------------------------------
--------------------------------------------------------------------------------
--------------------------------------------------------------------------------
--------------------------------------------------------------------------------
----------
>N.cf.paleacea_TA406 Nitzschia cf. paleacea strain TA406
AG-CTCCAATAGCGTATATTAAAGTTGTTGCAGTTAAAAAGCTCGTAGTTGGATTTGTGGCTGTCGCGTGC---GGCCTG
ACACTTAGTGT----TAGCGTTT--GCTTGCGTCGCCAT-CCTTGGG--TGGAACCTGTGTGGCATTAGGTTGTCGTGCA
GGGGATGCC-CATCGTTTACTGTGAAAAAATTAGAGTGTTCAAAGCAGGCTTATG-CCGTTGAATATATTAGCATGGAAT
AATAAGATAGGACCTTGGTACTA-TTTTGTTGGTTTGCGCACCAAGGTAATGATTAATAGGGACAGTT-GGGGGTATTCG
TATTCCATTGTCAGAGGTGAAATTCTTGGATTTTTGGAAGACGAACTACTGCGAAAGCATTTA-CCAAGGATGTTTTCAT
TAATCAAGAACGAAAGTTAGGGGATCGAAGATGATTAGATACCATCGTAGTCTTTGCTGCTGCAGTAGCTGGTGAATCTT
CTACAGCAACTTGGACAGTTGTATGGACTGATTTATTAACAGCTTGTGACCGTTACCGTGCTAAAGCTTACCGTGTAGAT
CCAGTTCCAAATGCACCTGACCAATACTTCGCTTTCATCGCATATGAATGTGATTTATTCGAAGAAGGTTCATTAGCTAA
CTTAACAGCATCTATTATTGGTAACGTTTTCGGATTTAAAGCTATCTCAGCTTTACGTTTAGAAGATATGCGTATTCCTC
ACTCATACTTAAAAACATTCCAAGGTCCTGCTACAGGTATCATTGTAGAACGTGAGCGTTTAAACAAATACGGTACTCCA
TTATTAGGTGCTACAGTAAAACCAAAATTAGGTTTATCTGGTAAGAACTATGGTCGTGTAGTATACGAAGGTTTAAAAGG
TGGTTTAGACTTCTTAAAAGATGATGAGAACATTAACTCTCAACCATTTATGCGTTGGAGAGAGCGTTTCTTAAACTGTA
TGGAAGGTATTAACCGTGCTTCTGCTGCTACAGGTGAAGTTAAAGGTTCTTACTTAAATGTTACTGCTGCCACTATGGAA
GAAGTATACAAACGTGCTGAGTACGCTAAAGAAGTTGGTTCTGTAATTATCATGATCGATTTAGTTATGGGTTACACAGC
TATCCAAAGTATTGCTCTTTGGTCTCGTGATAATGATATGCTTTTACATTTACACCGTGCAGGTAACTCTACTTACGCTC
GTCAAAAAAATCATGGTATTAACTTCCGTGTTATTTGTAAATGGATGCGTATGTCTGGTGTAGATCATATCCACGCTGGT
ACAGTTGTAGGTAAATTAGAAGGTGATCCTTTAATGATTAAAGGTTTCTACGATATTTTACGTTTAATGACATTAGAAGT
TAACTTACCTTACGGTATTTTCTTTGAAATGCCATGGGCTAGTTTACGTAAGTGTATGCCTGTTGCTTCTGGTGGTATCC
ATTGTGGTCAAATGCACCAATTAGTTCACTATTTAGGTGATGATGTAGTATTACAATTCGGTGGTGGTACAATTGGTCAC
CCTGATGGTATTCAAGCAGGTGCTACAGCTAACCGTGTTGCTTTAGAAGCAATGGTTTTAGCTCGTAACGAAGGTGCTGA
C-------------------------------------------------------------------------------
--------------------------------------------------------------------------------
--------------------------------------------------------------------------------
--------------------------------------------------------------------------------
--------------------------------------------------------------------------------
--------------------------------------------------------------------------------
--------------------------------------------------------------------------------
--------------------------------------------------------------------------------
----------
>N.cf.perminuta_BC0730 Nitzschia cf. perminuta strain BC0730 ribulose-1,5-bisphosphate carboxylase/oxygenase large subunit (rbcL) gene, partial cds; chloroplast
--------------------------------------------------------------------------------
--------------------------------------------------------------------------------
--------------------------------------------------------------------------------
--------------------------------------------------------------------------------
--------------------------------------------------------------------------------
------------------------------------------------------TGCTGCTGCAGTAGCAGGTGAATCTT
CAACAGCAACTTGGACAGTTGTATGGACTGATTTATTAACAGCTTGTGATCGTTACCGGGCTAAAGCTTACCGTGTAGAT
CCAGTTCCAAATGCAACAGACCAATACTTTGCTTTTATAGCATATGAATGTGATTTATTTGAAGAAGGTTCATTAGCAAA
CTTAACAGCATCTATTATTGGTAACGTTTTTGGTTTTAAAGCGGTATCAGCATTACGTTTAGAAGATATGCGTATTCCTC
ACTCATATTTAAAAACATTCCAAGGTCCTGCAACAGGTATTGTTGTAGAACGTGAGCGTTTAAATAAATATGGTACTCCA
TTATTAGGTGCAACAGTTAAACCAAAATTAGGTTTATCTGGTAAAAACTATGGTCGTGTAGTATATGAAGGTTTAAAAGG
TGGTTTAGACTTCTTAAAAGATGATGAAAACATTAACTCACAACCATTCATGCGTTGGAGAGAACGTTTTTTAAACTGTA
TGGAAGGTATTAATCGTGCTTCTGCTGCTACTGGTGAAGTAAAAGGCTCTTACTTAAACGTAACAGCTGCAACTATGGAA
GAAGTAATTAAACGTTGTGAATATGCTAAAGAAGTAGGTTCTATCATCGTTATGATCGATTTAGTTATGGGTTATACAGC
AATTCAAAGTGCTGCAATTTGGGCTCGTGAAAACGATATGCTTTTACATTTACACCGTGCAGGTAACTCAACATACGCGC
GTCAAAAAAATCATGGTATTAACTTCCGTGTAATTTGTAAATGGATGCGTATGTCTGGTGTAGATCATATTCACGCTGGT
ACAGTTGTAGGTAAATTAGAAGGTGATCCTTTAATGATTAAAGGTTTCTACGATACTTTACGTTTAACTACATTAGAAGT
TAATTTACCGTACGGTATTTTCTTCGAAATGCCTTGGGCTAGTTTACGTCGTTGTATGCCAGTTGCTTCTGGTGGTATCC
ACTGTGGTCAAATGCATCAATTAGTACACTACTTAGGTGATGATGTAGTATTACAATTTGGTGGTGGTACAATTGGTCAC
CCGGATGGTATCCAAGCAGGTGCAACAGCTAACCGTGTTGCTTTAGAAGCAATGATTTTAGCTCGTAACGAAGGTGCTGA
T-------------------------------------------------------------------------------
--------------------------------------------------------------------------------
--------------------------------------------------------------------------------
--------------------------------------------------------------------------------
--------------------------------------------------------------------------------
--------------------------------------------------------------------------------
--------------------------------------------------------------------------------
--------------------------------------------------------------------------------
----------
>N.cf.perminuta_BC0838 Nitzschia cf. perminuta strain BC0838 ribulose-1,5-bisphosphate carboxylase/oxygenase large subunit (rbcL) gene, partial cds; chloroplast
--------------------------------------------------------------------------------
--------------------------------------------------------------------------------
--------------------------------------------------------------------------------
--------------------------------------------------------------------------------
--------------------------------------------------------------------------------
------------------------------------------------------TGCTGCTGCAGTAGCAGGTGAATCTT
CAACAGCAACTTGGACAGTTGTATGGACTGATTTATTAACAGCTTGTGACCGTTACCGGGCTAAAGCTTATCGTGTAGAT
CCAGTTCCAAATGCAACAGACCAATATTTTGCTTTTATAGCATATGAATGTGATTTATTTGAAGAAGGTTCATTAGCAAA
CTTAACAGCATCTATTATTGGTAACGTTTTTGGTTTTAAAGCGGTATCAGCATTACGTTTAGAAGATATGCGTATTCCTC
ACTCATATTTAAAAACATTCCAAGGTCCTGCAACAGGTATTGTTGTAGAACGTGAGCGTTTAAATAAATATGGTACTCCA
TTGTTAGGTGCAACAGTTAAACCAAAATTAGGTTTATCTGGTAAAAACTATGGTCGTGTAGTATATGAAGGTTTAAAAGG
TGGTTTAGACTTCTTAAAAGATGATGAAAACATTAACTCACAACCATTCATGCGTTGGAGAGAACGTTTCTTAAACTGTA
TGGAAGGTATTAATCGTGCTTCTGCTGCTACTGGTGAAGTAAAAGGCTCTTACTTAAACGTAACAGCTGCAACTATGGAA
GAAGTAATTAAACGTTGTGAATATGCTAAAGAAGTAGGTTCTATCATCGTTATGATCGATTTAGTTATGGGTTATACAGC
AATTCAAAGTGCTGCAATTTGGGCTCGTGAAAACGATATGCTTTTACATTTACACCGTGCAGGTAACTCAACATACGCGC
GTCAAAAAAATCATGGTATTAACTTCCGTGTAATTTGTAAATGGATGCGTATGTCTGGTGTAGATCATATTCACGCTGGT
ACAGTTGTAGGTAAATTAGAAGGTGATCCTCTAATGATTAAAGGTTTCTACGATACTTTACGCTTAACTACATTAGAAGT
TAATTTACCGTACGGTATTTTCTTCGAAATGCCTTGGGCTAGTTTACGTCGTTGTATGCCAGTTGCTTCTGGTGGTATCC
ACTGTGGTCAAATGCATCAATTAGTACATTACTTAGGTGATGATGTAGTATTACAATTTGGTGGTGGTACAATTGGTCAC
CCGGATGGTATCCAAGCAGGTGCCACAGCTAACCGTGTTGCTTTAGAAGCAATGATTTTAGCTCGTAACGAAGGTGCTGA
T-------------------------------------------------------------------------------
--------------------------------------------------------------------------------
--------------------------------------------------------------------------------
--------------------------------------------------------------------------------
--------------------------------------------------------------------------------
--------------------------------------------------------------------------------
--------------------------------------------------------------------------------
--------------------------------------------------------------------------------
----------
>N.cf.pusilla_CCMP558 Nitzschia cf. pusilla strain CCMP558
AG-CTCCAATAGCGTATATTAAAGTTGTTGCAGTTAAAAAGCTCGTAGTTGGATTTGTGGTTCGTCTGGCC---GGCCGG
GCCTTT-TGGC----CTTGGCTG--TGCCGGTCGTCCAT-CCTTGGG--TGGAATCTGTGTGGCATTAGGTTGTCGCGCA
GGGGATGCC-CATCTTTTACTGTGAAAAAATTAGAGTGTTCAAAGCAGGCTTATG-CCGTTGAATATATTAGCATGGAAT
AATGATATAGGACCTTGGTACTA-TTTTGTTGGTTTGCGCACTGAGGTAATGATTAATAGGGACAGTT-GGGGGTATTCG
TATTCCATTGTAAGAGGTGAAATTCTTGGATTTTTGGAAGACGAACTACTGCGAAAGCATTTA-CCAAGGATGTTTTCAT
TAATCAAGAACGAAAGTTAGGGGATCGAAGATGATTAGATACCATCGTAGTCTTTGCTGCTGCAGTAGCTGGTGAATCAT
CTACAGCAACTTGGACAGTTGTATGGACTGATTTATTAACAGCTTGTGATCGTTATCGTGCTAAAGCTTACCGAGTAGAT
CCAGTTCCAAATTCGCCAGATGTATACTTCGCTTTTATCGCATACGAATGTGATTTATTTGAAGAAGGTTCATTAGCAAA
TTTAACAGCATCTATTATTGGTAACGTTTTTGGTTTTAAAGCAATCTCGGCGTTACGTTTAGAAGATATGCGAATTCCAC
ATTCATATTTAAAAACATTCCAAGGTCCTGCAACAGGTATCATTGTAGAACGTGAACGTTTAAATAAATACGGTGTTCCA
TTATTAGGTGCAACAGTAAAACCAAAATTAGGTTTATCTGGTAAAAACTATGGTCGCGTAGTATTCGAAGGTTTAAAAGG
TGGTTTAGACTTCTTGAAAGATGATGAAAACATTAACTCACAACCATTTATGCGTTGGAGAGAACGTTTCTTAAACTGTA
TGGAAGGTATTAACCGTGCATCTGCTGCGACAGGTGAAGTAAAAGGTTCTTACTTAAACGTTACTGCTGCTACTATGGAA
GAAGTACTTAAACGTTGTGAATATGCTAAAGAAGTAGGATCTATCATTGTTATGATCGATTTAGTTATGGGTTATACAGC
AATTCAAAGTGCCGCTATTTGGGCTCGTGAAAACGATATGCTTTTACATTTACATCGTGCCGGTAACTCTACTTACGCTC
GTCAAAAAAATCATGGTATTAACTTCCGTGTTATTTGTAAATGGATGCGTATGTCTGGTGTAGATCATATTCACGCTGGT
ACAGTTGTTGGTAAATTAGAAGGTGATCCTTTAATGATTAAAGGTTTCTACGATATTTTACGTTTAACTACATTAGAAGT
TAATTTACCTTATGGCATTTTCTTCGAAATGCCTTGGGCTAGTTTACGTCGTTGTATGCCAGTTGCTTCAGGTGGTATTC
ACTGTGGTCAAATGCATCAATTAGTACATTACTTAGGTGATGATGTAGTATTACAGTTTGGTGGTGGTACAATTGGTCAC
CCAGATGGTATTCAAGCTGGTGCAACAGCTAACCGTGTTGCTTTAGAAGCAATGATTTTGGCTCGTAATGAGGGAGCTGA
TTTGGTGGAATTTATCACTCATTATTAGGTCCGGATACTTTAGAAGAATCATTCCCTTTCTTTGGTTATGATTGGCGTGA
TAAAAATAAAATGACAACAATTTTAGGTATTCACTTATGCCTTTTAGGTTGTGGCGCTTTTTTATTAGTTGCAAAAGCAA
TGTATATTGGTGGTGTATATGATACATGGGCACCTGGTGGTGGTGACGTTCGTTTTATTACAACGCCAACATTAAATCCA
ATTGTTATTTTCGGTTACGTATTCCGATCTCCATTTGGTGGAGATGGTTGGGTTGTTTCTGTAAATAATATGGAAGATGT
AATTGGTGGCCATATTTGGGTTGGTATTTTATGTATTACTGGTGGAATCTGGCATATCTTTACAAAACCATTTGCTTGGG
CACGTCGTGCTTTTGTATGGTCGGGTGAAGCGTATCTTTCATATAGTTTAGCAGCAATTTCTCTTATGGGGTTCACTGCT
TCTTTATACTCTTGGTATAATAATACAGCATATCCAAGTGAATTATACGGTCCAACAGGTCCAGAAGCATCACAGTCTCA
AGCATTTACATTCTTAGTTCGTGACCAACGTTTAGGTGCAAATGTTTCATCAGCACAAGGTCCAACTGGTTTAGGTAAAT
ATTTAATGCG
>N.cf.pusilla_Nit44 Nitzschia cf. pusilla strain Nit44
AG-CTCCAATAGCGTATATTAAAGTTGTTGCAGTTAAAAAGCTCGTAGTTGGATTTGTGGCCGTCGCGTGC---GGCCCG
GC-CTC-GTGC----CGGTGCCT--GCTAGCGTCGCCAT-CCTTGGG--TGGAACCTGTGTGGCATTTGGTTGTCGTGCA
GGGGATGCC-CATCGTTTACTGTGAAAAAATTAGAGTGTTCAAAGCAGGCTTATG-CCGTTGAATATATTAGCATGGAAT
AATAAGATAGGACCTTGGTACTA-TTTTGTTGGTTTGCGCACCAAGGTAATGATTAATAGGGACAGTT-GGGGGTATTCG
TATTCCATTGTCAGAGGTGAAATTCTTGGATTTCTGGAAGACGAACTACTGCGAAAGCATTTA-CCAAGGATGTTTTCAT
TAATCAAGAACGAAAGTTAGGGGATCGAAGATGATTAGATACCATCGTAGTCTTTGCTGCGGCAGTAGCTGGTGAATCTT
CGACAGCAACTTGGACAGTTGTATGGACTGATTTATTAACAGCTTGTGACCGTTACCGTGCAAAAGCTTACCGTGTAGAT
CCAGTTCCTAACGCAACTGATCAATTTTTCGCTTTTATCGCATACGAATGTGATTTATTCGAAGAAGGTTCTCTAGCTAA
CTTAACAGCATCTATTATTGGTAACGTATTCGGTTTTAAAGCTGTATCAGCTTTACGTTTAGAAGATATGCGTATTCCTC
ACTCATACTTAAAAACATTCCAAGGTCCTGCTACAGGTATCATTGTTGAACGTGAACGTTTAAACAAATATGGTGTTCCT
TTATTAGGTGCTACAGTAAAACCGAAATTAGGTTTATCTGGTAAAAACTACGGTCGTGTAGTATTCGAAGGTTTAAAAGG
TGGTTTAGACTTCTTAAAAGATGATGAGAACATTAACTCACAACCATTTATGCGTTGGAGAGAACGTTTCTTAAACTGTA
TGGAAGGTATTAATCGTGCTTCAGCTGCTACAGGTGAAGTTAAAGGTTCTTACTTAAACGTTACAGGTGCTACAATGGAA
GACGTTTACGAACGTGCTGAGTACGCTAAAGAAGTAGGTTCTGTAATTATCATGATCGATTTAGTAATGGGTTATACAGC
AATTCAAAGTATTGCTTTATGGTCTCGTAGTAACGATATGATTTTACATTTACACCGTGCCGGTAACTCAACTTACGCTC
GTCAAAAAAATCACGGTATTAACTTCCGTGTAATCTGTAAATGGATGCGTATGTCTGGTGTAGATCATATTCACGCTGGT
ACAGTTGTAGGTAAACTAGAAGGTGATCCTTTAATGATTAAAGGTTTCTACGATGTTTTACGTTTAACAACTTTAGAAGT
TAACTTACCTTACGGTATTTTCTTCGAAATGCCATGGGCAAGTTTACGTCGTTGTATGCCTGTTGCTTCAGGTGGTATCC
ACTGTGGTCAAATGCATCAATTAATTCATTACTTAGGTGATGATGTTGTATTACAATTCGGTGGTGGTACAATCGGTCAC
CCAGATGGTATCCAAGCAGGTGCTACAGCTAACCGTGTAGCGTTAGAAGCAATGGTATTAGCTCGTAACGAAGGTGCTGA
TTTGGTGGTATTTACCATTCATTACTAGGTCCAGATACATTAGAAGAATCATTTCCATTCTTTGGTTATGATTGGCGTGA
TAAAAATAAAATGACAACAATCTTAGGGATTCACTTATGTCTTTTAGGTTTAGGTTCATTCTTATTAGTTGTTAAAGCAA
TGTATGTAGGTGGTGTATACGATACATGGGCACCTGGTGGTGGTGATGTTCGTTTCATTACAACACCAACGTTAAATCCA
ATTGTAATTTTTGGATACGTATTCCGTTCTCCATTTGGTGGAGATGGATGGGTTGTATCGGTAAATAATATGGAAGATGT
TATTGGTGGCCATATTTGGGTTGGTATTTTATGTATCACCGGCGGTATTTGGCATATTTTCACTAAACCATTTGCTTGGG
CGCGTCGTGCTTTTGTTTGGTCTGGTGAAGCATACCTTTCTTACAGTTTAGCCGCTATTTCATTAATGGGATTCACAGCT
TCTCTATATTCTTGGTACAATAATACTGCATATCCAAGTGAATTATATGGTCCAACAGGTCCTGAGGCATCTCAATCTCA
AGCATTTACATTCTTAGTTCGTGATCAACGTTTAGGTGCTAATGTTTCATCAGCACAAGGTCCAACAGGTTTAGGTAAAT
ATTTAATGCG
>N.cf.pusilla_NIT1003CAT Nitzschia cf. pusilla strain NIT1003CAT
AG-CTCCAATAGCGTATATTAAAGTTGTTGCAGTTAAAAAGCTCGTAGTTGGATTTGTGGTTCGTCCCGCC---GGCTGG
GTCATT--GAC----TTTTGCTG--TGCTGGTCGTCCAT-CCTTGGG--TGGAATCTGTGTGGCATTAGGTTGTCGCGCA
GGGGATGCC-CATCGTTTACTGTGAAAAAATTAGAGTGTTCAAAGCAGGCTTATG-CCGTTGAATATATTAGCATGGAAT
AATGATATAGGACCTTGGTACTA-TTTTGTTGGTTTGCGCACTGAGGTAATGATTAATAGGGACAGTT-GGGGGTATTCG
TATTCCATTGTAAGAGGTGAAATTCTTGGATTTTTGGAAGACGAACTACTGCGAAAGCATTTA-CCAAGGATGTTTTCAT
TAATCAAGAACGAAAGTTAGGGGATCGAAGATGATTAGATACCATCGTAGTCTTTGCTGCGGCAGTAGCTGGTGAATCTT
CTACAGCAACTTGGACAGTTGTATGGACTGATTTATTAACAGCTTGTGACCGTTACCGTGCTAAAGCTTACCGCGTAGAT
CCAGTTCCAAATTCATCAGATGTATATTTTGCGTTTATTGCATACGAATGTGATTTATTTGAAGAAGGTTCATTAGCTAA
CTTAACAGCATCTATTATTGGTAACGTTTTTGGTTTCAAAGCAGTATCAGCATTACGTTTAGAAGATATGCGTATTCCAC
ATTCTTACCTAAAAACATTCCAAGGTCCTGCGACAGGTATTGTTGTAGAACGTGAACGTTTAAATAAATACGGTACTCCA
TTATTAGGTGCAACAGTAAAACCAAAATTAGGTTTATCTGGTAAAAACTATGGTCGTGTAGTATATGAAGGTTTAAAAGG
TGGTTTAGACTTCTTAAAAGATGATGAAAACATTAACTCACAACCATTCATGCGTTGGAGAGAGCGTTTCTTAAACTGTA
TGGAAGGTATTAACCGTGCTTCTGCTGCAACAGGTGAGGTAAAAGGTTCATACTTAAACGTTACAGCTGCAACGATGGAA
GAAGTAATTAAACGTTGTGAGTACGCTAAAGAAGTAGGATCTATCGTTGTTATGATCGATTTAGTTATGGGTTATACAGC
AATTCAGAGTGCTGCTATCTGGGCTCGTGAAAATGATATGCTTTTACATTTACACCGTGCAGGTAACTCTACATATGCTC
GTCAAAAAAATCACGGTATTAACTTCCGAGTTATTTGTAAATGGATGCGTATGTCTGGTGTAGATCATATTCACGCTGGT
ACAGTTGTTGGTAAATTAGAAGGTGATCCTTTAATGATTAAAGGTTTCTACGATGTTTTACGTTTAACTACATTAGAAGT
TAACTTACCATATGGTATTTTCTTCGAAATGTCTTGGGCTAGTTTACGTCGTTGTATGCCAGTTGCTTCAGGTGGTATTC
ACTGTGGGCAAATGCACCAATTAGTACACTACTTAGGTGATGATGTAGTATTACAATTTGGTGGTGGTACAATTGGTCAC
CCAGATGGTATTCAAGCTGGTGCAACAGCTAACCGTGTTGCTTTAGAAGCAATGGTTTTAGCTCGTAATGAAGGTGCTGA
TTTGGTGGTATTTATCACTCATTATTAGGTCCTGATACTTTAGAAGAATCATTCCCATTCTTTGGTTACGACTGGCGTGA
TAAAAACAAAATGACAACAATCTTAGGTATTCACTTATGTCTTTTAGGTTGTGGTGCATTTTTATTAGTTGCAAAAGCAA
TGTACATTGGTGGTGTATATGATACTTGGGCACCAGGTGGTGGTGATGTTCGTTTTATTACAACACCAACGTTAAACCCG
ATTGTTATTTTTGGTTATGTCTTCCGTTCTCCATTCGGTGGAGATGGTTGGGTTGTTTCTGTAAATAACATGGAAGATGT
GATCGGTGGTCATATTTGGGTTGGTATCTTATGTATTACTGGTGGAATTTGGCACATCTTTACAAAACCATTTGCTTGGG
CACGTCGTGCTTTCGTATGGTCAGGTGAAGCTTATCTTTCATACAGTTTAGCAGCAATCTCATTAATGGGCTTTACTGCT
TCATTATACGCTTGGTATAATAATACAGCATATCCAAGTGAGTTATATGGTCCAACTGGTCCAGAAGCATCACAATCTCA
AGCATTCACATTCTTAGTACGTGATCAACGTCTAGGTGCAAATGTTTCATCAGCACAAGGTCCAACGGGATTAGGTAAAT
ATTTAATGCG
>N.cf.pusilla_TCC665 Nitzschia cf. pusilla culture TCC:665
AG-CTCCAATAGCGTATATTAAAGTTGTTGCAGTTAAAAAGCTCGTAGTTGGATTTGTGGCGTTCGCGTGC---GGCCCG
GCATTC-TTGT----CGGTGTTT--GCTAGCGTCGCCAT-CCTTGGG--TGGAACCAGTGTGGCATTAAGTTGTCGTGCT
GGGGATGCC-CATCGTTTACTGTGAAAAAATTAGAGTGTTCAAAGCAGGCTTATG-CCGTTGAATATATTAGCATGGAAT
AATAAGATAGGACCTTGGTACTA-TTTTGTTGGTTTGCGCACCAAGGTAATGATTAATAGGGACAGTT-GGGGGTATTCG
TATTCCATTGTCAGAGGTGAAATTCTTGGATTTTTGGAAGACGAACTACTGCGAAAGCATTTA-CCAAGGATGTTTTCAT
TAATCAAGAACGAAAGTTAGGGGATCGAAGATGATTAGATACCATCGTAGTCTTTGCGGCTGCAGTAGCTGGTGAATCTT
CTACAGCAACTTGGACAGTTGTATGGACTGATTTATTAACAGCTTGTGATCGTTACCGTGCAAAAGCTTACCGTGTAGAT
CCAGTTCCAAATGCAGCTGATACATACTTTGCATTTATCGCATATGAATGTGATTTATTTGAAGAAGGTTCATTAGCTAA
CTTAACAGCTTCTATCATTGGTAACGTATTTGGTTTCAAAGCAGTAGCGGCTTTACGTTTAGAAGATATGCGTATTCCTC
ACTCATACTTAAAAACATTCCAAGGTCCTGCAACAGGTATTGTTGTAGAACGTGAACGTTTAAACAAATATGGTGTTCCT
TTATTAGGTGCTACTGTAAAACCTAAATTAGGTTTATCAGGTAAAAACTACGGTCGTGTAGTATACGAAGGTTTAAAAGG
TGGTTTAGACTTCTTAAAAGATGATGAAAACATTAACTCACAACCATTTATGCGTTGGAGAGAACGTTTCTTAAACTGTA
TGGAAGGTATTAACCGTGCTTCAGCTGCTACAGGTGAAGTTAAAGGTTCTTACTTAAACATTACAGGTGCTACAATGGAA
GACGTTTACGAACGTGCTGAGTACGCTAAAGAAGTAGGTTCTGTAATTGTTATGATCGATTTAGTAATGGGTTATACAGC
AATTCAAAGTATTGCTTTATGGGCTCGTAAAAATGATATGCTTTTACATTTACACCGTGCTGGTAACTCAACTTACGCTC
GTCAAAAAAACCACGGTATTAACTTCCGTGTAATCTGTAAATGGATGCGTATGTCTGGTGTAGATCATATCCACGCAGGT
ACAGTTGTAGGTAAATTAGAAGGTGATCCTTTAATGATTAAAGGTTTCTATGATGTTTTACGTTTAACAACGTTAGAAGT
TAACTTACCTTTTGGTATTTTCTTCGAAATGCCATGGGCTTCTTTACGTCGTTGTATGCCAGTTGCTTCAGGTGGTATCC
ACTGTGGTCAAATGCACCAATTAGTACATTACTTAGGTGATGACGTAGTATTACAATTCGGTGGTGGTACAATCGGTCAC
CCAGATGGTATTCAAGCCGGTGCTACAGCTAACCGTGTTGCTTTAGAAGCAATGGTATTAGCACGTAACGAAGGTGCAGA
C-------------------------------------------------------------------------------
--------------------------------------------------------------------------------
--------------------------------------------------------------------------------
--------------------------------------------------------------------------------
--------------------------------------------------------------------------------
--------------------------------------------------------------------------------
--------------------------------------------------------------------------------
--------------------------------------------------------------------------------
----------
>N.cf.recta_BC0795 Nitzschia cf. recta strain BC0795
AG-CTCCAATAGCGTATATTAAAGTTGTTGCAGTTAAAAAGCTCGTAGTTGGATTTGTGGCTGTCGCTGTC---TTTTCC
TCTCTATGAGG----GGTATTGG--ACTAGCGTCGCCAT-CCTTGGG--TGGAAGCTGTGTGGCATTAGGTTGTCGTGCA
GTGGATGCC-CATCATTTACTGTGAAAAAATTAGAGTGTTCAAAGCAGGCTTATG-CCGTTGAATATATTAGCATGGAAT
AATAAGATAGGACCTTGGTACTA-TTTTGTTGGTTTGCGCACCAAGGTAATGATTAATAGGGTCAGTT-GGGGGTATTCG
TATTCCATTGTCAGAGGTGAAATTCTTGGATTTTTGGAAGACGAACTACTGCGAAAGCATTTA-CCAAGGATGTTTTCAT
TAATCAAGAACGAAAGTTAGGGGATCGAAGATGATTAGATACCATCGTAGTCTTTGCAGCTGCTGTAGCAGGTGAATCTT
CTACAGCTACTTGGACAGTTGTATGGACAGATTTATTAACAGCTTGTGATCGTTACCGTGCAAAAGCTTACCGTGTAGAT
CCAGTTCCAAATGCACCAGATCAATACTTTGCTTTCATCGCTTACGAATGTGATTTATTTGAAGAAGGTTCTTTATCTAA
CTTAACAGCTTCTATTATTGGTAACGTTTTTGGATTTAAAGCAGTAGCTGCTTTACGTTTAGAAGATATGCGTATTCCTC
ATTCATACTTAAAAACATTCCAAGGTCCTGCTACAGGTATCGTTGTTGAACGTGAACGTTTAAACAAATACGGTGTTCCT
TTATTAGGTGCTACAGTAAAACCAAAATTAGGTTTATCTGGTAAAAACTACGGTCGTGTAGTATACGAAGGTTTAAAAGG
TGGTTTAGATTTCTTAAAAGATGATGAGAACATTAACTCTCAACCATTCATGCGTTGGAGAGAACGTTTCTTAAACTGTA
TGGAAGGTATTAACCGTGCTTCAGCTGCTACAGGTGAAGTTAAAGGTTCTTACTTAAACGTTACAGCTGCAACTTTAGAA
GAAACTTACAAACGTGCAGAATATGCTAAAGAAGTAGGTTCTATCATCGTTATGGTTGATTTAGTTATGGGTTACACAGC
TTTACAATCAATGGCTCTTTGGTCTCGTGAAAACGATATGTTATTACATTTACACCGTGCGGGTAACTCTACTTATGCTC
GTCAAAAAAACCATGGTATTAACTTCCGTGTTATTTGTAAATGGATGCGTATGACTGGTGTAGATCATATTCATGCTGGT
ACAGTTGTTGGTAAATTAGAAGGTGATCCTTTAATGATTAAAGGTTTCTACGATACTTTACGTTTAACTACATTAGAAGT
TAACTTACCTTACGGGATTTTCTTTGAAATGCCATGGGCTAGTTTACGTAAATGTATGCCTGTTGCTTCTGGTGGTATTC
ACTGTGGTCAAATGCACCAATTAGTTCATTACTTAGGTGATGACGTAGTATTACAATTTGGTGGTGGTACAATTGGTCAT
CCAGATGGTATCCAAGCTGGTGCTACAGCTAACCGTGTTGCTTTAGAAGCAATGGTTTTAGCTCGTAACGAAGGTGCTGA
T-------------------------------------------------------------------------------
--------------------------------------------------------------------------------
--------------------------------------------------------------------------------
--------------------------------------------------------------------------------
--------------------------------------------------------------------------------
--------------------------------------------------------------------------------
--------------------------------------------------------------------------------
--------------------------------------------------------------------------------
----------
>N.cf.romana_BC0650 Nitzschia cf. romana strain BC0650 ribulose-1,5-bisphosphate carboxylase/oxygenase large subunit (rbcL) gene, partial cds; chloroplast
--------------------------------------------------------------------------------
--------------------------------------------------------------------------------
--------------------------------------------------------------------------------
--------------------------------------------------------------------------------
--------------------------------------------------------------------------------
------------------------------------------------------TGCTGCTGCTGTAGCAGGTGAATCTT
CTACAGCAACTTGGACAGTTGTATGGACGGATTTATTAACAGCGTGTGACCGTTACCGTGCGAAAGCTTACCGTGTAGAT
CCAGTTCCAAATGCAACAGACCAATACTTTGCTTTTATCGCATACGAATGTGATTTATTTGAAGAAGGTTCGTTATCAAA
CTTAACTGCATCTATTATTGGTAACGTTTTTGGTTTCAAAGCGGTATCTGCATTACGTTTAGAAGATATGCGTATTCCTC
ATTCATATTTAAAAACATTCCAAGGTCCAGCAACAGGTATCGTTGTAGAACGTGAACGTTTAAATAAATATGGTACTCCA
TTATTAGGTGCTACAGTAAAACCAAAATTAGGTTTATCTGGTAAAAACTATGGTCGTGTAGTATATGAAGGTTTAAAAGG
TGGTTTAGACTTCTTAAAAGATGATGAAAACATTAACTCACAACCATTTATGCGTTGGAGAGAGCGTTTCCTAAACTGTA
TGGAAGGTATTAACCGTGCTTCTGCTGCTACAGGTGAAGTTAAAGGTTCTTACTTAAACGTAACAGCTGCAACTATGGAA
GAAGTAATCAAACGTTGTCAATACGCGAAAGAAGTAGGTTCTGTCGTTGTTATGATCGATTTAGTTATGGGTTATACAGC
TATTCAAAGTGCTGCAATCTGGGCTCGTGAAAACGATATGCTTTTACATTTACACCGTGCAGGTAACTCTACATACGCTC
GTCAAAAAAATCATGGTATTAACTTCCGTGTAATTTGTAAATGGATGCGTATGTCTGGTGTAGATCATATCCACGCTGGT
ACAGTTGTAGGTAAATTAGAAGGTGATCCTTTAATGATTAAAGGTTTCTACGATGTTTTACGTTTAACTACATTAGAAGT
TAACTTACCTTACGGTATCTTCTTCGAAATGCCTTGGGCTAGTTTACGTCGTTGTATGCCAGTTGCATCTGGTGGTATCC
ACTGTGGTCAAATGCACCAATTAGTACACTATTTAGGTGATGACGTAGTATTACAATTTGGTGGTGGTACAATTGGTCAC
CCTGATGGTATCCAAGCCGGTGCTACAGCTAACCGTGTTGCTTTAGAAGCAATGATTTTAGCTCGTAACGAAGGTGCTGA
T-------------------------------------------------------------------------------
--------------------------------------------------------------------------------
--------------------------------------------------------------------------------
--------------------------------------------------------------------------------
--------------------------------------------------------------------------------
--------------------------------------------------------------------------------
--------------------------------------------------------------------------------
--------------------------------------------------------------------------------
----------
>N.cf.sigma_NIT1013ABR Nitzschia cf. sigma strain NIT1013ABR
AG-CTCCAATAGCGTATATTAAAGTTGTTGCAGTTAAAAAGCTCGTAGTTGGATTTGTGGCTGTCGCGTGC---GGCCCG
GCATTC-GTGC----TGGTGTTT--GCTAGCGTCGCCAT-CCTTGGG--TGGAACCTGTGTGGCATTAGGTTGTCGTGCA
GGGGATGCC-CATCTTTTACTGTGAAAAAATTAGAGTGTTCAAAGCAGGCTTATG-CCGTTGAATATATTAGCATGGAAT
AATAAGATAGGACCTTGGTACTA-TTTTGTTGGTTTGCGCACCAAGGTAATGATTAATAGGGACAGTT-GGGGGTATTCG
TATTCCATTGTCAGAGGTGAAATTCTTGGATTTTTGGAAGACGAACTACTGCGAAAGCATTTA-CCAAGGATGTTTTCAT
TAATCAAGAACGAAAGTTAGGGGATCGAAGATGATTAGATACCATCGTAGTCTTTGCTGCTGCAGTAGCTGGTGAATCTT
CTACAGCAACTTGGACAGTTGTATGGACTGATTTATTAACAGCTTGTGACCGTTACCGTGCGAAAGCTTACCGTGTAGAT
CCAGTTCCAAATTCAACAGATTCATACTTCGCGTTTATCGCATACGAATGTGATTTATTTGAAGAAGGTTCGTTAGCTAA
CTTAACAGCATCTATTATTGGTAACGTATTCGGTTTTAAAGCTGTATCAGCTTTACGTTTAGAAGATATGCGTATTCCTC
ACTCATACTTAAAAACATTCCAAGGTCCTGCTACAGGTATCATTGTAGAGCGTGAGCGTTTAAACAAATACGGTGTTCCA
TTATTAGGTGCAACAGTAAAACCAAAATTAGGTTTATCTGGTAAAAACTACGGACGTGTAGTATTTGAAGGTTTAAAAGG
TGGTTTAGACTTCTTAAAAGATGATGAGAATATTAACTCTCAACCATTCATGCGTTGGAGAGAACGTTTCTTAAACTGTA
TGGAAGGTATTAACCGTGCTTCTGCTGCTACAGGTGAAGTTAAAGGTTCTTACTTAAACGTTACAGCTGCGACTATGGAA
GAAGTATACAAACGTGCTGAGTATGCTAAAGAAGTAGGTTCTGTAATTATCATGATCGATTTAGTTATGGGTTATACAGC
AATTCAAAGTATTGCTTTATGGTCTCGTGACAATGATATGCTTTTACATTTACACCGTGCGGGTAACTCAACATATGCTC
GTCAAAAAAATCATGGTATTAACTTCCGTGTAATCTGTAAATGGATGCGTATGTCTGGTGTAGATCATATCCACGCTGGT
ACAGTTGTAGGTAAATTAGAAGGTGATCCTTTAATGATTAAAGGTTTCTACGATACTTTACGTTTAGTAACATTAGAAGT
TAACTTACCTTACGGTATTTTCTTCGAAATGCCATGGGCTAGTTTACGTCGTTGTATGCCGGTTGCTTCTGGTGGTATCC
ACTGTGGTCAAATGCACCAATTAGTTCACTATTTAGGTGATGATGTAGTATTACAATTTGGTGGTGGTACAATTGGTCAC
CCAGATGGTATTCAAGCAGGTGCGACAGCTAACCGTGTAGCTTTAGAAGCAATGGTATTAGCTCGTAACGAAGGTGCTGA
TTTGGTGGTATTTACCATTCTTTATTAGGTCCAGACACATTAGAAGAATCATTCCCATTCTTTGGTTATGACTGGCGTGA
TAAAAATAAGATGACAACAATCTTAGGTATTCATTTATGTCTTTTAGGCTGTGGTGCTTTATTATTAGTTGTTAAAGCAA
TGTATTTAGGTGGTGTTTATGATACATGGGCACCAGGTGGTGGAGATGTTCGTTTTATTACAACTCCAACATTAAATCCA
ATTGTAATTTTTGGTTACGTATTCCGTTCACCGTTTGGTGGAGATGGATGGGTTGTATCTGTAAATAATATGGAAGATAT
TGTTGGTGGCCACATTTGGGTTGGTGTTTTATGCATCACAGGTGGTATTTGGCATATCTTCACTAAGCCATTTGCTTGGG
CACGTCGTGCTTTTGTATGGTCTGGTGAAGCTTACCTTTCTTACAGTTTAGCTGCTATCTCATTAATGGGATTCACAGCT
GCGTTATACTCTTGGTATAATAATACTGCATACCCAAGTGAATTATATGGTCCAACAGGTCCAGAAGCATCTCAATCTCA
AGCATTTACATTCTTAGTTCGTGACCAACGTTTAGGTGCTAATGTTTCATCAGCACAAGGTCCAACTGGTTTAGGTAAAT
ACTTAATGCG
>N.cf.soratensis_BC0501 Nitzschia cf. soratensis strain BC0501 ribulose-1,5-bisphosphate carboxylase/oxygenase large subunit (rbcL) gene, partial cds; chloroplast
--------------------------------------------------------------------------------
--------------------------------------------------------------------------------
--------------------------------------------------------------------------------
--------------------------------------------------------------------------------
--------------------------------------------------------------------------------
------------------------------------------------------TGCTGCTGCGGTAGCAGGTGAATCTT
CAACAGCAACTTGGACAGTTGTATGGACTGATTTATTAACGGCTTGTGACCGTTACCGAGCTAAAGCTTACCGTGTAGAT
CCAGTTCCGAATGCAACAGACCAATACTTTGCTTTTATCGCATACGAATGTGATTTATTTGAAGAAGGTTCATTATCAAA
CTTAACAGCGTCTATTATTGGTAACGTTTTTGGTTTTAAAGCGGTATCAGCATTACGTTTAGAAGATATGCGTATTCCTC
ACTCATATTTAAAAACATTCCAAGGTCCTGCAACAGGTATTGTTGTAGAACGTGAGCGTTTAAATAAATATGGTACTCCA
TTATTAGGTGCAACGGTAAAACCAAAATTAGGTTTATCTGGTAAAAACTATGGTCGTGTAGTATATGAAGGTTTAAAAGG
TGGTTTAGACTTCTTAAAAGATGATGAAAACATTAATTCACAACCATTTATGCGTTGGAGAGAACGTTTCTTAAACTGTA
TGGAAGGTATTAACCGTGCTTCTGCTGCTACTGGTGAAGTAAAAGGTTCTTACTTAAACGTAACAGCTGCAACTATGGAA
GAAGTACTTAAACGTTGTGAATACGCTAAAGAAGTAGGTTCTATCGTCGTTATGATCGATTTAGTCATGGGTTATACAGC
AATTCAAAGTGCTGCAATCTGGGCTCGTGAAAATGATATGCTTTTACATTTACATCGTGCAGGTAACTCAACATATGCGC
GTCAAAAAAATCATGGTATTAACTTCCGTGTAATTTGTAAATGGATGCGTATGTCTGGTGTAGATCATATTCACGCTGGT
ACAGTTGTAGGTAAATTAGAAGGTGATCCTCTAATGATTAAAGGTTTCTACGATACTTTACGCTTAACTACATTAGAAGT
TAATTTACCTTACGGTATTTTCTTTGAAATGCCTTGGGCTAGTCTACGTCGTTGTATGCCAGTTGCTTCTGGTGGTATCC
ACTGTGGTCAAATGCATCAATTAGTGCACTACTTAGGTGATGATGTAGTATTACAATTTGGTGGTGGTACAATTGGTCAC
CCAGATGGTATCCAAGCAGGTGCGACAGCTAACCGTGTTGCTTTAGAATCGATGATTTTAGCTCGTAACGAAGGTGCTGA
T-------------------------------------------------------------------------------
--------------------------------------------------------------------------------
--------------------------------------------------------------------------------
--------------------------------------------------------------------------------
--------------------------------------------------------------------------------
--------------------------------------------------------------------------------
--------------------------------------------------------------------------------
--------------------------------------------------------------------------------
----------
>N.costei_BC0469 Nitzschia costei strain BC0469 ribulose-1,5-bisphosphate carboxylase/oxygenase large subunit (rbcL) gene, partial cds; chloroplast
--------------------------------------------------------------------------------
--------------------------------------------------------------------------------
--------------------------------------------------------------------------------
--------------------------------------------------------------------------------
--------------------------------------------------------------------------------
------------------------------------------------------TGCTGCGGCAGTAGCAGGTGAATCTT
CAACAGCAACTTGGACAGTTGTATGGACTGATCTATTAACAGCTTGTGACCGTTACCGGGCTAAAGCTTACCGTGTAGAT
CCAGTTCCAAATGCAACAGATCAATACTTTGCTTTTATCGCATACGAATGTGATTTATTTGAAGAAGGTTCATTAGCAAA
CTTAACAGCGTCTATTATTGGTAACGTTTTTGGTTTTAAAGCGATATCAGCATTACGTTTAGAAGATATGCGTATTCCTC
ACTCATATTTAAAAACATTCCAAGGTCCTGCAACTGGTATTGTTGTAGAACGTGAGCGTTTAAATAAATATGGTACACCA
TTATTAGGTGCAACCGTAAAACCAAAATTAGGTTTATCTGGTAAAAACTATGGTCGTGTAGTATATGAAGGTTTAAAAGG
TGGTTTAGACTTCTTAAAAGATGATGAAAACATTAACTCACAACCATTTATGCGTTGGAGAGAACGTTTTTTAAACTGTA
TGGAAGGTATTAACCGAGCTTCTGCTGCTACAGGTGAAGTAAAAGGTTCTTACTTAAACGTAACAGCTGCAACTTGGGAA
GAAGTACTTAAGCGTTGTGAATATGCTAAAGAAGTAGGTTCTATCATCGTTATGATCGATTTAGTTATGGGTTACACAGC
AATTCAAAGTGCTGCAATTTGGGCTCGTGACAATGATATGCTTTTACATTTACACCGTGCAGGTAACTCAACATACGCGC
GTCAAAAAAATCATGGTATTAATTTCCGTGTAATTTGTAAATGGATGCGTATGTCTGGTGTTGATCATATTCACGCTGGT
ACAGTTGTAGGTAAATTAGAAGGAGATCCTTTAATGATTAAAGGTTTCTATGATATTTTACGTTTAACAACATTAGAAGT
TAATTTACCTTATGGTATTTTCTTTGAAATGCCTTGGGCTAGTTTACGCCGTTGTATGCCGGTTGCTTCTGGTGGTATCC
ACTGTGGTCAAATGCATCAATTAGTACACTACCTAGGTGATGACGTAGTATTACAATTTGGTGGTGGTACAATCGGTCAC
CCAGATGGTATTCAAGCAGGTGCGACAGCTAATCGTGTTGCTTTAGAAGCAATGATTTTAGCTCGTAACGAAGGCGCTGA
T-------------------------------------------------------------------------------
--------------------------------------------------------------------------------
--------------------------------------------------------------------------------
--------------------------------------------------------------------------------
--------------------------------------------------------------------------------
--------------------------------------------------------------------------------
--------------------------------------------------------------------------------
--------------------------------------------------------------------------------
----------
>N.dalmatica__PMFBION3 Nitzschia dalmatica isolate PMFBION3
--------------------------------------------------------------------------------
--------------------------------------------------------------------------------
--------------------------------------------------------------------------------
--------------------------------------------------------------------------------
--------------------------------------------------------------------------------
------------------------------------------------------AGCAGCAGCAGTAGCTGGTGAATCTT
CTACAGCAACTTGGACAGTTGTATGGACTGATTTATTAACAGCTTGTGATCGTTATCGTGCTAAAGCTTACCGTGTAGAT
CCAGTTCCAAATACAACAGATCAATACTTCGCTTTCATCGCATACGAATGTGACTTATTTGAAGAAGGTTCATTATCTAA
TTTAACAGCTTCTATTATTGGTAACGTATTCGGTTTTAAAGCTATCTCAGCATTACGTTTAGAAGATATGCGTATTCCTC
ACTCATATTTAAAAACATTCCAAGGTCCTGCAACAGGTATTATTGTAGAACGTGAACGTTTAAATAAATATGGTGCTCCA
TTATTAGGTGCAACAGTAAAACCAAAATTAGGTTTATCTGGTAAAAACTATGGTCGTGTAGTATACGAAGGTTTAAAAGG
TGGTTTAGACTTCTTAAAAGATGATGAAAACATTAACTCTCAACCATTTATGCGTTGGAGAGAACGTTTCTTAAACTGTA
TGGAAGGTATTAACCGTGCTTCTGCTGCTACAGGTGAAGTTAAGGGTTCTTACTTAAACGTTACAGCAGCAACTATGGAA
GAGATATACGAACGTTCTGAGTATGCTAAAGAAGTAGGTTCTGTAATTATCATGATTGATTTAGTTATGGGTTATACGGC
TATTCAATCTATTGCTCTTTGGGCTCGTAAAAACGATATGTTATTACACTTACACCGTGCAGGTAACTCAACATATGCTC
GTCAAAAAAATCATGGTATTAACTTCCGTGTAATTTGTAAATGGATGCGTATGTCTGGTGTGGATCATATTCACGCTGGT
ACTGTTGTAGGTAAATTAGAAGGTGATCCTTTAATGATTAAAGGTTTCTACGATATTTTACGTTTAACAAATTTAGATGT
TAACTTACCTTATGGTATTTTCTTCGAAATGTCATGGGCAAGTTTACGTCGTTGTATGCCTGTTGCTTCTGGTGGTATTC
ACTGTGGTCAAATGCACCAATTAGTACATTATTTAGGTGATGATGTAGTATTACAATTTGGTGGTGGTACAATTGGTCAT
CCTGATGGTATTCAAGCTGGTGCTACAGCTAACCGTGTTGCTTTAGAAGCTATGGTTTTAGCTCGTAATGAAGGTGCTGA
TTTGGAGGAATATATCATTCATTATTAGGTCCAGATACATTAGAAGAATCATTCCCATTCTTTGGTTATGACTGGCGTGA
TAAAAATAAAATGACAACAATTCTAGGTATACATTTATGTCTTTTAGGTTGCGGTGCTTTCTTATTAGTTATTAAAGCAA
TGTACTTAGGTGGTGTTTATGATACTTGGGCTCCAGGTGGTGGAGATGTTCGTTTTATTACTACTCCAACTTTAAACCCT
ATTGTAATTTTTGGTTACGTATTCCGTTCTCCATTTGGTGGTGACGGTTGGGTCGTATCTGTAAATAATATGGAAGATAT
TGTTGGTGGTCATATCTGGGTAGGAATACTATGTATTACTGGTGGTATTTGGCATATTTTCACTAAACCATTTGCATGGG
CAAGACGTGCTTTTGTATGGTCTGGTGAGGCTTACCTTTCATATAGTTTAGCTGCTATTTCTTTAATGGGTTTCACAGCT
GCTTTATATGCTTGGTATAATAATACTGCATATCCTAGTGAATTATATGGTCCAACTGGTCCAGAAGCATCACAATCTCA
AGCATTTACATTCTTAGTACGTGATCAACGTTTAGGTGCTAATGTTTCATCAGCACAAGGTCCAACTGGTTTAGGTAAAT
ATTTAATGCG
>N.dalmatica_PMFBIONA1 Nitzschia dalmatica isolate PMFBIONA1
--------------------------------------------------------------------------------
--------------------------------------------------------------------------------
--------------------------------------------------------------------------------
--------------------------------------------------------------------------------
--------------------------------------------------------------------------------
------------------------------------------------------AGCAGCAGCAGTAGCTGGTGAATCTT
CTACAGCAACTTGGACAGTTGTATGGACTGATTTATTAACAGCTTGTGATCGTTATCGTGCTAAAGCTTACCGTGTAGAT
CCAGTTCCAAATACAACAGATCAATACTTCGCTTTCATCGCATACGAATGTGACTTATTTGAAGAAGGTTCATTATCTAA
TTTAACAGCCTCTATTATTGGTAACGTATTCGGTTTTAAAGCTATCTCAGCATTACGTTTAGAAGATATGCGTATTCCTC
ACTCATATTTAAAAACATTCCAAGGTCCTGCAACAGGTATTATTGTAGAACGTGAACGTTTAAATAAATATGGTGCTCCA
TTATTAGGTGCAACAGTAAAACCAAAATTAGGTTTATCTGGTAAAAACTATGGTCGTGTAGTATACGAAGGTTTAAAAGG
TGGTTTAGACTTCTTAAAAGATGATGAAAACATTAACTCTCAACCATTTATGCGTTGGAGAGAACGTTTCTTAAACTGTA
TGGAAGGTATTAACCGTGCTTCTGCTGCTACAGGTGAAGTTAAGGGTTCTTACTTAAACGTTACAGCAGCAACTATGGAA
GAGATATACGAACGTTCTGAGTATGCTAAAGAAGTAGGTTCTGTAATTATCATGATTGATTTAGTTATGGGTTATACGGC
TATTCAATCTATTGCTCTTTGGGCTCGTAAAAACGATATGTTATTACACTTACACCGTGCAGGTAACTCAACATATGCTC
GTCAAAAAAATCATGGTATTAACTTCCGTGTAATTTGTAAATGGATGCGTATGTCTGGTGTGGATCATATTCACGCTGGT
ACTGTTGTAGGTAAATTAGAAGGTGATCCTTTAATGATTAAAGGTTTCTACGATATTTTACGTTTAACAAATTTAGATGT
TAACTTACCTTATGGTATTTTCTTCGAAATGTCATGGGCAAGTTTACGTCGTTGTATGCCTGTTGCTTCTGGTGGTATTC
ACTGTGGTCAAATGCACCAATTAGTACATTATTTAGGTGATGATGTAGTATTACAATTTGGTGGTGGTACAATTGGTCAT
CCTGATGGTATTCAAGCTGGTGCTACAGCTAACCGTGTTGCTTTAGAAGCTATGGTTTTAGCTCGTAATGAAGGTGCTGA
TTTGGAGGAATATATCATTCATTATTAGGTCCAGATACATTAGAAGAATCATTCCCATTCTTTGGTTATGACTGGCGTGA
TAAAAATAAAATGACAACAATTCTAGGTATACATTTATGTCTTTTAGGTTGCGGTGCTTTCTTATTAGTTATTAAAGCAA
TGTACTTAGGTGGTGTTTATGATACTTGGGCTCCAGGTGGTGGAGATGTTCGTTTTATTACTACTCCAACTTTAAACCCT
ATTGTAATTTTTGGTTACGTATTCCGTTCTCCATTTGGTGGTGACGGTTGGGTCGTATCTGTAAATAATATGGAAGATAT
TGTTGGTGGTCATATCTGGGTAGGAATACTATGTATTACTGGTGGTATTTGGCATATTTTCACTAAACCATTTGCATGGG
CAAGACGTGCTTTTGTATGGTCTGGTGAGGCTTACCTTTCATATAGTTTAGCTGCTATTTCTTTAATGGGTTTCACAGCT
GCTTTATATGCTTGGTATAATAATACTGCATATCCTAGTGAATTATATGGTCCAACTGGTCCAGAAGCATCACAATCTCA
AGCATTTACATTCTTAGTACGTGATCAACGTTTAGGTGCTAATGTTTCATCAGCACAAGGTCCAACTGGTTTAGGTAAAT
ATTTAATGCG
>N.dissipata_TA44 Nitzschia dissipata strain TA44
AG-CTCCAATAGCGTATATTAAAGTTGTTGCAGTTAAAAAGCTCGTAGTTGGATTTGTGGCTGTCGCGTGC---TATGCT
TCACTTAGTGT----TGTGTTTG--TGTCGCGTCGCCAT-CCTTGGG--TGGAATCTGCGTGGCATTAGGTTGTCGTGCA
GGGGATGCC-CATCGTTTACTGTGAAAAAATTAGAGTGTTCAAAGCAGGCTTATG-CCGTTGAATATATTAGCATGGAAT
AATAAGATAGGACCTTGGTACTA-TTTTG-TGGTTTGCGCACCAAGGTAATGATTAATAGGGTCAGTT-GGGGGTATTCG
TATTCCATTGTCAGAGGTGAAATTCTTGGATTTTTGGAAGACGAACTACTGCGAAAGCATTTA-CCAAGGATGTTTTCAT
TAATCAAGAACGAAAGTTAGGGGATCGAAGATGATTAGATACCATCGTAGTCTTTGCAGCTGCTGTAGCTGGTGAATCTT
CTACAGCTACTTGGACTGTTGTATGGACTGATTTATTAACAGCTTGTGATCGTTACCGTGCAAAAGCTTATCGTGTAGAT
CCAGTTCCAAATGCACCAGATCAATACTTCGCATTCATCGCGTACGAATGTGATTTATTTGAAGAAGGTTCATTAGCTAA
CTTAACAGCTTCTATTATTGGTAACGTTTTTGGATTTAAAGCAATTTCTGCTTTACGTTTAGAAGATATGCGTATTCCTC
ATTCATACTTAAAAACATTCCAAGGTCCTGCTACAGGTATCATTGTTGAACGTGAGCGTTTAAACAAATATGGTGTTCCT
TTATTAGGTGCTACAGTAAACCCAAAATTAGGTTTATCTGGTAAAAACTATGGTCGTGTAGTATATGAAGGTTTAAAAGG
TGGTTTAGACTTCTTAAAAGATGATGAAAACATTAACTCTCAACCCTTTATGCGTTGGAGAGAACGTTTCTTAAATTGTA
TGGAAGGAATTAACCGTGCTTCAGCTGCTACAGGTGAAGTTAAAGGTTCTTACTTAAACGTTACAGCTGGAACTTTAGAA
GAAACTTACAAACGTGCAGAATATGCTAAAGAAGTAGGTTCTATCGTCGTTATGGTTGATTTAGTTATGGGTTACACAGC
TTTACAATCAATGGCTCTTTGGTCTCGTGATAATGACATGTTATTACATTTACATCGTGCGGGTAACTCTACTTACGCTC
GTCAAAAAAATCATGGTATTAATTTCCGTGTTATTTGTAAATGGATGCGTATGACTGGTGTAGATCATATTCATGCTGGT
ACAGTTGTTGGGAAATTAGAAGGTGATCCTTTAATGATTAAAGGTTTCTATGATATTTTACGTTTAACTTCATTAGATGT
TAACTTACCTTACGGTATTTTCTTTGAAATGCCATGGGCTAGTTTACGTAAATGTATGCCTGTTGCTTCTGGTGGTATTC
ATTGTGGTCAAATGCACCAATTAGTTCATTATTTAGGTGATGATGTAGTATTACAATTTGGTGGTGGTACAATTGGTCAT
CCAGATGGTATTCAAGCAGGTGCTACAGCTAACCGTGTTGCTTTAGAAGCAATGGTTTTAGCTCGTAATGAAGGTGCTGA
T-------------------------------------------------------------------------------
--------------------------------------------------------------------------------
--------------------------------------------------------------------------------
--------------------------------------------------------------------------------
--------------------------------------------------------------------------------
--------------------------------------------------------------------------------
--------------------------------------------------------------------------------
--------------------------------------------------------------------------------
----------
>N.dissipata_TCC707 Nitzschia dissipata culture TCC:707
AG-CTCCAATAGCGTATATTAAAGTTGTTGCAGTTAAAAAGCTCGTAGTTGGATTTGTGGCTGTCGTTGTC---TTTTCC
CGTCTCTGATG----GGTATTGG--ATTAGCGTCGCCAT-CCTTGGG--TGGAACTTGTGTGGCATTAGGTTGTCGTGCA
GGGGATGCC-CATCGTTTACTGTGAAAAAATTAGAGTGTTCAAAGCAGGCTTATG-CCGTTGAATATATTAGCATGGAAT
AATAAGATAGGACCTTGGTACTA-TTTTGTTGGTTTGCGCACCAAGGTAATGATTAATAGGGTCAGTT-GGGGGTATTCG
TATTCCATTGTCAGAGGTGAAATTCTTGGATTTTTGGAAGACGAACTACTGCGAAAGCATTTA-CCAAGGATGTTTTCAT
TAATCAAGAACGAAAGTTAGGGGATCGAAGATGATTAGATACCATCGTAGTCTTGGCAGCTGCGGTAGCAGGTGAATCTT
CTACAGCTACTTGGACAGTTGTATGGACAGATTTATTAACAGCTTGTGATCGTTACCGTGCAAAAGCTTACCGTGTAGAT
CCAGTTCCAAATGCACCAGATCAATACTTTGCTTTCATCGCGTACGAATGTGATTTATTTGAAGAAGGTTCTTTATCTAA
CTTAACAGCGTCTATTATTGGTAACGTTTTTGGATTTAAAGCAGTAGCTGCTTTACGTTTAGAAGATATGCGTATTCCTC
ATTCATACTTAAAAACATTCCAAGGTCCTGCTACAGGTATCGTTGTTGAACGTGAACGTTTAAACAAATACGGTGTTCCT
TTATTAGGTGCTACAGTAAAACCAAAATTAGGTTTATCTGGTAAAAACTATGGTCGTGTAGTATATGAAGGTTTAAAAGG
TGGTTTAGATTTCTTAAAAGATGATGAGAACATTAACTCTCAACCATTTATGCGTTGGAGAGAACGTTTCTTAAACTGTA
TGGAAGGTATTAACCGTGCTTCAGCTGCTACAGGTGAAGTTAAAGGATCTTACTTAAACGTTACAGCTGCAACTTTAGAA
GAAACTTACAAACGTGCAGAATATGCTAAAGAAGTAGGTTCTATCATCGTCATGGTTGATTTAGTTATGGGTTACACAGC
TTTACAATCAATGGCTATTTGGTCACGTGAAAACGATATGTTATTACATTTACACCGTGCAGGTAACTCTACTTATGCTC
GTCAAAAAAATCATGGTATTAACTTCCGTGTTATTTGTAAATGGATGCGTATGACTGGTGTAGATCATATCCATGCTGGT
ACAGTTGTTGGTAAATTAGAAGGTGATCCTTTAATGATTAAAGGTTTCTACGATACTTTACGTTTAACTACATTAGAAGT
GAACTTACCTTACGGTATTTTCTTTGAAATGCCATGGGCTAGTTTACGTAAATGTATGCCTGTTGCTTCTGGTGGTATCC
ACTGTGGTCAAATGCACCAATTAGTTCATTACTTAGGTGATGACGTAGTATTACAATTTGGTGGTGGTACAATTGGTCAT
CCTGATGGTATCCAAGCTGGTGCTACAGCTAACCGTGTTGCTTTAGAAGCAATGGTTTTAGCTCGTAACGAAGGTGCTGA
T-------------------------------------------------------------------------------
--------------------------------------------------------------------------------
--------------------------------------------------------------------------------
--------------------------------------------------------------------------------
--------------------------------------------------------------------------------
--------------------------------------------------------------------------------
--------------------------------------------------------------------------------
--------------------------------------------------------------------------------
----------
>N.draveillensis_Nit50 Nitzschia draveillensis strain Nit50
AG-CTCCAATAGCGTATATTAAAGTTGTTGCAGTTAAAAAGCTCGTAGTTGGATTTGTGGCGTTCGCGTGC---GGCCCG
GCATCT-TTGT----CGGTGTTT--GCTAGCGTCGCCAT-CCTTGGG--TGGAACCAGTGTGGCATTAAGTTGTCGTGCT
GGGGATGCC-CATCGTTTACTGTGAAAAAATTAGAGTGTTCAAAGCAGGCTTATG-CCGTTGAATATATTAGCATGGAAT
AATAAGATAGGACCTTGGTACTA-TTTTGTTGGTTTGCGCACCAAGGTAATGATTAATAGGGACAGTT-GGGGGTATTCG
TATTCCATTGTCAGAGGTGAAATTCTTGGATTTTTGGAAGACGAACTACTGCGAAAGCATTTA-CCAAGGATGTTTTCAT
TAATCAAGAACGAAAGTTAGGGGATCGAAGATGATTAGATACCATCGTAGTCTTTGCAGCTGCAGTAGCTGGTGAATCTT
CTACAGCAACTTGGACAGTTGTATGGACTGATTTATTAACAGCTTGTGATCGTTACCGTGCGAAAGCTTACCGTGTAGAT
CCAGTTCCAAATGCAGCTGATACTTACTTTGCATTTATCGCATACGAATGTGATTTATTCGAAGAAGGTTCATTAGCTAA
CTTAACAGCTTCTATCATTGGTAACGTATTTGGTTTCAAAGCAGTAGCTGCTTTACGTTTAGAAGATATGCGTATTCCTC
ACTCATACTTAAAAACATTCCAAGGTCCTGCAACAGGTATCGTTGTAGAACGTGAACGTTTAAACAAATATGGTGTTCCT
TTATTAGGTGCTACTGTAAAACCTAAATTAGGTTTATCTGGTAAAAACTACGGTCGTGTAGTATATGAAGGTTTAAAAGG
TGGTTTAGACTTCTTAAAAGATGATGAGAACATTAACTCACAACCATTTATGCGTTGGAGAGAACGTTTCTTAAACTGTA
TGGAAGGTATCAACCGTGCTTCAGCTGCTACAGGTGAAGTTAAAGGTTCTTACTTAAACATTACAGGTGCTACAATGGAA
GACGTTTACGAACGTGCTGAGTACGCTAAAGAAGTAGGTTCTGTAATCGTGATGATCGATTTAGTAATGGGTTACACAGC
AATTCAAAGTATTGCTTTATGGGCTCGTAAAAACGATATGCTTTTACACTTACACCGTGCTGGTAACTCAACTTACGCTC
GTCAAAAAAACCACGGTATTAACTTCCGTGTAATTTGTAAATGGATGCGTATGTCTGGTGTAGATCATATCCACGCAGGT
ACAGTTGTAGGTAAATTAGAAGGTGATCCTTTAATGATTAAAGGTTTCTACGATGTTTTACGTTTAACAACATTAGAAGT
TAACTTACCTTTTGGTATTTTCTTCGAAATGCCATGGGCTTCTTTACGTCGTTGTATGCCAGTTGCTTCAGGTGGTATCC
ACTGTGGTCAAATGCACCAATTAGTACATTACTTAGGTGATGATGTAGTATTACAATTCGGTGGTGGTACAATTGGTCAC
CCAGATGGTATCCAAGCAGGTGCTACAGCTAACCGTGTTGCTTTAGAAGCAATGGTATTAGCACGTAACGAAGGTGCAGA
CTTGGTGGTATATACCACTCATTACTAGGTCCAGATACATTAGAAGAATCGTTCCCATTCTTTGGTTACGACTGGCGTGA
TAAAAATAAGATGACAACAATCTTAGGTATTCACTTATGTCTTTTAGGTTGTGGTGCTTTCTTATTAGTTATCAAAGCTA
TGTATTTAGGTGGTGTATATGATACATGGGCACCAGGTGGTGGCGATGTTCGTTTTATTACAACTCCAACATTAAATCCC
ATTGTAATTTTTGGCTACGTATTCCGTTCGCCATTTGGTGGTGATGGATGGGTTGTATCTGTTAACAACATGGAAGATGT
TATTGGTGGTCATATCTGGGTTGGTATTTTATGTATCACTGGTGGTATTTGGCATATCTTCACTAAACCATTTGCTTGGG
CACGTCGTGCTTTCGTTTGGTCAGGTGAAGCATACCTTTCATATAGTTTAGCAGCTATTTCATTAATGGGTTTCACTGCT
TCATTATATTCATGGTATAATAATACTGCATATCCAAGTGAACTATATGGTCCAACTGGTCCAGAAGCATCTCAGTCACA
AGCTTTCACATTCTTAGTTCGTGACCAACGTTTAGGTGCTAATGTTTCATCAGCACAAGGTCCTACTGGTTTAGGTAAAT
ACTTAATGCG
>N.draveillensis_TCC700 Nitzschia draveillensis clone TCC700
AG-CTCCAATAGCGTATATTAAAGTTGTTGCAGTTAAAAAGCTCGTAGTTGGATTTGTGGCGTTCGCGTGC---GGCCCG
GCATTA-TTGT----CGGTGTTT--GCTAGCGTCGCCAT-CCTTGGG--TGGAACCAGTGTGGCATTAAGTTGTCGTGCT
GGGGATGCC-CATCGTTTACTGTGAAAAAATTAGAGTGTTCAAAGCAGGCTTATG-CCGTTGAATATATTAGCATGGAAT
AATAAGATAGGACCTTGGTACTA-TTTTGTTGGTTTGCGCACCAAGGTAATGATTAATAGGGACAGTT-GGGGGTATTCG
TATTCCATTGTCAGAGGTGAAATTCTTGGATTTTTGGAAGACGAACTACTGCGAAAGCATTTA-CCAAGGATGTTTTCAT
TAATCAAGAACGAAAGTTAGGGGATCGAAGATGATTAGATACCATCGTAGTCTTTGCAGCTGCAGTAGCTGGTGAATCTT
CTACAGCAACTTGGACAGTTGTATGGACTGATTTATTAACAGCTTGTGATCGTTACCGTGCGAAAGCTTACCGTGTAGAT
CCAGTTCCAAATGCAGCTGATACTTACTTTGCATTTATCGCATACGAATGTGATTTATTCGAAGAAGGTTCATTAGCTAA
CTTAACAGCTTCTATCATTGGTAACGTATTTGGTTTCAAAGCAGTAGCTGCTTTACGTTTAGAAGATATGCGTATTCCTC
ACTCATACTTAAAAACATTCCAAGGTCCTGCGACAGGTATCGTTGTAGAACGTGAACGTTTAAACAAATATGGTGTTCCT
TTATTAGGTGCTACTGTAAAACCTAAATTAGGTTTATCTGGTAAAAACTACGGTCGTGTAGTATACGAAGGTTTAAAAGG
TGGTTTAGACTTCTTAAAAGATGATGAGAACATTAACTCACAACCATTTATGCGTTGGAGAGAACGTTTCTTAAATTGTA
TGGAAGGTATCAACCGTGCTTCAGCTGCTACAGGTGAAGTTAAAGGTTCTTACTTAAACATTACAGGTGCTACAATGGAA
GACGTTTACGAACGTGCTGAGTACGCTAAAGAAGTAGGTTCTGTAATCGTGATGATCGATTTAGTAATGGGTTACACAGC
AATTCAAAGTATTGCTTTATGGGCTCGTAAAAACGATATGCTTTTACACTTACACCGTGCTGGTAACTCAACTTACGCTC
GTCAAAAAAACCACGGTATTAACTTCCGTGTAATTTGTAAATGGATGCGTATGTCTGGTGTAGATCATATCCACGCAGGT
ACAGTTGTAGGTAAATTAGAAGGTGATCCTTTAATGATTAAAGGTTTCTACGATGTTTTACGTTTAACAACATTAGAAGT
TAACTTACCTTTTGGTATTTTCTTCGAAATGCCATGGGCTTCTTTACGTCGTTGTATGCCAGTTGCTTCAGGTGGTATCC
ACTGTGGTCAAATGCACCAATTAGTACATTACTTAGGTGATGATGTAGTATTACAATTCGGTGGTGGTACAATTGGTCAC
CCAGATGGTATCCAAGCAGGTGCTACAGCTAACCGTGTTGCTTTAGAAGCAATGGTATTAGCACGTAACGAAGGTGCAGA
C-------------------------------------------------------------------------------
--------------------------------------------------------------------------------
--------------------------------------------------------------------------------
--------------------------------------------------------------------------------
--------------------------------------------------------------------------------
--------------------------------------------------------------------------------
--------------------------------------------------------------------------------
--------------------------------------------------------------------------------
----------
>N.dubia_TA37 Nitzschia dubia strain TA37
AG-CTCCAATAGCGTATATTAAAGTTGTTGCAGTTAAAAAGCTCGTAGTTGGATTTGTGGCTGTCGCTAGC---GGCCTA
TCACTTAGTGT----TAGTGTTT--GCTGGCGTCGCCAT-CCTTGGG--TGGAGCCTGTGTGGCATTAGGTTGTCGTGCA
GGGGATGCC-CATCGTTTACTGTGAGAAAATTAGAGTGTTCAAAGCAGGCTTATG-CCGTTGAATATGTTAGCATGGAAT
AATAAGATAGGACCTCGGTACTA-TTTTGTTGGTTTGCGCACCGAGGTAATGATTAATAGGGACAGTT-GGGGGTATTCG
TATTCCATTGTCAGAGGTGAAATTCTTGGATTTCTGGAAGACGAACTACTGCGAAAGCATTTA-CCAAGGATGTTTTCAT
TAATCAAGAACGAAAGTTAGGGGATCGAAGATGATTAGATACCATCGTAGTCTTTGCAGCTGCAGTAGCTGGTGAATCAT
CTACAGCAACTTGGACAGTTGTATGGACTGATCTATTAACAGCTTGTGACCGTTACCGTGCTAAAGCTTACCGTGTAGAT
CCAGTTCCAAATACAACAGATCAATACTTCGCTTTCATCGCTTATGAATGTGATTTATTTGAAGAAGGTTCGTTATCTAA
TTTAACAGCTTCTATTATTGGTAATGTATTCGGTTTCAAAGCTGTTGCAGCGTTACGTTTAGAAGATATGCGTATTCCGC
ATTCATACTTAAAAACTTTCCAAGGACCTGCAACAGGTATCATTGTAGAGCGTGAGCGTTTAAACAAATACGGTACTCCA
TTATTAGGTGCGACAGTAAAACCAAAATTAGGTTTATCTGGTAAAAACTATGGTCGTGTAGTATATGAAGGTTTAAAAGG
TGGTTTAGACTTTTTAAAAGATGATGAGAACATTAACTCTCAACCATTCATGCGTTGGAGAGAACGTTTCTTAAACTGTA
TGGAAGGTATTAACCGTGCTTCTGCTGCTACAGGTGAAGTTAAAGGTTCTTACTTAAACATCACAGGCGCAACTATGGAA
GATGTATACGAACGTGCTGAGTATGCTAAAGAAGTAGGTTCAATCGTTGTTATGATCGATTTAGTTATGGGTTATACTGC
TATTCAATCTATCGCTCTTTGGGCTCGTAAAAACGATATGCTTTTACATTTACACCGTGCTGGTAACTCTACTTACGCGC
GTCAAAAAAATCATGGTATTAACTTCCGTGTAATTTGTAAATGGATGCGTATGTCTGGTGTAGATCATATCCACGCTGGT
ACTGTTGTAGGTAAGTTAGAAGGTGATCCTTTAATGATTAAAGGTTTCTACGATACTTTACGTTTAACAACATTAGAAGT
TAACTTACCTTACGGTATTTTCTTCGAAATGCCATGGGCTAGTTTACGTCGTTGTATGCCTGTTGCTTCTGGTGGTATTC
ACTGTGGTCAAATGCACCAATTAGTACACTACTTAGGCGATGATGTAGTATTACAATTCGGTGGTGGTACAATTGGTCAC
CCAGATGGTATTCAAGCTGGTGCTACAGCTAACCGTGTTGCTTTAGAAGCAATGGTTTTAGCTCGTAATGAAGGTGCTGA
T-------------------------------------------------------------------------------
--------------------------------------------------------------------------------
--------------------------------------------------------------------------------
--------------------------------------------------------------------------------
--------------------------------------------------------------------------------
--------------------------------------------------------------------------------
--------------------------------------------------------------------------------
--------------------------------------------------------------------------------
----------
>N.dubiiformis_s0311 Nitzschia dubiiformis strain: s0311
AG-CTCCAATAGCGTATATTAAAGTTGTTGCAGTTAAAAAGCTCGTAGTTGGATTTGTGGCTGTCGCTAGC---GGCCTA
TCACCTAGTGT----TAGTGCTT--GCTGGTGTCGCCAT-CCTTGGG--TGGAGCCTGTGTGGCATTAGGTTGTCGTGCA
GGGGATGCC-CATCGTTTACTGTGAGAAAATTAGAGTGTTCAAAGCAGGCTTATG-CCGTTGAATATGTTAGCATGGAAT
AATAAGATAGGACCTTGGTACTA-TTTTGTTGGTTTGCGCACCGAGGTAATGATTAATAGGGACAGTT-GGGGGTATTCG
TATTCCATTGTCAGAGGTGAAATTCTTGGATTTCTGGAAGACGAACTACTGCGAAAGCATTTA-CCAAGGATGTTTTCAT
TAATCAAGAACGAAAGTTAGGGGATCGAAGATGATTAGATACCATCGTAGTCTTTGCTGCTGCAGTAGCTGGTGAATCTT
CTACAGCAACTTGGACAGTTGTATGGACTGATTTATTAACAGCTTGTGACCGTTACCGTGCTAAAGCTTACCGTGTAGAT
CCAGTTCCAAACACAACAGATCAATATTTTGCTTTCATCGCATATGAATGTGATTTATTTGAAGAAGGTTCATTATCTAA
CTTAACAGCTTCAATTATTGGTAACGTATTCGGTTTTAAAGCTGTAGCGGCATTACGCTTAGAAGATATGCGTATTCCTC
ATTCATACTTAAAAACATTCCAAGGTCCTGCAACAGGTATTATTGTAGAACGTGAGCGTTTAAACAAATACGGTACTCCA
TTATTAGGTGCAACTGTAAAACCAAAATTAGGTTTATCAGGTAAAAACTATGGTCGTGTAGTATACGAAGGTTTAAAAGG
TGGCTTAGACTTCTTAAAAGATGATGAAAACATTAACTCTCAACCATTTATGCGTTGGAGAGAACGTTTCTTAAATTGTA
TGGAAGGTATTAACCGTGCTTCTGCTGCTACAGGTGAAGTTAAAGGTTCTTACTTAAACATTACAGCAGCAACTATGGAA
GATGTATATGAACGTGCTGAGTATGCGAAAGAAGTAGGTTCTGTAATTGTAATGATTGATTTAGTTATGGGTTATACTGC
TATTCAATCTATTGCTCTTTGGGCTCGTAAAAATGATATGCTTTTACATTTACACCGTGCAGGTAACTCTACTTACGCTC
GTCAAAAAAATCATGGTATTAACTTCCGTGTAATTTGTAAATGGATGCGTATGTCTGGTGTCGATCATATCCATGCTGGT
ACAGTTGTAGGTAAATTAGAAGGTGATCCTTTAATGATTAAAGGTTTCTATGATACTTTACGTTTAACAACATTAGAAGT
TAACTTACCTTACGGTATTTTCTTTGAAATGCCATGGGCTAGTTTACGTCGTTGTATGCCAGTTGCTTCTGGTGGTATTC
ACTGTGGTCAAATGCACCAATTAGTACATTATTTAGGTGATGATGTAGTATTACAATTTGGTGGTGGTACAATTGGTCAC
CCAGATGGTATCCAAGCTGGTGCTACGGCTAACCGTGTAGCTTTAGAAGCTATGGTTTTAGCTCGTAACGAAGGTGCTGA
T-------------------------------------------------------------------------------
--------------------------------------------------------------------------------
--------------------------------------------------------------------------------
--------------------------------------------------------------------------------
--------------------------------------------------------------------------------
--------------------------------------------------------------------------------
--------------------------------------------------------------------------------
--------------------------------------------------------------------------------
----------
>N.filiformis_UTEX_FD267 Nitzschia filiformis strain UTEX FD267
AG-CTCCAATAGCGTATATTAAAGTTGTTGCAGTTAAAAAGCTCGTAGTTGGATTTGTGGCAGTCGCCAGC---GTCTCG
GCATTC-GTGC----CGGTGATT--GCTAGCGGCGCCAT-CCTTGGG--TGGAATCTGTGTGGCATTAGGTTGTCGTGCA
GGGGATGCC-CATCGTTTACTGTGAAAAAATTAGAGTGTTCAAAGCAGGCTTACG-CCGTTGAATATGTTAGCATGGAAT
AATAAGATAGGACCTTGGTACTA-TTTTGTTGGTTTGCGCACCAAGGTAATGATTAATAGGGACAGTT-GGGGGTATTCG
TATTCCATTGTCAGAGGTGAAATTCTTGGATTTTTGGAAGACGAACTACTGCGAAAGCATTTA-CCAAGGATGTTTTCAT
TAATCAAGAACGAAAGTTAGGGGATCGAAGATGATTAGATACCATCGTAGTCTTTGCTGCTGCTGTAGCAGGTGAATCTT
CAACAGCAACTTGGACAGTTGTATGGACTGATTTATTAACAGCTTGTGACCGTTACCGTGCGAAAGCCTACCGTGTAGAT
CCAGTTCCAAATTCAACAGATTCATACTTTGCTTTCATTGCATATGAATGTGATTTATTTGAAGAAGGTTCTTTAGCAAA
CTTAACAGCATCTATTATTGGTAACGTATTCGGTTTCAAAGCCGTATCAGCTTTACGTTTAGAAGATATGCGTATTCCAC
ACTCATATTTAAAAACATTCCAAGGTCCTGCTACAGGTATTATTGTAGAACGTGAACGTTTAAACAAATACGGTGTTCCT
TTATTAGGTGCTACAGTAAAACCAAAATTAGGCTTATCAGGTAAAAACTATGGTCGTGTAGTTTATGAAGGTTTAAAAGG
TGGTTTAGACTTCTTAAAAGATGATGAAAACATTAACTCACAACCATTTATGCGTTGGAGAGAACGTTTCTTAAACTGTA
TGGAAGGTATCAACCGTGCTTCAGCTGCTACAGGTGAAGTTAAAGGTTCTTACTTAAACGTAACAGGCGCTACAATGGAA
GATGTTTACGAACGTGCTGAATATGCTAAAGAAGTAGGTTCTGTAATTATCATGATCGATTTAGTAATGGGTTATACTGC
AATTCAAAGTATTGCTTATTGGTCTCGTAAAAATGATATGCTTTTACACTTACACCGTGCAGGTAACTCAACATATGCTC
GTCAAAAAAACCACGGTATTAATTTCCGTGTAATCTGTAAATGGATGCGTATGTCTGGTGTAGATCATATTCACGCAGGT
ACAGTTGTAGGTAAATTAGAAGGTGATCCTTTAATGATTAAAGGTTTCTACGATACATTACGTTTAACAACATTAGAAGT
TAACTTACCTTACGGTCTTTTCTTTGAAATGCCTTGGGCTAGTTTACGTCGTTGTATGCCAGTAGCTTCTGGTGGTATTC
ACTGTGGTCAAATGCACCAATTAGTTTATTACTTAGGTGATGATGTAATCTTACAATTCGGTGGTGGTACAATCGGTCAC
CCAGATGGTATCCAAGCAGGTGCTACAGCAAATCGTGTTGCATTAGAAGCAATGGTTTTAGCTCGTAACGAAGGTGCTGA
TTTGGTGGTATTTATCATTCATTATTAGGTCCTGATACATTAGAAGAATCATTCCCATTTTTTGGTTATGATTGGCGTGA
TAAAAATAAAATGACAACAATTTTAGGTATTCATTTATGTCTTTTAGGTTGCGGTGCTTTCTTATTAGTTATTAAAGCAA
TGTACCTAGGTGGCGTTTATGATACGTGGGCCCCTGGTGGTGGTGATGTTCGTTTTATTACAACGCCAACATTAAACCCG
ATTGTAATCTTTGGTTACGTATTCCGCTCACCATTTGGTGGTGATGGTTGGGTTGTATCTGTAAATAATATGGAAGATAT
CGTCGGTGGTCATATCTGGGTTGGTATCTTATGTATTACAGGTGGTATCTGGCATATCTTTACAAAACCTTTTGCTTGGG
CACGTCGAGCTTTCGTATGGTCTGGAGAAGCATATCTTTCTTATAGTTTAGCTGCTATTTCAATTATGGGTTTTACAGCT
TCATTATACTCTTGGTATAATAACACAGCATATCCAAGTGAATTATATGGTCCAACAGGTCCAGAAGCATCTCAATCTCA
AGCATTTACATTTTTAGTTCGTGACCAACGTTTAGGTGCGAATGTTTCATCAGCCCAAGGTCCTACTGGTTTAGGTAAAT
ATTTAATGCG
>N.fonticola_ART24 Nitzschia fonticola partial rbcL gene for RuBisCO, large subunit, strain A-RT24
--------------------------------------------------------------------------------
--------------------------------------------------------------------------------
--------------------------------------------------------------------------------
--------------------------------------------------------------------------------
--------------------------------------------------------------------------------
------------------------------------------------------TGCTGCTGCTGTAGCAGGTGAATCTT
CTACAGCAACTTGGACAGTTGTATGGACGGATTTATTAACAGCGTGTGACCGTTACCGTGCGAAAGCTTACCGTGTAGAT
CCAGTTCCAAATGCAACAGACCAATACTTTGCTTTTATCGCATACGAATGTGATTTATTTGAAGAAGGTTCGTTATCAAA
CTTAACTGCATCTATTATTGGTAACGTTTTTGGTTTCAAAGCGGTATCTGCATTACGTTTAGAAGATATGCGTATTCCTC
ATTCATATTTAAAAACATTCCAAGGTCCAGCAACAGGTATCGTTGTAGAACGTGAACGTTTAAATAAATATGGTACTCCA
TTATTAGGTGCTACAGTAAAACCAAAATTAGGTTTATCTGGTAAAAACTATGGTCGTGTAGTATATGAAGGTTTAAAAGG
TGGTTTAGACTTCTTAAAAGATGATGAAAACATTAACTCACAACCATTTATGCGTTGGAGAGAGCGTTTCCTAAACTGTA
TGGAAGGTATTAACCGTGCTTCTGCTGCTACAGGTGAAGTTAAAGGTTCTTACTTAAACGTAACAGCTGCAACTATGGAA
GAAGTAATCAAACGTTGTCAATACGCGAAAGAAGTAGGTTCTGTCGTTGTTATGATCGATTTAGTTATGGGTTATACAGC
TATTCAAAGTGCTGCAATCTGGGCTCGTGAAAACGATATGCTTTTACATTTACACCGTGCAGGTAACTCTACATACGCTC
GTCAAAAAAATCATGGTATTAACTTCCGTGTAATTTGTAAATGGATGCGTATGTCTGGTGTAGATCATATCCACGCTGGT
ACAGTTGTAGGTAAATTAGAAGGTGATCCTTTAATGATTAAAGGTTTCTACGATGTTTTACGTTTAACTACATTAGAAGT
TAACTTACCTTACGGTATCTTCTTCGAAATGCCTTGGGCTAGTTTACGTCGTTGTATGCCAGTTGCATCTGGTGGTATCC
ACTGTGGTCAAATGCACCAATTAGTACACTATTTAGGTGATGACGTAGTATTACAATTTGGTGGTGGTACAATTGGTCAC
CCTGATGGTATCCAAGCCGGTGCTACAGCTAACCGTGTTGCTTTAGAAGCAATGATTTTAGCTCGTAACGAAGGTGCTGA
T-------------------------------------------------------------------------------
--------------------------------------------------------------------------------
--------------------------------------------------------------------------------
--------------------------------------------------------------------------------
--------------------------------------------------------------------------------
--------------------------------------------------------------------------------
--------------------------------------------------------------------------------
--------------------------------------------------------------------------------
----------
>N.fonticola_CRT26 Nitzschia fonticola strain C [RT26]
AG-CTCCAATAGCGTATATTAAAGTTGTTGCAGTTAAAAAGCTCGTAGTTGGATTTGTGGCTGGTCACGGC---GGGGTG
GCCTAT-TGGG----TGATCCTG--CTTGTGTCTGCCAT-CTTTGGG--TGGAATCCAGGTGTCATTAGGTTGTCGCCTG
GGGGATGCC-TATCTTTTACTGTGAAAAAATTAGAGTGTTCAAAGCAGGCTTATG-CCGTTGAATATGTTAGCATGGAAT
AATGATATAGGATTTCGATACTA-TTTTGTTGGTTTGCGTATTGAGATAATGATTAATAGGGACAGTT-GGGGGTATTCG
TATTCCATTGTCAGAGGTGAAATTCTTGGATTTCTGGAAGACGAACTACTGCGAAAGCATTTA-CCAAGGATGTTTTCAT
TAATCAAGAACGAAAGTTAGGGGATCGAAGATGATTAGATACCATCGTAGTCTTTGCTGCTGCTGTAGCAGGTGAATCTT
CAACAGCAACTTGGACAGTTGTATGGACTGATTTATTAACAGCTTGTGACCGTTACCGTGCTAAAGCTTATCGTGTAGAT
CCAGTTCCAAATGCAACAGACCAATACTTTGCTTTTATCGCATACGAATGTGATTTATTCGAAGAAGGTTCGTTATCAAA
CTTAACTGCGTCTATTATTGGTAACGTTTTTGGTTTTAAAGCGGTATCTGCATTACGTTTAGAAGATATGCGTATTCCTC
ACTCATATTTAAAAACATTCCAAGGTCCAGCAACAGGTATCGTTGTAGAACGTGAACGTTTAAATAAATATGGTACTCCA
TTATTAGGTGCAACAGTAAAACCAAAATTAGGTTTATCTGGTAAAAACTATGGTCGTGTAGTATATGAAGGTTTAAAAGG
TGGTTTAGACTTCTTAAAAGATGATGAAAACATTAACTCACAACCATTTATGCGTTGGAGAGAGCGTTTCCTAAACTGTA
TGGAAGGTATTAACCGTGCTTCTGCTGCTACAGGTGAAGTTAAAGGTTCTTACTTAAACGTAACAGCTGCAACTATGGAA
GAAGTAATCAAACGTTGTCAATACGCGAAAGAAGTAGGTTCTGTCGTTGTTATGATCGATTTAGTTATGGGTTACACAGC
TATTCAAAGTGCTGCAATCTGGGCTCGTGAAAACGATATGCTTTTACATTTACACCGTGCAGGTAACTCTACATATGCGC
GTCAAAAAAATCATGGTATCAACTTCCGTGTAATTTGTAAATGGATGCGTATGTCTGGTGTAGATCATATCCATGCTGGT
ACAGTTGTAGGTAAATTAGAAGGTGATCCTTTAATGATTAAAGGTTTCTACGATGTTTTACGTTTAACTACATTAGAAGT
TAACTTACCTTACGGTATCTTCTTCGAAATGCCTTGGGCTAGTTTACGTCGTTGTATGCCAGTTGCATCTGGTGGTATTC
ACTGTGGTCAAATGCACCAATTAGTACACTACTTAGGTGATGACGTAGTATTACAATTTGGTGGTGGTACAATTGGTCAC
CCAGATGGTATCCAAGCCGGTGCTACAGCTAACCGTGTTGCTTTAGAAGCAATGATTTTAGCTCGTAATGAAGGTGCTGA
T-------------------------------------------------------------------------------
--------------------------------------------------------------------------------
--------------------------------------------------------------------------------
--------------------------------------------------------------------------------
--------------------------------------------------------------------------------
--------------------------------------------------------------------------------
--------------------------------------------------------------------------------
--------------------------------------------------------------------------------
----------
>N.frigida_AK Nitzschia frigida isolation source=sea ice barrow, AK
AG-CTCCAATAGCGTATATTAAAGTTGTTGCAGTTAAAAAGCTCGTAGTTGGATTTGTGGCTGTCGCGAGC---GGCCTG
ACACCTAGTGT----TAGTGTTT--GCTTGCGTCGCCAT-CCTTGGG--TGGAACCTGTGTGGCATTAGGTTGTCGTGCA
GGGGATGCC-CATCGTTTACTGTGAAAAAATTAGAGTGTTCAAAGCAGGCTTATG-CCGTTGAATATATTAGCATGGAAT
AATAAGATAGGACCTTGGTACTA-TTTTGTTGGTTTGCGCACCAAGGTAATGATTAATAGGGACAGTT-GGGGGTATTCG
TATTCCATTGTCAGAGGTGAAATTCTTGGATTTTTGGAAGACGAACTACTGCGAAAGCATTTA-CCAAGGATGTTTTCAT
TAATCAAGAACGAAAGTTAGGGGATCGAAGATGATTAGATACCATCGTAGTCTTTGCTGCTGCAGTCGCTGGTGAATCTT
CTACAGCAACTTGGACAGTTGTATGGACTGATTTATTAACAGCTTGTGACCGTTACCGTGCTAAAGCTTACCGTGTAGAT
CCAGTTCCAAATACAACAGATCAATACTTCGCATTTATCGCGTACGAATGTGATTTATTCGAAGAAGGTTCTTTAGCTAA
CTTAACAGCATCTATTATTGGTAACGTATTCGGTTTTAAAGCTGTATCAGCTTTACGTTTAGAAGATATGCGTATTCCTC
ACTCATACTTAAAAACATTCCAAGGTCCTGCTACAGGTATCGTAGTAGAACGTGAGCGTTTAAACAAATACGGATGTCCA
TTATTAGGTGCTACAGTAAAACCAAAATTAGGTTTATCTGGTAAGAACTATGGTCGTGTAGTATACGAAGGTTTAAAAGG
TGGTTTAGACTTCTTAAAAGATGATGAGAACATTAACTCTCAACCATTCATGCGTTGGAGAGAACGTTTCTTAAATTGTA
TGGAAGGTATTAACCGTGCTGCTGCTGCTACAGGTGAAGTTAAAGGTTCTTACTTAAACGTTACTGCTGCTACAATGACA
GAAGTTATCAAGCGTGCTGAGTACGCTAAAGAAGTAGGTTCTGTAGTTATCATGATCGATTTAGTTATGGGTTATACAGC
AATCCAAAGTATTGCTTTATGGTCTCGTGATAACGATATGATCTTACATTTACATCGTGCTGGTAACTCTACTTATGCTC
GTCAAAAAAATCACGGTATTAACTTCCGTGTAATCTGTAAGTGGATGCGTATGTCTGGTGTGGATCACATCCATGCTGGT
ACAGTTGTAGGTAAATTAGAAGGTGATCCTTTAATGATTAAAGGTTTCTACGATGTTTTACGTTTAACTACATTAGAAGT
TAACTTACCTTTTGGTATTTTCTTCGAAATGCCATGGGCTAGTTTACGTCGATGCATGCCAGTTGCTTCTGGTGGTATCC
ATTGTGGTCAAATGCACCAATTAGTTCACTATTTAGGTGATGACGTAATCTTACAATTCGGTGGTGGTACAATTGGTCAC
CCAGATGSTATTCAAGCGGGTGSTACAGCTAACCGTGTTGCTTTAGAAGCAATGATTTTAGSTCGTAAGGAAGGTGCTGA
C-------------------------------------------------------------------------------
--------------------------------------------------------------------------------
--------------------------------------------------------------------------------
--------------------------------------------------------------------------------
--------------------------------------------------------------------------------
--------------------------------------------------------------------------------
--------------------------------------------------------------------------------
--------------------------------------------------------------------------------
----------
>N.frustulum_CCMP558 Nitzschia frustulum strain CCMP558
--------------------------------------------------------------------------------
--------------------------------------------------------------------------------
--------------------------------------------------------------------------------
--------------------------------------------------------------------------------
--------------------------------------------------------------------------------
------------------------------------------------------TGCTGCTGCAGTAGCTGGTGAATCAT
CTACAGCAACTTGGACAGTTGTATGGACTGATTTATTAACAGCTTGTGATCGTTATCGTGCTAAAGCTTACCGAGTAGAT
CCAGTTCCAAATTCGCCAGATGTATACTTCGCTTTTATCGCATACGAATGTGATTTATTTGAAGAAGGTTCATTAGCAAA
TTTAACAGCATCTATTATTGGTAACGTTTTTGGTTTTAAAGCAATCTCGGCGTTACGTTTAGAAGATATGCGAATTCCAC
ATTCATATTTAAAAACATTCCAAGGTCCTGCAACAGGTATCATTGTAGAACGTGAACGTTTAAATAAATACGGTGTTCCA
TTATTAGGTGCAACAGTAAAACCAAAATTAGGTTTATCTGGTAAAAACTATGGTCGCGTAGTATTCGAAGGTTTAAAAGG
TGGTTTAGACTTCTTGAAAGATGATGAAAACATTAACTCACAACCATTNATGCGTTGGAGAGAACGTTTCNTAAACTGTA
TGGAAGGTATTAACCGTGCATCTGCTGCGACAGGTGAAGTAAAAGGTTCTTACTTAAACGTTACTGCTGCTACTATGGAA
GAAGTACTTAAACGTTGTGAATATGCTAGAGAAGATGGATCTATCATTGGTATGATCGATTTAGTTATGGGTTATACAGC
AATTCAAAGTGCCGCTATTTGGGCTCGTGAAAACGATATGCTTTTACATTTACATCGTGCCGGTAACTCTACTTACGCTC
GTCAAAAAAATCATGGTATTAACTTCCGTGTTATTTGTAAATGGATGCGTATGTCTGGTGTAGATCATATTCACGCTGGT
ACAGTTGTTGGTAAATTAGAAGGTGATCCTTTAATGATTAAAGGTTTCTACGATATTTTACGTTTAACTACATTAGAAGT
TAATTTACCTTATGGCATTTTCTTCGAAATGCCTTGGGCTAGTTTACGTCGTTGTATGCCAGTTGCTTCAGGTGGTATTC
ACTGTGGTCAAATGCATCAATTAGTACATTACTTAGGTGATGATGTAGTATTACAGTTTGGTGGTGGTACAATTGGTCAC
CCAGATGGTATTCAAGCTGGTGCAACAGCTAACCGTGTTGCTTTAGAAGCAATGATTTTGGCTCGTAATGAGGGAGCTGA
TTTGGTGGAATTTATCACTCATTATTAGGTCCGGATACTTTAGAAGAATCATTCCCTTTCTTTGGTTATGATTGGCGTGA
TAAAAATAAAATGACAACAATTTTAGGTATTCACTTATGCCTTTTAGGTTGTGGCGCTTTTTTATTAGTTGCAAAAGCAA
TGTATATTGGTGGTGTATATGATACATGGGCACCTGGTGGTGGTGACGTTCGTTTTATTACAACGCCAACATTAAATCCA
ATTGTTATTTTCGGTTACGTATTCCGATCTCCATTTGGTGGAGATGGTTGGGTTGTTTCTGTAAATAATATGGAAGATGT
AATTGGTGGCCATATTTGGGTTGGTATTTTATGTATTACTGGTGGAATCTGGCATATCTTTACAAAACCATTTGCTTGGG
CACGTCGTGCTTTTGTATGGTCGGGTGAAGCGTATCTTTCATATAGTTTAGCAGCAATTTCTCTTATGGGGTTCACTGCT
TCTTTATACTCTTGGTATAATAATACAGCATATCCAAGTGAATTATACGGTCCAACAGGTCCAGAAGCATCACAGTCTCA
AGCATTTACATTCTTAGTTCGTGACCAACGTTTAGGTGCAAATGTTTCATCAGCACAAGGTCCAACTGGTTTAGGTAAAT
ATTTAATGCG
>N.frustulum_Nit25 Nitzschia frustulum strain Nit25
--------------------------------------------------------------------------------
--------------------------------------------------------------------------------
--------------------------------------------------------------------------------
--------------------------------------------------------------------------------
--------------------------------------------------------------------------------
------------------------------------------------------AGCGGCAGCAGTAGCTGGTGAATCGT
CTACAGCAACTTGGACAGTTGTATGGACTGATTTATTAACAGCTTGTGACCGTTACCGTGCAAAAGCATACCGTGTAGAT
CCAGTTCCAAACGCAACTGATCAATACTTCGCATTTATCGCATACGAATGTGATTTATTCGAAGAAGGTTCATTAGCAAA
CTTAACAGCATCTATCATTGGTAACGTTTTTGGTTTTAAAGCTGTGTCAGCGTTACGTTTAGAAGATATGCGTATTCCTC
ACTCATACTTAAAAACATTCCAAGGTCCAGCGACAGGTGTTGTTGTAGAGCGTGAGCGTTTAAACAAATACGGTACTCCA
TTACTAGGTGCAACAGTAAAACCAAAATTAGGTTTATCTGGTAAAAACTATGGTCGTGTAGTATACGAAGGTTTAAAAGG
TGGTTTAGACTTCTTAAAAGATGATGAAAACATTAACTCACAACCATTCATGCGTTGGAGAGAGCGTTTCTTAAACTGTA
TGGAAGGTATTAACCGTGCATCTGCTGCTACAGGTGAGGTAAAAGGTTCTTACTTAAACGTTACAGCTGCTACTATGGAA
GAAGTATACAAACGTTGTGAGTATGCTAAAGAAGTAGGTTCTGTAATTGTAATGATCGATTTAGTTATGGGTTATACAGC
AATTCAAAGTACTGCTATTTGGGCTCGTGAAAACGATATGCTTTTACACTTACACCGTGCAGGTAACTCTACATACGCTC
GTCAAAAAAATCATGGTATTAACTTCCGTGTTATTTGTAAATGGATGCGTATGTCTGGTGTAGATCATATTCATGCTGGA
ACAGTTGTAGGTAAATTAGAAGGTGATCCTTTAATGATTAAAGGTTTCTATGATACTTTACGTTTAACTCAATTAGAAGT
AAACTTACCATATGGTCTTTTCTTCGAAATGTCTTGGGCTAGTTTACGTCGTTGTATGCCAGTTGCATCTGGTGGTATTC
ACTGTGGTCAAATGCATCAATTAGTACATTACTTAGGTGATGACGTAGTATTACAATTCGGTGGTGGTACAATTGGTCAC
CCAGATGGTATCCAAGCTGGTGCTACTGCAAACCGTGTTGCATTAGAAGCTATGGTATTAGCTCGTAACGAAGGTGCTGA
CTTGGTGGAATTTACCATTCATTATTAGGTCCCGATACATTAGAAGAATCATTCCCATTCTTTGGTTATGATTGGCGTGA
TAAAAATAAAATGACAACAATTTTAGGTATTCATTTATGCTTATTAGGTTGTGGTGCTTTTTTATTAGTAGCAAAAGCAA
TGTATATCGGTGGTGTATATGATACTTGGGCACCAGGTGGTGGAGATGTTCGTTTTATTACAACACCTACATTAAATCCA
ATTGTTATCTTCGGTTACGTATTCCGTTCTCCATTTGGTGGAGACGGTTGGGTTGTTTCTGTAAACAACATGGAAGACAT
TATCGGTGGTCATATTTGGGTTGGTATCTTATGTATTACTGGTGGAATTTGGCATATTTTCACTAAACCATTTGCATGGG
CACGTCGTGCGTTTGTATGGTCTGGTGAAGCATATCTTTCATACAGTTTAGCTGCTATTGCTTTAATGGGATGGACAGCA
TCATTATACTCTTGGTACAACAACACAGCATATCCTAGTGAATTATATGGACCAACAGGTCCAGAAGCATCACAATCACA
AGCATTTACGTTCTTAGTTCGTGACCAACGCTTAGGTGCAAACGTTTCATCAGCGCAAGGTCCAACTGGTTTAGGTAAAT
ACTTGATGCG
>N.frustulum_TCC550 Nitzschia frustulum culture TCC:550
AG-CTCCAATAGCGTATATTAAAGTTGTTGCAGTTAAAAAGCTCGTAGTTGGATTTGTGGCTGGTCACAGT---GGCGTG
CCCTAT-TGGG----TTCCGCTG--TTTGTGTCTGCCAT-CTTTGGG--TGGAATCTAGGTGGCATTAGGTTGTCGCCTG
GGGGATGCC-CATCGTTTACTGTGAAAAAATTAGAGTGTTCAAAGCAGGCTTATG-CCGTTGAATATGTTAGCATGGAAT
AATGATATAGGACCTTGGTACTA-TTTTGTTGGTTTGCGCACTGAGGTAATGATTAATAGGGACAGTT-GGGGGTATTCG
TATTCCATTGTCAGAGGTGAAATTCTTGGATTTTTGGAAGACGAACTACTGCGAAAGCATTTA-CCAAGGATGTTTTCAT
TAATCAAGAACGAAAGTTAGGGGATCGAAGATGATTAGATACCATCGTAGTCTTTGCTGCGGCAGTAGCAGGTGAATCTT
CAACAGCAACTTGGACAGTTGTATGGACTGATCTATTAACAGCTTGTGACCGTTACCGGGCTAAAGCTTACCGTGTAGAT
CCAGTTCCAAATGCAACAGATCAATACTTTGCTTTTATCGCATACGAATGTGATTTATTTGAAGAAGGTTCATTAGCAAA
CTTAACAGCGTCTATTATTGGTAACGTTTTTGGTTTTAAAGCGATATCAGCATTACGTTTAGAAGATATGCGTATTCCTC
ACTCATATTTAAAAACATTCCAAGGTCCTGCAACTGGTATTGTTGTAGAACGTGAGCGTTTAAATAAATATGGTACACCA
TTATTAGGTGCAACCGTAAAACCAAAATTAGGTTTATCTGGTAAAAACTATGGTCGTGTAGTATATGAAGGTTTAAAAGG
TGGTTTAGACTTCTTAAAAGATGATGAAAACATTAACTCACAACCATTCATGCGTTGGAGAGAACGTTTTTTAAACTGTA
TGGAAGGTATTAACCGAGCTTCTGCTGCTACAGGTGAAGTAAAAGGTTCTTACTTAAACGTAACAGCTGCAACTTGGGAA
GAAGTACTTAAACGTTGTGAATATGCTAAAGAAGTAGGTTCTATCATCGTTATGATCGATTTAGTTATGGGTTACACAGC
AATTCAAAGTGCTGCAATTTGGGCTCGTGACAATGATATGCTTTTACATTTACACCGTGCAGGTAACTCAACATACGCGC
GTCAAAAAAATCATGGTATTAATTTCCGTGTAATTTGTAAATGGATGCGTATGTCTGGTGTTGATCATATTCACGCTGGT
ACAGTTGTAGGTAAATTAGAAGGTGATCCTTTAATGATTAAAGGTTTCTATGATATTTTACGTTTAACAACATTAGAAGT
TAATTTACCTTATGGTATTTTCTTTGAAATGCCTTGGGCTAGTTTACGCCGTTGTATGCCGGTTGCTTCTGGTGGTATCC
ACTGTGGTCAAATGCATCAATTAGTACACTACCTAGGTGATGACGTAGTATTACAATTTGGTGGTGGTACAATCGGTCAC
CCAGATGGTATTCAAGCAGGTGCGACAGCTAATCGTGTTGCTTTAGAAGCAATGATTTTAGCTCGTAACGAAGGCGCTGA
T-------------------------------------------------------------------------------
--------------------------------------------------------------------------------
--------------------------------------------------------------------------------
--------------------------------------------------------------------------------
--------------------------------------------------------------------------------
--------------------------------------------------------------------------------
--------------------------------------------------------------------------------
--------------------------------------------------------------------------------
----------
>N.gracilis_TCC576 Nitzschia gracilis culture TCC:576
AG-CTCCAATAGCGTATATTAAAGTTGTTGCAGTTAAAAAGCTCGTAGTTGGATTTGTGGCGTACGCGTGC---GTATCG
GCATTC-GTGC----TTGATGTT--GCTAGCGTGGCCAT-CCTTGGG--TGGAATCAGTGTGGCATTTGGTTGTCGTGCT
GGGGATGCC-CATCGTTTACTGTGAAAAAATTAGAGTGTTCAAAGCAGGCTTATG-CCGTTGAATATATTAGCATGGAAT
AATAAGATAGGACGTTGGTACTA-TTTTGTTGGTTTGCGCACCAAGGTAATGATTAATAGGGACAGTT-GGGGGTATTCG
TATTCCATTGTCAGAGGTGAAATTCTTGGATTTTTGGAAGACGAACTACTGCGAAAGCATTTA-CCAAGGATGTTTTCAT
TAWTCAAGAACGAAAGTTAGGGGATCGAAGATGATTAGATACCATCGTAGTCTTAGCAGCAGCAGTAGCAGGTGAATCTT
CTACAGCAACTTGGACAGTTGTATGGACTGATTTATTAACAGCTTGTGATCGTTACCGTGCAAAAGCGTACCGTGTAGAT
CCAGTTCCAAATGCAGCTGATACATACTTCGCATTTATCGCATACGAATGTGATTTATTTGAAGAAGGTTCATTAGCTAA
CTTAACAGCTTCTATCATCGGTAACGTATTTGGTTTCAAAGCAGTAGCTGCTTTACGTTTAGAAGATATGCGTATTCCTC
ACTCATATTTAAAAACATTCCAAGGTCCTGCAACTGGTATCGTTGTAGAACGTGAACGTTTAAACAAATATGGTGTTCCT
TTATTAGGTGCTACTGTAAAACCTAAATTAGGTTTATCTGGTAAAAACTACGGTCGTGTAGTATACGAAGGTTTAAAAGG
TGGTTTAGACTTCTTAAAAGATGATGAAAACATTAACTCACAACCATTCATGCGTTGGAGAGAGCGTTTCTTAAACTGTA
TGGAAGGTATCAACCGTGCTTCAGCTGCTACAGGTGAAGTTAAAGGTTCTTACTTAAACATTACAGGTGCTACAATGGAA
GACGTTTACGAACGTGCTGAGTATGCTAAAGAAGTAGGTTCTGTAATTGTAATGATCGATTTAGTAATGGGTTACACAGC
AATTCAAAGTATTGCTTTATGGGCTCGTAAAAATGATATGCTTTTACACTTACACCGTGCAGGTAACTCAACTTACGCGC
GTCAAAAAAACCACGGTATTAACTTCCGTGTAATCTGTAAATGGATGCGTATGTCTGGTGTGGATCATATTCACGCAGGT
ACAGTTGTAGGTAAATTAGAAGGTGATCCTTTAATGATTAAAGGTTTCTACGATGTTTTACGTTTAACAACATTAGAAGT
TAACTTACCTTTTGGTATTTTCTTTGAAATGCCATGGGCGTCTTTACGTCGTTGTATGCCAGTTGCTTCAGGTGGTATCC
ATTGTGGTCAAATGCACCAACTAGTACATTACTTAGGTGATGACGTAGTATTACAATTTGGTGGTGGTACAATTGGTCAC
CCAGATGGTATTCAAGCGGGTGCTACAGCTAACCGTGTTGCTTTAGAAGCAATGGTATTAGCACGTAACGAAGGTGCAGA
C-------------------------------------------------------------------------------
--------------------------------------------------------------------------------
--------------------------------------------------------------------------------
--------------------------------------------------------------------------------
--------------------------------------------------------------------------------
--------------------------------------------------------------------------------
--------------------------------------------------------------------------------
--------------------------------------------------------------------------------
----------
>N.inconspicua_G7_1 Nitzschia inconspicua strain G7_1 [NIT948CAT, DM 948cat]
AG-CTCCAATAGCGTATATTAAAGTTGTTGCAGTTAAAAAGCTCGTAGTTGGATTTGTGGTGTGTCCTGTC---GGTCCG
TGGGCT-CAGCCTG-CGTGTCTG--TACGGGTCTGCCTT-TCATGGGATTGTTGGCTCTGTGGCATTAGGTTGTCGCATT
GTTGATGCC-CATCTTTTACTGTGAAAAAATTAGAGTGTTCAAAGCAGGCTTATG-CCGTTGAATATATTAGCATGGAAT
AATGACATAGGACCTTGGTACTA-TTTTGTTGGTTTGCGCACTGAGGTAATGATTAATAGGGACAGTT-GGGGGTATTCG
TATTCCATTGTCAGAGGTGAAATTCTTGGATTTTTGGAAGACGAACTACTGCGAAAGCATTTA-CCAAGGATGTTTTCAT
TAATCAAGAACGAAAGTTAGGGGATCGAAGATGATTAGATACCATCGTAGTCTTTGCTGCAGCAGTAGCTGGTGAATCGT
CTACAGCAACTTGGACAGTTGTATGGACTGATTTATTAACAGCTTGTGACCGTTACCGTGCAAAAGCATACCGTGTAGAT
CCAGTTCCAAACGCAACAGATCAATACTTTGCATTTATCGCATACGAATGTGATTTATTCGAAGAAGGTTCGTTAGCTAA
CTTAACAGCATCTATCATTGGTAACGTTTTCGGTTTCAAAGCTGTATCAGCGTTACGTTTAGAAGATATGCGTATTCCTC
ACTCATACTTAAAAACATTCCAAGGTCCAGCGACAGGTATTGTTGTAGAGCGTGAGCGTTTAAACAAATACGGTACTCCA
TTACTAGGTGCAACAGTAAAACCAAAATTAGGTTTATCTGGTAAAAACTACGGTCGTGTAGTATACGAAGGTTTAAAAGG
TGGTTTAGACTTCTTAAAAGATGATGAGAACATTAACTCACAACCATTCATGCGTTGGAGAGAGCGTTTCTTAAACTGTA
TGGAAGGTATTAACCGTGCCGCTGCTGCTACAGGTGAGGTAAAAGGTTCTTACTTAAACGTTACAGCTGCTACTATGGAA
GAAGTATACAAACGTTGTGAGTATGCTAAAGAAGTAGGTTCTGTAATTGTAATGATCGATTTAGTTATGGGTTACACAGC
AATTCAAAGTACTGCTATTTGGGCTCGTGACAACGATATGTTATTACACTTACACCGTGCAGGTAACTCTACATACGCTC
GTCAAAAGAATCATGGTATTAACTTCCGTGTTATATGTAAGTGGATGCGTATGTCTGGTGTAGATCATATTCACGCTGGG
ACAGTTGTAGGTAAATTAGAAGGTGATCCTTTAATGATTAAAGGTTTCTACGATACTTTACGTTTAACTCAATTAGAAGT
AAACTTACCATATGGTCTTTTCTTCGAAATGTCTTGGGCTAGTTTACGTCGTTGTATGCCAGTTGCATCTGGTGGTATTC
ACTGTGGTCAAATGCACCAATTAGTACACTACTTAGGTGATGACGTAGTATTACAATTCGGTGGTGGTACAATTGGTCAC
CCTGATGGTATCCAAGCGGGTGCTACTGCAAACCGTGTTGCATTAGAAGCTATGGTATTAGCTCGTAACGAAGGTCATGA
C-------------------------------------------------------------------------------
--------------------------------------------------------------------------------
--------------------------------------------------------------------------------
--------------------------------------------------------------------------------
--------------------------------------------------------------------------------
--------------------------------------------------------------------------------
--------------------------------------------------------------------------------
--------------------------------------------------------------------------------
----------
>N.inordinata_BIOTAII-44 Nitzschia inordinata isolate BIOTAII-44
AG-CTCCCATAGCGTATTTTAAAGTCGTTGCAGTTAAAAAGCTCGTAGTTGGATTTGTGGCCGTCGCTTGC---GGCCCG
ACTACTAGTGT----TAGGGCCT--GCCAGCGTCGCCAT-CCTTGGG--TGGAATTTGTGTGGCATTAGGTTGTCGTGTA
GGGGATGCC-CATCTTTTACTGTGAAAAAATTAGAGTGTTCAAAGCAGGCTTACG-CCGTTGAATATATTAGCATGGAAT
AATAAGATAGGACCTCGGTACTA-TTTTGTTGGTTTGCGCACCAAGGTAATGATTTATAGGGACAGTA-GGGGGTATTCG
TATTCCATTGTCAGAGGTGAAATTCTTGGATTTCTGGAAGACGAACTACTGCGAAAGCATTTA-CCAAGGATGTTTTCAT
TAATCAAGAACGAAAGTTAGGGGATCGAAGATGATTAGATACCATCGTAGTCTTTGCTGCTGCTGTTGCCGGTGAATCTT
CTACAGCTACTTGGACAGTTGTATGGACTGATTTATTAACAGCTTGTGACCGTTACCGTGCTAAAGCTTACCGTGTAGAT
CCAGTTCCAAATACAACAGATCAATACTTCGCTTTCATCGCATACGAATGTGATTTATTTGAAGAAGGTTCTTTAGCTAA
CTTAACAGCATCTATTATCGGTAACGTTTTCGGATTCAAAGCAATCTCTGCTTTACGTTTAGAAGATATGCGTATTCCTC
ACTCATACTTAAAAACATTCCAAGGTCCTGCTACAGGTATCATTGTAGAACGTGAACGTTTAAACAAATATGGTATTCCA
TTATTAGGTGCAACAGTAAAACCAAAATTAGGTTTATCTGGTAAAAACTACGGTCGTGTAGTATACGAAGGTTTAAAAGG
TGGTTTAGACTTCTTAAAAGATGATGAGAACATTAACTCTCAACCATTCATGCGTTGGAGAGAGCGTTTCTTAAACTGTA
TGGAAGGTATCAACCGTGCTTCAGCTGCAACAGGTGAAGTTAAAGGTTCTTACTTAAACGTTACAGCTGCAACAATGGAA
GAAGTATACAAACGTGCTGAGTATGCTAAAGAAGTTGGTTCTATCATTGTGATGATCGATTTAGTTATGGGTTACACAGC
AATTCAAAGTATTGCTTTATGGGCTCGTGAAAATGATATGCTTTTACATTTACACCGTGCAGGTAACTCTACTTACGCTC
GTCAAAAAAACCATGGTATTAACTTCCGTGTTATTTGTAAATGGATGCGTATGTCTGGTGTAGATCACATCCACGCTGGT
ACAGTTGTAGGTAAATTAGAAGGTGATCCTTTAATGATTAAAGGTTTCTACGATATTTTACGTGAAACAACATTAGAAGT
AAACTTACCTTACGGTATTTTCTTCGAAATGCCATGGGCTAGTTTACGTAAATGTATGCCAGTTGCTTCAGGTGGTATCC
ACTGTGGTCAAATGCACCAATTAGTTCACTACTTAGGTGATGACGTAGTATTACAATTCGGTGGTGGTACAATTGGTCAC
CCTGATGGTATTCAAGCAGGTGCGACAGCTAACCGTGTTGCTTTAGAAGCAATGGTATTAGCTCGTAACGAAGGTGCTGA
TTTGGAGGAATTTATCATTCGTTACTAGGACCTGATACATTAGAAGAATCATTCCCATTCTTCGGTTATGACTGGCGAGA
TAAAAATAAAATGACAACTATCTTAGGTATTCATTTATGTCTTCTAGGTTGTGGAGCTTTTTTATTAGTTATTAAAGCTA
TGTACTTAGGTGGAGTTTATGATACTTGGGCACCTGGTGGTGGAGATGTTCGTTTTATTACAACTCCAACATTAAACCCA
ATTGTAATTTTTGGATATGTATTCCGTTCTCCATTTGGCGGAGATGGTTGGGTTGTATCTGTAAATAACATGGAAGATAT
CATCGGTGGACATATTTGGGTTGGTGTTTTATGTATTACTGGTGGAATATTCCATATTTTCACTAAACCATTCGCTTGGG
CACGTCGTGCTTTTGTTTGGTCAGGTGAAGCATACCTTTCTTATAGTTTAGCTGCTATCTCTATTATGGGATTCACAGCT
GCATTATATGCTTGGTATAATAATACAGCATATCCAAGTGAATTATATGGTCCAACTGGTCCTGAAGCATCTCAATCTCA
AACATTTACATTCTTAGTTCGAGATCAACGTTTAGGTGCTAATGTTTCATCAGCACAAGGTCCAACTGGTTTAGGTAAAT
ACTTAATGCG
>N.lembiformis_R2 Nitzschia lembiformis strain R2
AG-CTCCAATAGCGTATATTAAAGTTGTTGCAGTTAAAAAGCTCGTAGTTGGATTTGTGGCATTCGCGTGC---GGCCCG
GCATTC-GTGC----CGGTGTTT--GCTAGCGTTGCCAT-CCTTGGG--TGGAACCTGTGTGGCATTAGGTTGTCGTGCA
GGGGATGCC-CATCGTTTACTGTGAAAAAATTAGAGTGTTCAAAGCAGGCTTATG-CCGTTGAATATATTAGCATGGAAT
AATAAGATAGGACCTTGGTACTA-TTTTGTTGGTTTGCGCACCGAGGTAATGATTAATAGGGACAGTT-GGGGGTATTCG
TATTCCATTGTCAGAGGTGAAATTCTTGGATTTTTGGAAGACGAACTACTGCGAAAGCATTTA-CCAAGGATGTTTTCAT
TAATCAAGAACGAAAGTTAGGGGATCGAAGATGATTAGATACCATCGTAGTCTTTGCTGCTGCAGTAGCTGGTGAATCTT
CTACAGCAACTTGGACAGTTGTGTGGACAGATTTATTAACTGCTTGTGATCGTTATCGTGCGAAAGCTTACCGTGTAGAT
CCAGTTCCAAATTCAACAGACCAATTCTTTGCATTTATCGCATATGAATGTGACTTATTTGAAGAAGGTTCATTAGCTAA
CTTAACAGCATCTATTATCGGTAACGTATTTGGTTTCAAAGCTGTATCAGCTTTACGTTTAGAAGATATGCGTATTCCTC
ACTCATACTTAAAAACATTCCAAGGTCCTGCAACAGGTATCATTGTAGAACGTGAACGTTTAAACAAGTACGGTGTTCCT
TTATTAGGTGCGACAGTAAAACCAAAATTAGGTTTATCTGGTAAAAACTATGGTCGTGTAGTATACGAAGGTTTAAAAGG
TGGTTTAGACTTCTTAAAAGATGATGAAAACATTAACTCTCAACCATTTATGCGTTGGAGAGAACGTTTTTTAAACTGTA
TGGAAGGTATTAACCGKGCTGCTGCTGCTACAGGTGAAGTTAAAGGTTCTTACTTAAACGTTACCGGTGCTACAATGGAA
GACGTTTATGAACGTGCTGAGTATGCGAAAGAAGTAGGTTCTATCGTTATCATGATCGATTTAGTAATGGGTTATACAGC
AATTCAAAGTATTGCTTTATGGGCTCGTAAAAATGATATGCTTTTACATTTACACCGTGCTGGTAATTCAACTTATGCTC
GTCAAAAAAATCATGGTATTAACTTCCGTGTAATTTGTAAATGGATGCGTATGTCTGGTGTAGATCATATTCACGCAGGT
ACAGTTGTAGGTAAATTAGAAGGTGATCCTTTAATGATTAAAGGTTTCTACGACATTTTACGTTTAACAGACTTAGAAGT
TAACTTACCTTATGGTATCTTCTTCGAAATGCCGTGGGCTAGTTTACGTCGTTGTATGCCAGTTGCATCTGGTGGTATTC
ACTGTGGTCAAATGCACCAACTAGTACATTACTTAGGTGATGATGTAGTATTACAATTTGGTGGTGGTACAATTGGTCAC
CCAGATGGTATCCAAGCCGGTGCAACAGCTAACCGTGTTGCTTTAGAAGCAATGGTATTAGCTCGTAACGAAGGTGCTGA
CTTGGTGGTATTTATCACTCATTATTAGGTCCAGATACATTAGAAGAATCATTCCCATTCTTTGGTTATGATTGGCGTGA
TAAAAATAAAATGACAACAATCTTAGGGATTCATTTATGTCTTTTAGGTTGTGGTGCATTTTTATTAGTTATCAAAGCAA
TGTACTTAGGTGGTGTATATGATACATGGGCACCTGGTGGTGGTGATGTTCGTTTCATTACAACACCAACATTAAATCCA
ATTGTAATCTTTGGTTATGTATTCCGTTCTCCATTTGGTGGTGACGGTTGGATTGTATCTGTAAACAATATGGAAGACGT
AATTGGTGGTCATATTTGGGTTGGTATCTTATGTATCACAGGTGGTATTTGGCATATCTTTACAAAACCATTTGCTTGGG
CACGTCGTGCTTTTGTTTGGTCGGGAGAAGCTTATCTTTCATATAGTTTAGCTGCTATTTCATTAATGGGATTCACAGCT
GCATTATATTCTTGGTACAATAACACTGCATATCCAAGTGAGTTATACGGTCCAACAGGTCCAGAAGCATCTCAATCTCA
AGCATTTACATTTTTAGTTCGTGACCAACGTTTAGGTGCGAATGTTTCATCAGCGCAAGGTCCAACAGGTTTAGGTAAAT
ACTTAATGCG
>N.liebethruthii_TA353 Nitzschia liebethruthii strain TA353
AGCCTCCAATAGCGTATATTAAAGTTGTTGCAGTTAAAAAGCTCGTAGTTGGATTTGTGGTTGTGGTTTGGTCGGCCTCT
GCCTTTTGGCG----GTTGGCTG--TACCGATCCGCCAT-CCTTGGG--TGGAATCTGTGTGGCATTAGGTTGTCGCGCA
GGGGATGCC-CATCGTTTACTGTGAGAAAATTAGAGTGTTCAAAGCAGGCTTATG-CCGTTGAATATGTTAGCATGGAAT
AATGATATAGGACCTTGGTACTA-TTTTGTTGGTTTGCGCACTGAGGTAATGATTAATAGGGACAGTT-GGGGGTATTCG
TATTCCATTGTCAGAGGTGAAATTCTTGGATTTTTGGAAGACGAACTACTGCGAAAGCATTTA-CCAAGGATGTTTTCAT
TAATCAAGAACGAAAGTTAGGGGATCGAAGATGATTAGATACCATCGTAGTCTTTGCTGCTGCAGTAGCTGGTGAATCTT
CTACAGCAACATGGACAGTTGTATGGACTGATTTATTAACAGCTTGTGACCGTTACCGTGCTAAAGCTTACCGTGTAGAT
CCAGTTCCAAACTCACCAGATGTATACTTTGCATTTATCGCATACGAATGTGATTTATTCGAAGAAGGTTCATTAGCTAA
CTTAACAGCATCTATTATTGGTAACGTTTTTGGTTTCAAAGCAGTATCAGCATTACGTTTAGAAGATATGCGTATTCCTC
ACTCATACCTAAAAACATTCCAAGGTCCTGCTACAGGTATCGTTGTAGAACGTGAGCGTTTAAACAAATATGGTGTTCCT
TTATTAGGTGCAACTGTAAAACCAAAATTAGGTTTATCTGGTAAAAACTACGGTCGTGTAGTATTCGAAGGTTTAAAAGG
TGGTTTAGACTTCTTAAAAGATGATGAAAACATTAACTCTCAACCATTCATGCGTTGGAGAGAACGTTTCTTATACTGTA
TGGAAGGTATTAACCGTGCTTCTGCTGCTACAGGTGAAACTAAAGGTTCTTACTTAAACATTACAGCTGCAACTATGGAA
GAAGTGTACAAACGTGCTGAGTACGCTAAAGAAGTAGGTTCTATCGTTGTTATGATCGATTTAGTAATGGGTTACACAGC
AATTCAAAGTATTGCTATTTGGGCTCGTGAAAACGATATGCTTTTACACTTACATCGTGCAGGTAACTCAACTTACGCTC
GTCAAAAGAATCACGGTATTAACTTCCGTGTAATCTGTAAATGGATGCGTATGTCTGGTGTAGATCACATCCACGCTGGT
ACAGTTGTAGGTAAATTAGAAGGTGATCCTTTAATGATTAAAGGTTTCTACGATATTTTACGTTTAACATCATTAGACGT
TAACTTACCTTATGGTATCTTCTTCGAAATGCCATGGGCTAGTTTACGTAAATGTATGCCAGTAGCTTCTGGTGGTATTC
ACTGTGGTCAAATGCACCAATTAGTTCACTACTTAGGTGATGATGTAGTATTACAATTCGGTGGTGGTACAATTGGTCAC
CCAGATGGTATTCAAGCAGGTGCTACAGCTAACCGTGTTGCTTTAGAATCAATGGTTTTAGCTCGTAACGAAGGTGCTGA
C-------------------------------------------------------------------------------
--------------------------------------------------------------------------------
--------------------------------------------------------------------------------
--------------------------------------------------------------------------------
--------------------------------------------------------------------------------
--------------------------------------------------------------------------------
--------------------------------------------------------------------------------
--------------------------------------------------------------------------------
----------
>N.ligowskii_TA426 Nitzschia ligowskii strain TA426
AG-CTCCAATAGCGTATATTAAAGTTGTTGCAGTTAAAAAGCTCGTAGTTGGATTTGTGGCTGTCTCGGGC---GGCCTG
GTACTTAGTGC----CAGTGCTT--GCATGAGTCGCCAT-CCTTGGG--TGGAACCTGTGTGGCATTAGGTTGTCGTGCA
GGGGATGCC-CATCGTTTACTGTGAAAAAATTAGAGTGTTCAAAGCAGGCTTATG-CCGTTGAATATGTTAGCATGGAAT
AATAAGATAGGACCTTGGTACTA-TTTTGTTGGTTTGCGCACCAAGGTAATGATTAAAAGGGACAGTT-GTGGGTATTCG
TATTCCATTGTCAGAGGTGAAATTCTTGGATTTTTGGAAGACGAACTACTGCGAAAGCATTTA-CCAAGGATGTTTTCAT
TAATCAAGAACGAAAGTTAGGGGATCGAAGATGATTAGATACCATCGTAGTCTTTGCTGCTGCAGTAGCTGGTGAATCTT
CTACTGCAACTTGGACAGTTGTATGGACTGATTTATTAACAGCTTGTGACCGTTACCGTGCTAAAGCTTACCGTGTAGAT
CCAGTTCCAAATGCACCTGACCAATACTTCGCTTTCATCGCATACGAATGTGATTTATTCGAAGAAGGTTCTTTATCTAA
CTTAACAGCGTCTATTATTGGTAACGTATTTGGATTTAAAGCTGTAGCAGCTTTACGTTTAGAAGATATGCGTATTCCTC
ACTCATACTTAAAAACATTCCAAGGTCCGGCTACAGGTATCATTGTAGAACGTGAGCGTTTAAACAAGTATGGTGTTCCT
TTATTAGGTGCAACAGTAAAACCAAAATTAGGTTTATCTGGTAAAAACTACGGTCGTGTAGTATACGAAGGTTTAAAAGG
TGGTTTAGACTTCTTAAAAGATGATGAAAACATTAACTCTCAACCATTTATGCGTTGGAGAGAGCGTTTCTTAAATTGTA
TGGAAGGTATTAACCGTGCTTCTGCCGCTACTGGTGAAGTTAAAGGTTCTTACTTAAACGTTACAGGTGCTACTATGGAA
GACGTATACCAACGTGCTGAGTATGCTAAATCTGTAGGTTCTATCGTTATCATGATCGATTTAGTTATGGGTTATACAGC
AATTCAAAGTATTGCTATTTGGGCTCGTGAAAACGATATGTTATTACATTTACATCGTGCTGGTAACTCTACTTACGCTC
GTCAAAAAAACCACGGTATTAACTTCCGTGTAATTTGTAAATGGATGCGTATGTCTGGTGTTGATCATATTCACGCTGGT
ACAGTTGTAGGGAAATTAGAAGGTGATCCTCTAATGATTAAAGGTTTCTACGATACTTTACGTTTAGTATCATTAGACGT
TAACTTACCTTACGGTATTTTCTTTGAAATGTCATGGGCTAGTTTACGTAAATGTATGCCTGTCGCTTCTGGTGGTATCC
ACTGTGGTCAAATGCACCAATTAGTTCACTACTTAGGTGATGATGTAGTATTACAATTCGGTGGTGGTACAATTGGTCAC
CCGGATGGTATCCAAGCTGGTGCTACTGCTAACCGTGTTGCTTTAGAATCAATGGTATTAGCTCGTAACGAAGGTGCTGA
T-------------------------------------------------------------------------------
--------------------------------------------------------------------------------
--------------------------------------------------------------------------------
--------------------------------------------------------------------------------
--------------------------------------------------------------------------------
--------------------------------------------------------------------------------
--------------------------------------------------------------------------------
--------------------------------------------------------------------------------
----------
>N.linearis_Nit53 Nitzschia linearis strain Nit53
AG-CTCCAATAGCGTATATTAAAGTTGTTGCAGTTAAAAAGCTCGTAGTTGGATTTGTGGCTGTCGCTAGT---GGCCTG
TTACTTAGTGA----CAGTGCTT--GCTGGCGTCGCCAT-CCTTGGG--TGGAGCCTGTGTGGCATTAGGTTGTCGTGCA
GGGGATGCC-CATCGTTTACTGTGAGAAAATTAGAGTGTTCAAAGCAGGCTTATG-CCGTTGAATATGTTAGCATGGAAT
AATAAGATAGGACCTTGGTACTA-TTTTGTTGGTTTGCGCACCGAGGTAATGATTAATAGGGACAGTT-GGGGGTATTCG
TATTCCATTGTCAGAGGTGAAATTCTTGGATTTCTGGAAGACGAACTACTGCGAAAGCATTTA-CCAAGGATGTTTTCAT
TAATCAAGAACGAAAGTTAGGGGATCGAAGATGATTAGATACCATCGTAGTCTTTGCAGCAGCAGTAGCTGGTGAATCTT
CTACAGCAACTTGGACAGTTGTATGGACTGATTTATTAACAGCTTGTGATCGTTACCGTGCTAAAGCTTACCGCGTAGAT
CCAGTTCCAAATGCAGCAGATCAATACTTTGCTTTCATCGCGTATGAATGTGATTTATTTGAAGAAGGTTCATTATCTAA
CTTAACAGCTTCTATTATTGGTAACGTATTCGGTTTCAAAGCTGTAGCAGCGTTACGTTTAGAAGATATGCGTATTCCTC
ACTCATACTTAAAAACATTCCAAGGTCCTGCAACAGGTATTATTGTAGAACGTGAGCGTTTAAACAAATACGGTACTCCA
TTATTAGGTGCAACAGTAAAACCAAAATTAGGTTTATCTGGTAAAAACTATGGTCGTGTAGTATACGAAGGTTTAAAAGG
TGGTTTAGACTTCTTAAAAGATGATGAAAACATTAACTCTCAACCATTTATGCGTTGGAGAGAACGTTTCTTAAACTGTA
TGGAAGGTATTAACCGTGCTTCTGCTGCAACAGGTGAAGTTAAAGGTTCTTACTTAAACATTACAGCAGCAACCATGGAA
GATGTATACGAACGTGCTGAGTATGCTAAAGAAGTAGGTTCTGTAATCGTTATGATCGATTTAGTTATGGGTTATACGGC
TATCCAATCTATCGCTCTTTGGGCTCGTAAAAACGATATGCTTTTACACTTACACCGTGCTGGTAATTCTACTTACGCGC
GTCAAAAAAATCATGGTATTAACTTCCGTGTAATTTGTAAATGGATGCGTATGTCTGGCGTAGATCATATCCACGCTGGT
ACAGTTGTAGGTAAATTAGAAGGGGATCCTTTAATGATTAAAGGTTTCTACGATACTTTACGTTTAACAACATTAGAAGT
TAACTTACCTTACGGTATTTTCTTTGAAATGCCATGGGCTAGTTTACGTCGTTGTATGCCTGTTGCTTCAGGTGGTATCC
ATTGTGGTCAAATGCACCAATTAGTACACTACTTAGGTGATGATGTAGTATTACAATTTGGTGGTGGTACAATCGGTCAC
CCTGATGGTATCCAAGCTGGTGCTACAGCGAACCGTGTAGCTTTAGAAGCTATGGTTTTAGCTCGTAACGAAGGTGCTGA
TTTGGTGGAATCTATCATTCGTTATTAGGTCCAGATACATTAGAAGAATCATTCCCATTCTTTGGTTATGACTGGCGTGA
TAAAAATAAGATGACAACAATTTTAGGAATTCATTTATGTCTTTTAGGTTGTGGTGCTTTCTTATTAGTTATTAAAGCAA
TGTATTTAGGTGGTGTTTACGACACTTGGGCTCCAGGTGGAGGAGATGTTCGTTTTATTACAACTCCAACATTAAATCCA
ATTGTAATTTTTGGTTATGTATTCCGTTCTCCATTTGGTGGTGACGGATGGGTTGTATCTGTAAACAATATGGAAGATAT
TGTTGGCGGTCATATTTGGGTTGGTATTTTATGTATTACTGGTGGTATTTGGCATATTTTCACTAAACCATTTGCATGGG
CACGTCGTGCATTTGTGTGGTCTGGTGAAGCATATCTTTCTTATAGTTTAGCAGCTATCTCTTTAATGGGATTCACAGCT
GCCTTATATTCTTGGTATAACAATACTGCATATCCTAGTGAATTATACGGTCCAACAGGTCCAGAAGCATCACAATCTCA
AGCATTTACTTTCTTAGTACGTGATCAACGTTTAGGTGCTAATGTTTCATCAGCACAAGGTCCGACAGGTTTAGGTAAAT
ATTTAATGCG
>N.longissima_KSA20159 Nitzschia longissima strain KSA2015-9
AG-CTCCAATAGCGTATATTAAAGTTGTTGCAGTTAAAAAGCTCGTAGTTGGATTTGTGGCAGTCGTGAAC---ATCCTT
GCACTTGTTGT----TTGTGTAT--GTTTGCGTCGCCAT-CCTTGGG--TGGAAGCTGTGTGGCATTAGGTTGTCGTGCA
GGGGATGCC-CATCGTTTACTGTGAAAAAATTAGAGTGTTCAAAGCAGGCTTATG-CCGTTGAATATATTAGCATGGAAT
AATAAGATAGGACCTTGGTACTA-TTTTGTTGGTTTGCGCACCGAGGTAATGATTAATAGGGACAGTT-GGGGGTATTCG
TATTCCATTGTCAGAGGTGAAATTCTTGGATTTTTGGAAGACGAACTACTGCGAAAGCATTTA-CCAAGGATGTTTTCAT
TAATCAAGAACGAAAGTTAGGGGATCGAAGATGATTAGATACCATCGTAGTCTTAGCAGCAGCAGTAGCAGGTGAATCTT
CTACAGCAACTTGGACAGTTGTATGGACTGATTTATTAACAGCTTGTGATTGTTACCGTGCAAAAGCTTATCGTGTAGAT
CCAGTTCCAAATACAACAGATCAATATTTCGCGTTTATCGCTTATGAATGTGATTTATTTGAAGAAGGTTCTTTATCGAA
CTTAACAGCTTCGATTATTGGTAACGTATTTGGTTTCAAAGCTGTATCAGCTTTACGTTTAGAAGATATGCGTATTCCTC
ACTCATATTTAAAAACATTCCAAGGTCCTGCTACAGGTATCATTGTAGAACGTGAACGTTTAAATAAATATGGTATTCCT
TTATTAGGTGCAACAGTAAAACCAAAATTAGGTTTATCTGGTAAAAACTATGGTCGTGTAGTTTATGAAGGTTTAAAAGG
TGGTTTAGACTTTTTAAAAGATGATGAGAATATTAACTCTCAACCATTTATGCGTTGGAGAGAACGTTTCTTAAACTGTA
TGGAAGGTATTAACCGTGCTTCTGCTGCTACAGGTGAAGTTAAAGGTTCTTACTTAAACGTTACAGCTGCAACTATGGAC
GAAGTGATTAAACGTGCAGAATATGCTAAAGAAGTAGGTTCTATCATCATTATGATCGACTTAGTTATGGGTTATACAGC
AATCCAAACTATTGCAATTTGGGCTCGTGAAAATGATATGCTTTTACATTTACACCGTGCTGGTAATTCAACATATGCTC
GTCAAAAAAATCATGGTATCAACTTCCGTGTTATTTGTAAGTGGATGCGTATGTCTGGTGTAGATCATATTCATGCTGGT
ACAGTTGTAGGTAAATTAGAAGGTGATCCTTTAATGATTAAAGGTTTCTATGATACATTACGTTTAACATCTTTAGAAGT
TAACTTACCATATGGTATTTTCTTCGAAATGCCATGGGCTAGTTTACGTCGTTGTATGCCAGTAGCTTCTGGTGGTATCC
ACTGTGGTCAAATGCACCAATTAGTTCACTATTTAGGTGACGATGTAGTATTACAATTTGGTGGTGGTACAATTGGTCAT
CCAGATGGTATTCAAGCTGGTGCAACAGCTAATCGTGTTGCTTTAGAAGCAATGGTATTAGCTCGTAATGAAGGCGCTGA
TTTGGTGGTATTTATCATTCATTACTGGGCCCAGATACATTAGAAGAATCATTTCCATTTTTTGGTTATGATTGGCGTGA
TAAAAATAAAATGACTACAATTTTAGGTATTCATCTATGTCTTTTAGGTATTGGATCTTTATTATTAGTTCTTAAAGCAA
TGTACTTAGGCGGTGTTTATGATACTTGGGCACCAGGTGGTGGTGATGTTCGTTTTATTACAACGCCAACAATTAACCCA
ATTGTAATTTTAGGTTATGTATTCCGTTCGCCATTCGGTGGTGATGGTTGGGTTGTTTCAGTAAATAATATGGAAGATAT
TGTTGGTGGTCATATCTGGGTAGGTGCGTTATGTCTTGTTGGTGGAGTTTGGCATATTTTCACTAAACCATTCTCATGGG
CACGCCGTGCTTTTGTATGGTCAGGTGAAGCTTATCTTTCATATAGTTTAGCTGCCATTTCGTTAATGGGTTTCACAGCA
GCTTTATATGCTTGGTATAACAATACTGCATATCCTAGTGAACTATATGGTCCTACAGGTCCTGAAGCATCTCAATCTCA
AGCATTTACATTTTTAGTTCGTGATCAAAGATTAGGTGCAAATGTTTCATCAGCACAAGGTCCAACGGGCTTAGGTAAAT
ATTTAATGCG
>N.lorenziana_TCC516 Nitzschia lorenziana clone TCC516
AG-CTCCAATAGCGTATATTAAAGTTGTTGCAGTTAAAAAGCTCGTAGTTGGATTTGTGGCTGTCGCGTGG---AGCCCG
ACACTTAGTGT----TGGTGCTT--GCTTGCGTCGCCAT-CCTTGGG--TCTAGCCTGTGTGGCATTAGCTTGTCGTGCA
GGGGATGCC-CATCTTTTACTGTGAAAAAATTAGAGTGTTCAAAGCAGGCTTATG-CCGTTGAATATGTTAGCATGGAAT
AATAAGATAGGACCTTGGTACTA-TTTTGTTGGTTTGCGCACCAAGGTAATGATTAATAGGGACAGTT-GGGGGTATTCG
TATTCCATTGTCAGAGGTGAAATTCTTGGATTTTTGGAAGACGAACTACTGCGAAAGCATTTA-CCAAGGATGTTTTCAT
TAATCAAGAACGAAAGTTAGGGGATCGAAGATGATTAGATACCATCGTAGTCTTTGCAGCAGCAGTAGCTGGTGAGTCTT
CTACAGCTACTTGGACAGTTGTATGGACTGACCTATTAACGGCTTGTGACCGTTACCGTGCTAAAGCTTACCGTGTAGAT
CCAGTTCCAAATACAACAGATCAATACTTTGCTTTCATCGCCTATGAATGTGACTTATTCGAAGAAGGTTCTTTAGCTAA
CTTAACAGCGTCTATTATTGGTAACGTTTTCGGATTCAAAGCAGTATCTGCTTTACGTTTAGAAGATATGCGTATTCCTC
ACTCATACTTAAAAACATTCCAAGGTCCTGCTACAGGTATCATTGTAGAACGTGAACGTTTAAACAAATACGGTGTTCCA
TTATTAGGTGCAACAGTAAAACCAAAATTAGGTTTATCTGGTAAAAATTACGGTCGTGTAGTATACGAAGGTTTAAAAGG
TGGTTTAGACTTCTTAAAAGATGATGAGAATATTAACTCTCAACCATTCATGCGTTGGAGAGAGCGTTTCTTAAACTGTA
TGGAAGGTATTAACCGTGCTTCTTCTGCTACAGGTGAAGTTAAAGGTTCTTACTTAAACGTTACAGCTGCAACTATGGAA
GAAGTGTATAAACGTGCTGAGTATGCTAAAGAAGTTGGCTCTGTAATTATCATGATCGATTTAGTTATGGGTTACACAGC
AATTCAAAGTATTGCTATTTGGGCTCGTGAAAATGACATGATTTTACACTTACACCGTGCAGGTAACTCAACTTACGCTC
GTCAAAAAAATCATGGTATTAACTTCCGTGTAATTTGTAAATGGATGCGTATGTCTGGTGTAGACCATATTCACGCTGGT
ACAGTTGTAGGTAAACTAGAAGGTGATCCTTTAATGATTAAAGGTTTCTATGATACTTTACGTAACGTAACATTAGAAGT
TAACTTACCTTACGGTATTTTCTTCGAAATGTCATGGGCTAGTTTACGTAAATGTATGCCTGTTGCTTCTGGTGGTATTC
ATTGTGGTCAAATGCACCAATTAGTTCATTACTTAGGTGATGACGTAGTATTACAATTCGGTGGTGGTACAATTGGTCAC
CCAGATGGTATTCAAGCAGGTGCTACAGCTAACCGTGTTGCTTTAGAAGCAATGATTTTAGCTCGTAACGAAGGTGCTGA
T-------------------------------------------------------------------------------
--------------------------------------------------------------------------------
--------------------------------------------------------------------------------
--------------------------------------------------------------------------------
--------------------------------------------------------------------------------
--------------------------------------------------------------------------------
--------------------------------------------------------------------------------
--------------------------------------------------------------------------------
----------
>N.microcephala_R10 Nitzschia microcephala strain R10
AG-CTCCAATAGCGTATATTAAAGTTGTTGCAGTTAAAAAGCTCGTAGTTGGATTTGTGGTTCGTCTTGCC---GGCTGG
GTCTTT-TGAC----CTTTGCTG--TGCTGGTCGTCCAT-CCTTGGG--TGGAATCTGTGTGGCATTAGGTTGTCGCGCA
GGGGATGCC-CATCGTTTACTGTGAAAAAATTAGAGTGTTCAAAGCAGGCTTATG-CCGTTGAATATATTAGCATGGAAT
AATGATATAGGACCTTGGTACTA-TTTTGTTGGTTTGCGCACTGAGGTAATGATTAATAGGGACAGTT-GGGGGTATTCG
TATTCCATTGTAAGAGGTGAAATTCTTGGATTTTTGGAAGACGAACTACTGCGAAAGCATTTA-CCAAGGATGTTTTCAT
TAATCAAGAACGAAAGTTAGGGGATCGAAGATGATTAGATACCATCGTAGTCTTTGCTGCTGCAGTAGCTGGTGAATCTT
CTACAGCAACTTGGACAGTTGTATGGACTGATTTATTAACAGCTTGTGACCGTTACCGTGCTAAAGCTTACCGTGTAGAT
CCAGTTCCAAATTCAACAGATCAATACTTCGCGTTTATCGCATACGAATGTGATTTATTTGAAGAAGGTTCATTAGCTAA
CTTAACAGCGTCTATTATTGGTAACGTTTTTGGTTTCAAAGCAGTATCAGCATTACGTTTAGAAGATATGCGTATTCCGC
ATAGTTACTTAAAAACATTCCAAGGTCCTGCAACAGGTATCGTTGTAGAACGTGAACGTTTAAACAAATACGGTACTCCA
TTATTAGGTGCAACAGTAAAACCAAAATTAGGTTTATCTGGTAAAAACTATGGTCGTGTAGTATACGAAGGTTTAAAAGG
TGGTTTAGACTTCTTAAAAGATGATGAAAACATTAACTCACAACCATTTATGCGTTGGAGAGAGCGTTTCTTAAACTGTA
TGGAAGGTATTAACCGTGCCGCTGCTGCAACAGGTGAGGTAAAAGGTTCATACTTAAACGTTACAGCTGCTACTATGGAA
GAAGTAATTAAACGTTGTGAATACGCTAAAGAAGTAGGATCTATCATTGTTATGATCGATTTAGTTATGGGTTATACAGC
AATTCAAAGTGCTGCGTACTGGGCTCGTGAAAATGATATGCTTTTACATTTACACCGTGCAGGTAACTCTACTTACGCTC
GTCAAAAAAATCATGGTATTAACTTCCGTGTTATTTGTAAATGGATGCGTATGTCTGGTGTAGATCATATCCATGCTGGT
ACAGTTGTTGGTAAATTAGAAGGTGATCCTTTAATGATTAAAGGTTTCTACGATGTTTTACGTTTAACGTTTAATGAAGT
TAATTTACCTTATGGTATTTTCTTCGAGATGTCTTGGGCTAGTTTACGTCGTTGTATGCCAGTTGCTTCAGGTGGTATCC
ACTGTGGTCAAATGCACCAATTAGTTCATTACTTAGGTGATGATGTCGTATTACAATTTGGTGGTGGTACAATTGGTCAC
CCAGATGGTATTCAAGCTGGTGCAACAGCTAACCGTGTTGCTTTAGAAGCAATGGTTTTAGCTCGTAACGAAGGTGCTGA
TTTGGTGGAATTTACCACTCATTACTAGGTCCTGATACTTTAGAAGAATCATTCCCATTCTTTGGTTATGACTGGCGTGA
TAAAAATAAAATGACAACAATTTTAGGTATTCACTTATGCCTTTTAGGTTGTGGTGCTTTTTTATTAGTTGCGAAAGCAA
TGTATATCGGTGGTGTATACGATACATGGGCACCTGGTGGTGGTGATGTTCGTTTTATTACAACACCAACATTAAATCCG
ATTGTTATTTTTGGTTACGTATTCCGTTCTCCATTTGGCGGAGACGGTTGGGTTGTTTCTGTAAATAACATGGAAGATGT
TATTGGTGGTCATATTTGGGTCGGTATTCTATGTATTACTGGTGGAATTTGGCACATCTTTACCAAACCATTTGCTTGGG
CACGTCGTGCTTTTGTATGGTCAGGTGAAGCTTACCTTTCATATAGTTTAGCAGCAATTTCTTTAATGGGTTTTACTGCT
TCTTTATATGCTTGGTACAATAATACAGCATATCCAAGTGAGTTATATGGTCCAACTGGTCCAGAAGCATCACAATCTCA
AGCATTTACATTCTTAGTTCGTGACCAACGTTTAGGTGCAAACGTATCATCAGCACAAGGTCCAACTGGATTAGGTAAAT
ACTTAATGCG
>N.nandorii_sp._nov._D.LDZ12 Nitzschia nandorii sp. nov.
AG-CTCCAATAGCGTATATTAAAGTTGTTGCAGTTAAAAAGCTCGTAGTTGGATTTGTGGCTGGTCACTGT---TGCATG
CCCTAT-TGGG----TTTTGCAG--TTAGTGTCTGCCAT-CTTTGGG--TGGAATCCAGGCCTCATTAGCTTGTGGTCTG
GGGGATGCC-TATCTTTTACTGTGAAAAAATTAGAGTGTTCAAAGCAGGCTTATG-CCGTTGAATATGTTAGCATGGAAT
AATGATATAGGACCTTGGTACTA-TTTTGTTGGTTTGCGCACTAAGGTAATGATTAATAGGGACAGTT-GGGGGTATTCG
TATTCCATTGTCAGAGGTGAAATTCTTGGATTTCTGGAAGACGAACTACTGCGAAAGCATTTA-CCAAGGATGTTTTCAT
TAATCAAGAACGAAAGTTAGGGGATCGAAGATGATTAGATACCATCGTAGTCGTTGCTGCTGCTGTAGCAGGTGAATCTT
CAACAGCAACTTGGACAGTTGTATGGACTGATTTATTAACAGCGTGTGACCGTTACCGTGCTAAGGCTTACCGTGTAGAT
CCAGTTCCAAATGCAACAGACCAATACTTTGCTTTTATCGCATATGAATGTGATTTATTTGAAGAAGGTTCGTTATCAAA
TTTAACTGCTTCTATCATTGGTAACGTTTTTGGTTTTAAAGCGGTATCTGCATTACGTTTAGAAGATATGCGTATTCCTC
ACTCATATTTAAAAACATTCCAAGGTCCAGCAACAGGTATCGTTGTGGAACGTGAGCGTTTAAATAAATATGGTACTCCA
TTATTAGGTGCAACAGTAAAACCAAAATTAGGTTTATCTGGTAAAAACTATGGTCGTGTAGTATATGAAGGTTTAAAAGG
TGGTTTAGACTTCTTAAAAGATGATGAAAACATTAACTCACAACCATTTATGCGTTGGAGAGAACGTTTCCTAAACTGTA
TGGAAGGTATTAACCGTGCTTCTGCTGCTACAGGTGAAGTAAAAGGTTCTTACTTAAACGTAACAGCTGCAACTATGGAA
GAAGTAATCAAACGTTGTCAATACGCGAAAGAAGTAGGTTCTGTAGTTGTTATGATCGATTTAGTTATGGGTTACACAGC
TATTCAAAGTGCTGCAATTTGGGCGCGTGAAAACGATATGCTTTTACATCTACACCGTGCAGGTAACTCTACATATGCGC
GTCAAAAAAATCATGGTATCAACTTCCGTGTAATTTGTAAATGGATGCGTATGTCTGGTGTAGATCATATTCACGCTGGT
ACAGTTGTAGGTAAATTAGAAGGTGATCCTCTAATGATTAAAGGTTTCTACGATGTTTTACGTTTAACTACATTAGAAGT
TAACTTACCTTACGGTATTTTCTTCGAAATGCCTTGGGCTAGTTTACGTCGTTGTATGCCAGTTGCATCTGGTGGTATTC
ACTGTGGTCAAATGCACCAATTAGTACATTACTTAGGTGATGATGTAGTATTACAATTTGGTGGTGGTACAATCGGTCAC
CCAGATGGTATCCAAGCCGGTGCTACAGCTAATCGTGTTGCTTTAGAAGCAATGATTTTAGCTCGTAACGAAGGTGCTGA
TTTGGTGGAATTTACCACTCATTATTAGGTCCTGACACTTTAGAAGAATCATTCCCATTCTTTGGTTATGATTGGCGTGA
TAAAAATAAAATGACAACTATTTTAGGGATTCACTTATGTCTTTTAGGTTGTGGTGCATTTTTATTAGTAGCTAAAGCAA
TGTATATCGGTGGTGTTTATGATACGTGGGCACCAGGTGGTGGAGACGTTCGTTTTATTACAACACCAACGTTAAACCCA
ATTGTTATTTTCGGTTACGTATTCCGTTCTCCATTTGGTGGAGATGGTTGGGTTGTTTCTGTAAATAACATGGAAGACAT
TATCGGTGGTCATATTTGGGTTGGTATCCTATGTATTACTGGTGGTATCTGGCATATTTTTACAAAACCATTTGCTTGGG
CACGTCGTGCGTTTGTATGGTCAGGTGAAGCATATCTTTCATATAGTTTAGCAGCGATTTCTCTTATGGGATTCACAGCT
TCGTTATATTCTTGGTATAATAATACTGCATACCCTAGTGAATTATATGGTCCAACAGGTCCTGAAGCATCACAATCTCA
AGCATTCACATTCTTAGTTCGTGACCAACGATTAGGTGCTAATGTTTCATCTGCACAAGGTCCAACTGGTTTAGGTAAAT
ACTTAATGCG
>N.nandorii_sp.nov._D.LDZ8 Nitzschia nandorii sp. nov.
AG-CTCCAATAGCGTATATTAAAGTTGTTGCAGTTAAAAAGCTCGTAGTTGGATTTGTGGCTGGTCACTGT---TGCATG
CCCTAT-TGGG----TTTTGCAG--TTAGTGTCTGCCAT-CTTTGGG--TGGAATCCAGGCCTCATTAGCTTGTGGTCTG
GGGGATGCC-TATCTTTTACTGTGAAAAAATTAGAGTGTTCAAAGCAGGCTTATG-CCGTTGAATATGTTAGCATGGAAT
AATGATATAGGACCTTGGTACTA-TTTTGTTGGTTTGCGCACTAAGGTAATGATTAATAGGGACAGTT-GGGGGTATTCG
TATTCCATTGTCAGAGGTGAAATTCTTGGATTTCTGGAAGACGAACTACTGCGAAAGCATTTA-CCAAGGATGTTTTCAT
TAATCAAGAACGAAAGTTAGGGGATCGAAGATGATTAGATACCATCGTAGTCGTTGCTGCTGCTGTAGCAGGTGAATCTT
CAACAGCAACTTGGACAGTTGTATGGACTGATTTATTAACAGCGTGTGACCGTTACCGTGCTAAGGCTTACCGTGTAGAT
CCAGTTCCAAATGCAACAGACCAATACTTTGCTTTTATCGCATATGAATGTGATTTATTTGAAGAAGGTTCGTTATCAAA
TTTAACTGCTTCTATCATTGGTAACGTTTTTGGTTTTAAAGCGGTATCTGCATTACGTTTAGAAGATATGCGTATTCCTC
ACTCATATTTAAAAACATTCCAAGGTCCAGCAACAGGTATCGTTGTGGAACGTGAGCGTTTAAATAAATATGGTACTCCA
TTATTAGGTGCAACAGTAAAACCAAAATTAGGTTTATCTGGTAAAAACTATGGTCGTGTAGTATATGAAGGTTTAAAAGG
TGGTTTAGACTTCTTAAAAGATGATGAAAACATTAACTCACAACCATTTATGCGTTGGAGAGAACGTTTCCTAAACTGTA
TGGAAGGTATTAACCGTGCTTCTGCTGCTACAGGTGAAGTAAAAGGTTCTTACTTAAACGTAACAGCTGCAACTATGGAA
GAAGTAATCAAACGTTGTCAATACGCGAAAGAAGTAGGTTCTGTAGTTGTTATGATCGATTTAGTTATGGGTTACACAGC
TATTCAAAGTGCTGCAATTTGGGCGCGTGAAAACGATATGCTTTTACATCTACACCGTGCAGGTAACTCTACATATGCGC
GTCAAAAAAATCATGGTATCAACTTCCGTGTAATTTGTAAATGGATGCGTATGTCTGGTGTAGATCATATTCACGCTGGT
ACAGTTGTAGGTAAATTAGAAGGTGATCCTCTAATGATTAAAGGTTTCTACGATGTTTTACGTTTAACTACATTAGAAGT
TAACTTACCTTACGGTATTTTCTTCGAAATGCCTTGGGCTAGTTTACGTCGTTGTATGCCAGTTGCATCTGGTGGTATTC
ACTGTGGTCAAATGCACCAATTAGTACATTACTTAGGTGATGATGTAGTATTACAATTTGGTGGTGGTACAATCGGTCAC
CCAGATGGTATCCAAGCCGGTGCTACAGCTAATCGTGTTGCTTTAGAAGCAATGATTTTAGCTCGTAACGAAGGTGCTGA
TTTGGTGGAATTTACCACTCATTATTAGGTCCTGACACTTTAGAAGAATCATTCCCATTCTTTGGTTATGATTGGCGTGA
TAAAAATAAAATGACAACTATTTTAGGGATTCACTTATGTCTTTTAGGTTGTGGTGCATTTTTATTAGTAGCTAAAGCAA
TGTATATCGGTGGTGTTTATGATACGTGGGCACCAGGTGGTGGAGACGTTCGTTTTATTACAACACCAACGTTAAACCCA
ATTGTTATTTTCGGTTACGTATTCCGTTCTCCATTTGGTGGAGATGGTTGGGTTGTTTCTGTAAATAACATGGAAGACAT
TATCGGTGGTCATATTTGGGTTGGTATCCTATGTATTACTGGTGGTATCTGGCATATTTTTACAAAACCATTTGCTTGGG
CACGTCGTGCGTTTGTATGGTCAGGTGAAGCATATCTTTCATATAGTTTAGCAGCGATTTCTCTTATGGGATTCACAGCT
TCGTTATATTCTTGGTATAATAATACTGCATACCCTAGTGAATTATATGGTCCAACAGGTCCTGAAGCATCACAATCTCA
AGCATTCACATTCTTAGTTCGTGACCAACGATTAGGTGCTAATGTTTCATCTGCACAAGGTCCAACTGGTTTAGGTAAAT
ACTTAATGCG
>N.palea_TCC909 Nitzschia palea voucher TCC909
AG-CTCCAATAGCGYATATYAAAGTTGTYGCAGTTAAAAAGCTCGTAGTTGGATTTGTGGCAGTCGCATGC---GGCCCG
GCATTC-GTGT----CGGTGTTT--GCTCGCGTCRCCAT-CCTTGGG--TGGAACCTGTGTGGCATTAGGTTGYCGTGCA
GGGGATGCC-CATCATTTACTGTGAAAAAATTAGAGTGTTCAAAGCAGGCTTATG-CCRTTGAATATATTAGCATGGAAT
AATAAGATAGGACCTTGGTACTA-TTTTGTTGGTTTGCGCACCAAGGTAATGATTAATAGGGACAGTT-GGGGGTATTCG
TATTCCATTGYCAGAGGTGAAATTCTTGGATTTCTGGAAGACGAACTACTGCGAAAGCATTTA-CCAAGGATGTTTTCAT
TAATCAAGAACGAAAGTTAGGGGATCGAAGATGATTAGATACCATCGTAGTCTCTGCTGCGGCAGTAGCTGGTGAATCTT
CTACTGCAACTTGGACAGTTGTATGGACTGATTTATTAACAGCGTGTGACCGTTACCGTGCAAAAGCTTACCGTGTAGAT
CCAGTTCCAAATGCAACAAACCAATTCTTCGCTTTTATCGCATACGAATGTGATTTATTTGAAGAAGGYTCGTTAGCTAA
CTTAACAGCATCTATCATTGGTAACGTATTCGGTTTTAAAGCGGTATCAGCGTTACGTTTAGAAGATATGCGTATTCCAC
ACTCATACTTAAAAACATTCCAAGGTCCTGCAACAGGTATCGTTGTAGAACGTGAACGTTTAAACAAATATGGTGTTCCT
TTATTAGGTGCTACAGTAAAACCAAAATTAGGTTTATCTGGTAAAAACTACGGTCGTGTAGTATACGAAGGTTTAAAAGG
TGGTCTAGACTTCTTAAAAGATGACGAAAACATTAACTCACAACCATTTATGCGTTGGAGAGAACGTTTCTTAAACTGTA
TGGAAGGTATTAACCGTGCTTCAGCTGCAACAGGTGARGTTAARGGTTCTTACTTAAACGTTACAGGTGCTACAATGGAA
GACGTTTACGAACGTTCTGAGTACGCTAAAGAAGTTGGTTCTGTAATTATCATGATCGATTTAGTAATGGGTTACACRGC
AATTCAAAGTATTGCTTTATGGGCTCGTAAAAACGATATGATTTTACATTTACACCGTGCGGGTAACTCAACTTACGCTC
GTCAAAAAAACCATGGTATTAACTTCCGTGTAATCTGTAAATGGATGCGTATGTCTGGTGTAGATCATATCCACGCTGGT
ACAGTTGTWGGTAAATTAGAAGGTGATCCTTTAATGATTAAAGGTTTCTACGATACTTTACGTTTAACATCATTACAAGT
TAACTTACCYTACGGTATTTTCTTCGAAATGCCATGGGCTAGTTTACGTCGTTGTATGCCAGTTGCTTCTGGTGGTATCC
ACYGTGGTCAAATGCACCAATTAATCCATTACTTAGGYGATGACGTAGTATTACAATTTGGTGRTGGTACAATTGGTCAC
CCAGATGGTATTCAAGCTGGTGCTACAGCTAACCGTGTTGCATTAGAAGCAATGGTTTYAGCTCGTAACGAAGGTGCTGA
T-------------------------------------------------------------------------------
--------------------------------------------------------------------------------
--------------------------------------------------------------------------------
--------------------------------------------------------------------------------
--------------------------------------------------------------------------------
--------------------------------------------------------------------------------
--------------------------------------------------------------------------------
--------------------------------------------------------------------------------
----------
>N.paleaeformis_TA394 Nitzschia paleaeformis strain TA394
AG-CTCCAATAGCGTATATTAAAGTTGTTGCAGTTAAAAAGCTCGTAGTTGGATTTGTGGCTGTCGCGTGC---GGCCTG
ACACTTAGTGT----TAGCGTTT--GCTTGCGTCGCCAT-CCTTGGG--TGGAACCTGTGTGGCATTAGGTTGTCGTGCA
GGGGATGCC-CATCGTTTACTGTGAAAAAATTAGAGTGTTCAAAGCAGGCTTATG-CCGTTGAATATATTAGCATGGAAT
AATAAGATAGGACCTTGGTACTA-TTTTGTTGGTTTGCGCACCAAGGTAATGATTAATAGGGACAGTT-GGGGGTATTCG
TATTCCATTGTCAGAGGTGAAATTCTTGGATTTTTGGAAGACGAACTACTGCGAAAGCATTTA-CCAAGGATGTTTTCAT
TAATCAAGAACGAAAGTTAGGGGATCGAAGATGATTAGATACCATCGTAGTCTTTGCTGCTGCAGTAGCTGGTGAATCTT
CTACAGCAACTTGGACAGTTGTATGGACTGATTTATTAACAGCTTGTGACCGTTACCGTGCTAAAGCTTACCGTGTAGAT
CCAGTTCCAAATGCACCTGATCAATACTTCGCTTTCATCGCATACGAATGTGATTTATTCGAAGAAGGTTCTTTAGCTAA
CTTAACAGCATCTATCATTGGTAACGTTTTCGGATTTAAAGCTGTATCAGCTTTACGTTTAGAAGATATGCGTATTCCTC
ACTCATACTTAAAAACATTCCAAGGTCCTGCTACAGGTATCATTGTAGAACGTGAGCGTTTAAACAAATACGGTACTCCA
TTATTAGGTGCAACAGTAAAACCGAAATTAGGTTTATCTGGTAAAAACTATGGTCGTGTAGTATACGAAGGTTTAAAAGG
TGGTTTAGACTTCTTAAAAGATGATGAGAACATTAACTCTCAACCATTTATGCGTTGGAGAGAGCGTTTCTTAAACTGTA
TGGAAGGTATTAACCGTGCTTCTGCTGCTACAGGTGAAGTTAAAGGTTCTTACTTAAACGTTACTGCTGCTACTATGGAA
GGAGTATATCAACGTGCTGAGTATGCTAAAGAAGTAGGTTCAATCGTTATTATGATTGATTTAGTTATGGGTTACACAGC
AATTCAAAGTATTGCTCTTTGGGCTCGTGATAACGATATGCTTTTACATTTACACCGTGCGGGTAACTCTACTTACGCTC
GTCAAAAAAATCATGGTATTAACTTCCGTGTTATTTGTAAATGGATGCGTATGTCTGGTGTAGATCATATTCACGCTGGT
ACAGTTGTAGGTAAATTAGAAGGTGATCCTTTAATGATTAAAGGTTTCTACGATGTTTTACGTTTAATGACATTAGAAGT
TAACTTACCTTACGGTATCTTCTTCGAAATGCCATGGGCTAGTTTACGTAAATGTATGCCTGTTGCTTCTGGTGGTATCC
ACTGTGGCCAAATGCACCAATTAGTTCACTATTTAGGTGATGATGTAGTATTACAATTCGGTGGTGGTACAATTGGTCAC
CCTGATGGTATCCAAGCAGGTGCTACAGCTAACCGTGTTGCTTTAGAAGCAATGGTTTTAGCTCGTAACGAAGGTGCTGA
C-------------------------------------------------------------------------------
--------------------------------------------------------------------------------
--------------------------------------------------------------------------------
--------------------------------------------------------------------------------
--------------------------------------------------------------------------------
--------------------------------------------------------------------------------
--------------------------------------------------------------------------------
--------------------------------------------------------------------------------
----------
>N.pellucida_EW229 Nitzschia pellucida strain EW229
AG-CTCCAATAGCGTATATTAAAGTTGTTGCAGTTAAAAAGCTCGTAGTTGGATTTGTGGCTGTCGCTAGC---GACCCA
GCACTTGGTGT----TGGTGTTT--GCTGGCGTCGCCAT-CCTTGGG--TGGAGCCTGTGTGGCATTAGGTTGTCGTGCA
GGGGATGCC-CATCGTTTACTGTGAGAAAATTAGAGTGTTCAAAGCAGGCTTATG-CCGTTGAATATGTTAGCATGGAAT
AATAAGATAGGACCTCGGTACTA-TTTTGTTGGTTTGCGCACCGAGGTAATGATTAATAGGGACAGTTGGGGGGTATTCG
TATTCCATTGTCAGAGGTGAAATTCTTGGATTTCTGGAAGACGAACTACTGCGAAAGCATTTA-CCAAGGATGTTTTCAT
TAATCAAGAACGAAAGTTAGGGGATCGAAGATGATTAGATACCATCGTAGTCTTAGCAGCGGCAGTTGCAGGTGAATCTT
CTACAGCAACTTGGACAGTTGTATGGACAGATTTATTAACAGCTTGTGACCGTTACCGTGCTAAAGCGTATCGTGTAGAT
CCAGTTCCAAATACAACAGACCAATACTTTGCTTTTATTGCATACGAATGTGATTTATTTGAAGAAGGTTCGTTATCTAA
CTTAACAGCTTCTATCATTGGTAACGTATTTGGTTTTAAAGCTGTAGCAGCATTACGCTTAGAAGATATGCGTATTCCTC
ACTCATACTTAAAAACGTTCCAAGGTCCTGCAACAGGTATCATTGTAGAACGTGAACGTCTAAACAAATACGGTGCTCCA
TTATTAGGTGCAACAGTAAAACCAAAATTAGGTTTATCTGGTAAAAACTACGGACGTGTAGTATACGAAGGTTTAAAAGG
TGGTTTAGACTTTTTAAAAGATGATGAGAACATTAACTCGCAACCATTTATGCGTTGGAGAGAACGTTTCTTAAACTGTA
TGGAAGGTATTAACCGTGCTTCAGCAGCTACAGGTGAAGTTAAAGGGTCATACTTAAACATTACAGCTGCAACTATGGAA
GACGTTTACGAACGTGCTGAATATGCAAAAGAAGTTGGGTCAGTAATTGTTATGATCGATTTAGTTATGGGTTATACTGC
TATCCAATCTATTGCACTTTGGGCTCGTAAAAATGATATGCTTTTACATTTACACCGTGCAGGTAACTCTACTTATGCCC
GTCAAAAAAACCACGGTATTAACTTCCGTGTAATCTGTAAATGGATGCGTATGTCTGGTGTAGATCATATTCACGCGGGT
ACTGTTGTAGGTAAACTAGAAGGTGATCCTTTAATGATTAAAGGTTTCTATGATACTTTACGTTTAACATCATTAGATGT
TAATTTACCATATGGTATTTTCTTCGAGATGTCTTGGGCTAGTTTACGTCGCTGTATGCCAGTTGCTTCAGGTGGTATTC
ATTGTGGTCAAATGCACCAATTAGTATACTACTTAGGTGATGATGTAGTATTACAATTTGGTGGTGGTACAATTGGTCAC
CCGGATGGTATCCAAGCTGGTGCGACAGCGAACCGTGTTGCTTTAGAAGCAATGGTTTTAGCTCGTAACGAAGGTGCAGA
C-------------------------------------------------------------------------------
--------------------------------------------------------------------------------
--------------------------------------------------------------------------------
--------------------------------------------------------------------------------
--------------------------------------------------------------------------------
--------------------------------------------------------------------------------
--------------------------------------------------------------------------------
--------------------------------------------------------------------------------
----------
>N.perminuta_TCC885 Nitzschia perminuta culture TCC:885
AG-CTCCAATAGCGTATATTAAAGTTGTTGCAGTTAAAAAGCTCGTAGTTGGATTTGTGGC-GGTCACTGT---GGCGAG
CCCTAT-TGGG----TTTTGCTG--TTAGTGTCTGCCAT-CTTTGGG--TGGAATCTAGGTGGCATTAGGTTGTCGCTTG
GGGGATGCC-CATCGTTTACTGTGAAAAAATTAGAGTGTTCAAAGCAGGCTTATG-CCGTTGAATATGTTAGCATGGAAT
AATGATATAGGACCTTGGTACTA-TTTTGTTGGTTTGCGCACTGAGGTAATGATTAATAGGGACAGTT-GGGGGTATTCG
TATTCCATTGTCAGAGGTGAAATTCTTGGATTTTTGGAAGACGAACTACTGCGAAAGCATTTA-CCAAGGATGTTTTCAT
TAATCAAGAACGAAAGTTAGGGGATCGAAGATGATTAGATACCATCGTAGTCTTTGCTGCTGCAGTAGCAGGTGAATCTT
CAACAGCAACTTGGACAGTTGTATGGACTGATTTATTAACAGCTTGTGATCGTTACCGGGCTAAAGCTTACCGTGTAGAT
CCAGTTCCAAATGCAACAGACCAATACTTTGCTTTTATAGCATATGAATGTGATTTATTTGAAGAAGGTTCATTAGCAAA
CTTAACAGCATCTATTATTGGTAACGTTTTTGGTTTTAAAGCGGTATCAGCATTACGTTTAGAAGATATGCGTATTCCTC
ACTCATATTTAAAAACATTCCAAGGTCCTGCAACAGGTATTGTTGTAGAACGTGAGCGTTTAAATAAATATGGTACTCCA
TTATTAGGTGCAACAGTTAAACCAAAATTAGGTTTATCTGGTAAAAACTATGGTCGTGTAGTATATGAAGGTTTAAAAGG
TGGTTTAGACTTCTTAAAAGATGATGAAAACATTAACTCACAACCATTCATGCGTTGGAGAGAACGTTTTTTAAACTGTA
TGGAAGGTATTAATCGTGCTTCTGCTGCTACTGGTGAAGTAAAAGGCTCTTACTTAAACGTAACAGCTGCAACTATGGAA
GAAGTAATTAAACGTTGTGAATATGCTAAAGAAGTAGGTTCTATCATCGTTATGATCGATTTAGTTATGGGTTATACAGC
AATTCAAAGTGCTGCAATTTGGGCTCGTGAAAACGATATGCTTTTACATTTACACCGTGCAGGTAACTCAACATACGCGC
GTCAAAAAAATCATGGTATTAACTTCCGTGTAATTTGTAAATGGATGCGTATGTCTGGTGTAGATCATATTCACGCTGGT
ACAGTTGTAGGTAAATTAGAAGGTGATCCTTTAATGATTAAAGGTTTCTACGATACTTTACGTTTAACTACATTAGAAGT
TAATTTACCGTACGGTATTTTCTTTAAAATGAAATGGGCTAGTTTACGTCGTTGTATGCCAGTTGCTTCTGGTGGTATCC
ACTGTGGTCAAATGCATCAATTAGTACACTACTTAGGTGATGATGTAGTATTACAATTTGGTGGTGGTACAATTGGTCAC
CCGGATGGTATCCAAGCAGGTGCAACAGCTAACCGTGTTGCTTTAGAAGCAATGATTTTAGCTCGTAACGAAGGTGCTGA
T-------------------------------------------------------------------------------
--------------------------------------------------------------------------------
--------------------------------------------------------------------------------
--------------------------------------------------------------------------------
--------------------------------------------------------------------------------
--------------------------------------------------------------------------------
--------------------------------------------------------------------------------
--------------------------------------------------------------------------------
----------
>N.pusilla_TA-45 Nitzschia pusilla strain TA-45
AG-CTCCAATAGCGTATATTAAAGTTGTTGCAGTTAAAAAGCTCGTAGTTGGATTTGTGGCTGTCGCGTGC---GGCCCG
GCATTC-GTGC----CGGTGCTT--GCTAGCGTCGCCAT-CCTTGGG--TGGAACCTGTGTGGCATTAGGTTGTCGTGCA
GGGGATGCC-CATCGTTTACTGTGAAAAAATTAGAGTGTTCAAAGCAGGCTTACG-CCGTTGAATATATTAGCATGGAAT
AATAAGATAGGACCTTGGTACTATTTTTGTTGGTTTGCGCACCAAGGTAATGATTAATAGGGACAGTTGGGGGGTATTCG
TATTCCATTGTCAGAGGTGAAATTCTTGGATTTTTGGAAGACGAACTACTGCGAAAGCATTTA-CCAAGGATGTTTTCAT
TAATCAAGAACGAAAGTTAGGGGATCGAAGATGATTAGATACCATCGTAGTCTTTGCTGCGGCAGTAGCAGGTGAATCGT
CTACAGCAACTTGGACAGTTGTATGGACAGATTTATTAACTGCTTGTGATCGTTACCGTGCAAAAGCTTACCGTGTAGAT
CCAGTTCCTAACGCAACAGATCAATACTTTGCATTCATCGCATACGAATGTGATTTATTTGAAGAAGGTTCGTTAGCTAA
CTTAACAGCGTCTATCATCGGTAACGTATTTGGTTTCAAAGCTATCTCAGCTTTACGTTTAGAAGATATGCGTATTCCTC
ACTCATACTTAAAAACATTCCAAGGTCCTGCAACAGGTATCATTGTAGAACGTGAGCGTTTAAATAAATACGGTGTTCCT
TTATTAGGTGCTACAGTAAAACCTAAATTAGGTTTATCTGGTAAAAACTACGGTCGTGTAGTATTCGAAGGTTTAAAAGG
TGGTTTAGACTTTTTAAAAGATGATGAGAACATTAACTCTCAACCATTCATGCGTTGGAGAGAACGTTTCTTAAACTGTA
TGGAAGGTATCAACCGTGCTTCTGCTGCTACAGGTGAAGTTAAAGGTTCTTACTTAAACGTTACAGGTGCTACAATGGAA
GACGTTTATGAACGTGCTGAGTACGCAAAAGAAGTAGGTTCTATCATTATCATGATCGATTTAGTAATGGGTTACACAGC
AATTCAAAGTATTGCTTTATGGGCTCGTAACAACGATATGCTTTTACACTTACACCGTGCTGGTAACTCAACTTACGCTC
GTCAAAAAAATCATGGTATTAACTTCCGTGTAATTTGTAAGTGGATGCGTATGTCTGGTGTAGATCATATTCACGCTGGT
ACAGTTGTAGGTAAATTAGAAGGTGATCCTTTAATGATTAAAGGTTTCTACGACATTTTACGTTTAACAACATTAGAAGT
TAACTTACCTTACGGTATCTTCTTCGAAATGCCATGGGCTAGTTTACGTCGTTGTATGCCAGTTGCTTCAGGTGGTATTC
ACTGTGGTCAAATGCACCAACTAGTACATTACTTAGGTGATGATGTAGTATTACAATTTGGTGGTGGTACAATTGGTCAC
CCAGATGGTATCCAAGCAGGTGCTACTGCTAACCGTGTTGCGTTAGAAGCAATGGTTTTAGCTCGTAACGAAGGTGCTGA
C-------------------------------------------------------------------------------
--------------------------------------------------------------------------------
--------------------------------------------------------------------------------
--------------------------------------------------------------------------------
--------------------------------------------------------------------------------
--------------------------------------------------------------------------------
--------------------------------------------------------------------------------
--------------------------------------------------------------------------------
----------
>N.pusilla_TCC898 Nitzschia pusilla voucher TCC898
AG-CTCCAATAGCGTATATTAAAGTTGTTGCAGTTAAAAAGCTCGTAGTTGGATTTGTGGCCGTCGCGTGC---GGCCCG
GCATTT--TGC----CGGTGCCT--GCTAGCGTCGCCAT-CCTTGGG--TGGAACCTGTGTGGCATTAGGTTGTCGTGCA
GGGGATGCC-CATCGTTTACTGTGAAAAAATTAGAGTGTTCAAAGCAGGCTTATG-CCGTTGAATATATTAGCATGGAAT
AATAAGATAGGACCTTGGTACTA-TTTTGTTGGTTTGCGCACCAAGGTAATGATTAATAGGGACAGTT-GGGGGTATTCG
TATTCCATTGTCAGAGGTGAAATTCTTGGATTTCTGGAAGACGAACTACTGCGAAAGCATTTA-CCAAGGATGTTTTCAT
TAATCAAGAACGAAAGTTAGGGGATCGAAGATGATTAGATACCATCGTAGTCTTTGCTGCAGCCGTAGCTGGTGAATCTT
CAACAGCAACTTGGACAGTTGTATGGACTGATTTATTAACAGCTTGTGACCGTTACCGTGCAAAAGCTTACCGTGTAGAT
CCAGTTCCAAACGCAACTGATCAATTTTTTGCTTTTATCGCATACGAATGTGATTTATTCGAAGAAGGTTCTTTAGCTAA
CTTAACAGCATCTATTATTGGTAACGTATTCGGTTTTAAAGCTGTATCAGCTTTACGTTTAGAAGATATGCGTATTCCTC
ATTCATACTTAAAAACATTCCAAGGTCCTGCTACAGGTATTATTGTTGAACGTGAACGTTTAAACAAATACGGTGTTCCT
TTATTAGGTGCTACAGTAAAACCGAAATTAGGCTTATCTGGTAAAAACTACGGTCGTGTAGTATTCGAAGGTTTAAAAGG
TGGTTTAGACTTCTTAAAAGATGATGAAAACATTAACTCACAACCATTTATGCGTTGGAGAGAACGTTTCTTAAACTGTA
TGGAAGGTATTAATCGTGCTTCAGCTGCTACAGGTGAAGTTAAAGGTTCTTATTTAAACGTTACAGGTGCTACAATGGAA
GACGTTTACGAACGTGCTGAGTACGCTAAAGAAGTAGGTTCTGTAATTATCATGATCGATTTAGTTATGGGTTACACAGC
AATTCAAAGTATTGCTTTATGGTCTCGTAGTAACGATATGATTTTACATTTACACCGTGCAGGTAACTCAACTTACGCTC
GTCAAAAAAACCACGGTATTAACTTCCGTGTAATTTGTAAATGGATGCGTATGTCAGGTGTAGATCATATTCACGCTGGT
ACAGTTGTAGGTAAACTAGAAGGTGATCCTTTAATGATTAAAGGTTTCTACGATGTTTTACGTTTAACAACTTTAGAAGT
TAACTTACCTTACGGTATTTTCTTTGAAATGCCATGGGCAAGTTTACGTCGTTGTATGCCTGTTGCTTCAGGTGGTATCC
ACTGTGGTCAAATGCACCAATTAATTCATTATTTAGGTGATGATGTTGTATTACAATTTGGTGGTGGTACAATCGGTCAC
CCAGATGGTATCCAAGCAGGTGCTACAGCTAACCGTGTAGCGTTAGAAGCAATGGTATTAGCTCGTAACGAAGGTGCTGA
T-------------------------------------------------------------------------------
--------------------------------------------------------------------------------
--------------------------------------------------------------------------------
--------------------------------------------------------------------------------
--------------------------------------------------------------------------------
--------------------------------------------------------------------------------
--------------------------------------------------------------------------------
--------------------------------------------------------------------------------
----------
>N.rectilonga_SZCZE431 Nitzschia rectilonga isolate SZCZE431
AG-CTCCAATAGCGTATATTAAAGTTGTTGCAGTTAAAAAGCTCGTAGTTGGATTTGTGGCAGTCGAAGGC---ATCCTT
GCACTTAGTGT----TAGTGTAT--GCCTTTGTCGCCAT-CCTTGGG--TGGAACCTGTGTGGCATTAGGTTGTCGTGCA
GGGGATGCC-CATCGTTTACTGTGAAAAAATTAGAGTGTTCAAAGCAGGCTTATG-CCGTTGAATATATTAGCATGGAAT
AATAAGATAGGACCTTGGTACTA-TTTTGTTGGTTTGCGCACCGAGGTAATGATTAATAGGGACAGTT-GGGGGTATTCG
TATTCCATTGTCAGAGGTGAAATTCTTGGATTTTTGGAAGACGAACTACTGCGAAAGCATTTA-CCAAGGATGTTTTCAT
TAATCAAGAACGAAAGTTAGGGGATCGAAGATGATTAGATACCATCGTAGTCTTAGCAGCAGCAGTAGCAGGTGAATCTT
CTACAGCAACTTGGACAGTTGTATGGACTGATTTATTAACAGCTTGTGATTGTTACCGTGCAAAAGCTTATCGTGTAGAT
CCAGTTCCAAATACAACAGACCAATATTTTGCTTTTATTGCTTATGAATGTGATTTGTTTGAAGAAGGTTCTTTAGCGAA
TTTAACAGCTTCTATTATTGGTAACGTATTTGGTTTCAAAGCTGTATCAGCTTTACGTTTAGAAGATATGCGTATTCCTC
ACTCATATTTAAAAACATTCCAAGGTCCGGCTACAGGGATTATTGTAGAACGTGAGCGTTTAAACAAATATGGTATTCCT
TTATTAGGTGCAACAGTAAAACCAAAATTAGGTTTATCTGGTAAAAACTATGGTCGTGTAGTTTATGAAGGTTTAAAAGG
TGGTTTAGATTTCTTAAAAGATGATGAGAATATTAACTCACAACCATTTATGCGTTGGAGAGAGCGTTTCTTATATTGTA
TGGAAGGTATCAACCGTGCTTCTGCTGCTACTGGTGAAGTTAAAGGTTCTTACTTAAATGTTACAGCAGCAACTATGGAC
GAAGTAATTAAACGTGCAGAGTATGCTAAAGAAGTAGGTTCAATTGTTATTATGATTGACTTAGTTATGGGTTATACAGC
AATTCAAACTATTGCTATTTGGTCTCGTGAAAATGATATGCTTTTACATTTACATCGTGCTGGTAACTCTACATATGCTC
GTCAAAAAAATCATGGTATTAACTTCCGTGTTATTTGTAAATGGATGCGTATGTCTGGTGTAGATCATATTCATGCTGGT
ACAGTTGTAGGTAAATTAGAGGGTGATCCTTTAATGATTAAAGGTTTCTATGATACATTACGTTTAACTTCTTTAGAAGT
TAATTTACCATATGGTATCTTCTTCGAAATGCCATGGGCTAGTTTACGTCGTTGTATGCCAGTTGCTTCTGGTGGTATTC
ATTGTGGTCAAATGCACCAATTAGTTCATTATTTAGGTGATGATGTAGTATTACAATTTGGTGGTGGTACAATTGGTCAT
CCGGATGGTATTCAAGCTGGTGCAACAGCTAACCGTGTTGCTTTAGAAGCAATGGTATTAGCTCGTAATGAAGGGGCTGA
TTTGGTGGTATTTATCACTCATTATTAGGTCCGGATACATTAGAAGAATCTTTTCCATTTTTTGGTTATGATTGGCGTGA
CAAAAATAAAATGACTACGATTCTAGGTATCCATTTATGTCTGCTAGGAATTGGTTCTTTGCTATTAGTTCTTAAGGCTA
CCTATTTAGGTGGTGTTTATGATACTTGGGCACCAGGTGGTGGTGATGTTCGTTTTATTACAACTCCAACAATTAATCCA
ATCGTAATCTTAGGTTACGTATTTCGTTCTCCATTCGGTGGAGATGGTTGGGTTGTATCTGTAAATAATATGGAAGATAT
CGTTGGTGGCCATATTTGGGTAGGTGCATTATGTATTGTTGGTGGTGTTTGGCATATTTTTACTAAACCATTTTCTTGGG
CACGTCGTGCTTTTGTATGGTCAGGTGAAGCTTATCTTTCTTATAGTTTAGCTGCAATTTCATTAATGGGTTTCACAGCT
GCTTTATATTCTTGGTATAACAATACGGCTTATCCTAGTGAATTATATGGCCCTACAGGTCCAGAAGCATCACAATCTCA
AGCATTTACATTTTTAGTTCGTGATCAAAGATTAGGTGCTAATGTTTCATCAGCACAAGGTCCAACTGGTTTAGGTAAAT
ATTTAATGCG
>N.schefterae_19X151B Nitzschia schefterae isolate 19X15-1B
--------------------------------------------------------------------------------
--------------------------------------------------------------------------------
--------------------------------------------------------------------------------
--------------------------------------------------------------------------------
--------------------------------------------------------------------------------
------------------------------------------------------TGCAGCTGCTGTAGCTGGTGAATCTT
CTACAGCTACTTGGACAGTTGTATGGACTGATTTATTAACAGCTTGTGACCGTTACCGTGCTAAAGCTTACCGTGTAGAT
CCAGTTCCAAATGCACCAGATCAATACTTCGCTTTCATCGCATACGAATGTGATTTATTCGAAGAAGGTTCTTTAGCTAA
CTTAACAGCATCTATCATTGGTAACGTTTTCGGATTTAAAGCAATCTCTGCTTTACGTTTAGAAGATATGCGTATTCCTC
ACTCATACTTAAAAACGTTCCAAGGTCCTGCTACAGGTATCATTGTAGAACGTGAGCGTTTAAACAAATACGGTGTACCA
TTATTAGGTGCAACTGTAAAACCAAAATTAGGTTTATCTGGTAAAAACTACGGTCGTGTAGTATACGAAGGTTTAAAAGG
TGGTTTAGACTTCTTAAAAGATGATGAAAACATTAACTCTCAACCATTTATGCGTTGGAGAGAGCGTTTCTTAAACTGTA
TGGAAGGTATTAACCGTGCTTCAGCTGCTACAGGTGAAGTTAAAGGTTCTTACTTAAACATTACAGCTGGTACTTTAGAA
GAATGTTACAAACGTGCTGAATACGCTAAAGAAGTTGGTTCAATCATTATCATGGTTGATTTAGTTATGGGTTACACAGC
TTTACAATCAATGGCTATCTGGTCTCGTGAAAACGATATGCTTTTACACTTACACCGTGCAGGTAACTCTACTTACGCTC
GTCAAAAAAATCATGGTATTAACTTCCGTGTTATTTGTAAATGGATGCGTATGACTGGTGTAGATCATATTCACGCTGGT
ACAGTTGTTGGTAAATTAGAAGGTGATCCTTTAATGATTAAAGGTTTCTACGACATTTTACGTTTAACTAACTTAGAAGT
TAACTTACCTTACGGTATCTTCTTCGAAATGCCATGGGCTAGTTTACGTAAATGTATGCCTGTTGCTTCTGGTGGTATCC
ACTGTGGTCAAATGCACCAATTAGTTCACTACTTAGGTGATGATGTAATCTTACAATTTGGTGGTGGTACAATTGGTCAC
CCAGATGGTATCCAAGCTGGTGCTACAGCTAACCGTGTTGCTTTAGAAGCTATGGTTTTAGCTCGTAACGAAGGTGCTGA
TTTGGTGGAATTTACCATTCGTTATTAGGTCCTGATACCTTAGAAGAATCATTCCCATTCTTTGGTTATGACTGGCGTGA
TAAAAATAAAATGACAACTATTTTAGGTATTCATTTATGTCTTCTAGGTGCTGGTTCTTTCTTATTTGTTATTAAAGCAA
TGTACTTAGGTGGAGTTTATGATACTTGGGCACCTGGTGGTGGAGATGTTCGTTTTATTACAACTCCAACATTAAATCCA
ATTGTAATTTTTGGATATGTATTCCGTTCTCCATTTGGTGGAGATGGTTGGGTTGTAGCTGTAAATAACATGGAAGATAT
TGTTGGTGGACATATTTGGGTAGGAATCTTATGTATTACTGGTGGTATCTGGCATATTTTCACTAAACCTTTTGCTTGGG
CACGTCGTGCTTTTGTTTGGTCAGGTGAAGCGTACCTTTCTTACAGTTTAGCTGCTATCTCTATTATGGGATTCACTGCT
GCATTATATGCTTGGTACAACAATACAGCTTATCCTAGTGAATTATATGGTCCAACTGGTCCTGAAGCATCTCAATCTCA
AACATTTACATTCTTAGTTCGAGATCAACGTTTAGGTGCGAATGTTTCATCAGCACAAGGTCCAACTGGTTTAGGTAAAT
ACTTAATGCG
>N.schefterae_GU52X1_NitzC28 Nitzschia schefterae isolate GU52X-1 NitzC28
--------------------------------------------------------------------------------
--------------------------------------------------------------------------------
--------------------------------------------------------------------------------
--------------------------------------------------------------------------------
--------------------------------------------------------------------------------
------------------------------------------------------TGCAGCTGCTGTAGCTGGTGAATCTT
CTACAGCTACTTGGACAGTTGTATGGACTGATTTATTAACAGCTTGTGACCGTTACCGTGCTAAAGCTTACCGTGTAGAT
CCAGTTCCAAACGCGCCAGATCAATACTTCGCTTTCATCGCATACGAATGTGATTTATTCGAAGAAGGTTCTTTAGCTAA
CTTAACAGCATCTATCATTGGTAACGTTTTCGGATTTAAAGCAGTAGCTGCTTTACGTTTAGAAGATATGCGTATTCCTC
ATTCATACTTAAAAACGTTCCAAGGTCCTGCTACAGGTATCATTGTAGAACGTGAACGTTTAAACAAATACGGTGTACCA
TTATTAGGTGCAACTGTAAAACCAAAATTAGGTTTATCTGGTAAAAACTACGGTCGTGTAGTATACGAAGGTTTAAAAGG
TGGTTTAGACTTCTTAAAAGATGATGAGAACATTAACTCTCAACCATTCATGCGTTGGAGAGAGCGTTTCTTAAACTGTA
TGGAAGGTATTAACCGTGCTTCAGCTGCTACAGGTGAAGTTAAAGGTTCTTACTTAAACATTACAGCAGGTACTTTAGAA
GAATGTTACAAACGTGCTGAATACGCTAAAGAAGTTGGTTCAATCATTATCATGGTTGATTTAGTTATGGGTTACACAGC
TTTACAATCAATGGCTATCTGGTCTCGTGAAAACGATATGCTTTTACATTTACACCGTGCGGGTAACTCTACTTACGCTC
GTCAAAAAAATCATGGTATTAACTTCCGTGTTATCTGTAAATGGATGCGTATGACTGGTGTAGATCATATCCACGCTGGT
ACAGTTGTTGGTAAATTAGAAGGTGATCCTTTAATGATTAAAGGTTTCTACGATGTTTTACGTGAAACTAATTTAGAAGT
TAACTTACCTTACGGTATCTTCTTCGAAATGCCATGGGCTAGTTTACGTAGATGTATGCCGGTTGCTTCTGGTGGTATCC
ACTGTGGTCAAATGCACCAATTAGTTCACTACTTAGGTGATGATGTAATTTTACAATTCGGTGGTGGTACAATTGGTCAC
CCGGATGGTATCCAAGCTGGTGCTACAGCTAACCGTGTTGCTTTAGAAGCAATGGTTTTAGCTCGTAACGAAGGTGCTGA
TTTGGTGGGATTTATCACTCATTATTAGGTCCTGATACTTTAGAAGAATCATTCCCATTCTTTGGTTATGACTGGCGTGA
TAAAAATAAAATGACGACTATCTTAGGTATTCATTTATGTCTTCTAGGTGCTGGTTCTTTCTTATTCGTTATTAAAGCTA
TGTACTTAGGTGGAGTTTATGATACTTGGGCACCTGGTGGTGGAGACGTTCGTTTTATTACAACTCCAACATTAAATCCA
ATTGTAATTTTTGGATATGTATTCCGTTCTCCATTCGGTGGAGATGGTTGGGTTGTAGCTGTAAACAACATGGAAGATAT
CGTTGGTGGACATATTTGGGTAGGAATCCTATGTATTACTGGTGGTATTTGGCATATTTTCACTAAACCTTTTGCTTGGG
CACGTCGTGCTTTTGTTTGGTCAGGTGAAGCGTACCTTTCTTACAGTTTAGCTGCTATCTCTCTTATGGGATTCACTGCT
GCGTTATATGCTTGGTACAACAATACAGCTTACCCTAGTGAGTTATATGGTCCAACTGGTCCTGAAGCATCTCAATCTCA
AACATTTACATTTTTAGTTCGAGATCAACGTTTAGGTGCAAATGTTTCATCAGCACAAGGTCCAACTGGTTTAGGTAAAT
ACTTAATGCG
>N.sigma_TA341 Nitzschia sigma strain TA341
AG-CTCCAATAGCGTATATTAAAGTTGTTGCAGTTAAAAAGCTCGTAGTTGGATTTGTGGTAGTTGCTAGC---AACCTG
GCATTC-GTGC----TAGTGTGG--GCTGGTGTTACCAT-GCTTGGG--TGGAACCTGTGTGGCATTAGGTTGTCGTGCA
GGGAATGCT-CATCTTTTACTGTGAAAAAATTAGAGTGTTCAAAGCAGGCTTACG-CTGTTGAATATATTAGCATGGAAT
AATCCTAGAGGACCTTGGTTCTA-TTTTGTTGGTTTGCGCACTAAGGTAATGATTAATAGGGACAGTT-GGGGGTATTTG
TATTCCATTGTCAGAGGTGAAATTCTTGGATTTTTGGAAGACAAACTACTGCGAAAGCATTTA-CCAAGGATGTTTTCAT
TAATCAAGAACGAAAGTTAGGGGATCGAAGATGATTAGATACCATCGTAGTCTTTGCAGCAGCAGTAGCTGGTGAATCTT
CTACAGCAACTTGGACAGTTGTATGGACTGATTTATTAACAGCTTGTGACCGTTACCGTGCTAAAGCTTACCGTGTAGAT
CCAGTTCCAAACTCAACAGATACATACTTCGCTTTCATCGCATACGAATGTGATTTATTTGAAGAAGGTTCTTTATCTAA
CTTAACAGCATCTATTATTGGTAACGTATTCGGTTTTAAAGCTGTATCAGCTTTACGTTTAGAAGATATGCGTATTCCTC
ACTCATATTTAAAAACATTCCAAGGTCCTGCTACAGGTATCATTGTAGAACGTGAACGTTTAAACAAATATGGTGTTCCA
TTATTAGGTGCAACAGTAAAACCAAAATTAGGTTTATCTGGTAAAAACTACGGTCGTGTAGTATTCGAAGGTTTAAAAGG
TGGTTTAGACTTCTTAAAAGATGATGAAAACATTAACTCTCAACCATTTATGCGTTGGAGAGAACGTTTCTTAAACTGTA
TGGAAGCTATTAACCGTGCTTCTGCTGCTACAGGTGAAGTTAAAGGTTCTTACTTAAACGTTACAGCTGCTACTATGGAA
GAAGTGTACAAACGTGCTGAGTATGCTAAAGAAGTAGGTTCTGTAATCATCATGATCGATTTAGTTATGGGTTACACAGC
AATCCAAAGTATTGCTTTATGGTCTCGTGACAATGATATGATCTTACACTTACACCGTGCAGGTAACTCGACTTATGCTC
GTCAAAAAAATCATGGTATTAACTTCCGTGTAATTTGTAAATGGATGCGTATGTCTGGTGTAGATCACATTCACGCTGGT
ACAGTTGTAGGTAAATTAGAAGGTGATCCTTTAATGATTAAAGGTTTCTACGATACTTTACGTTTAGTAACATTAGAAGT
TAACTTACCTTATGGTATCTTCTTCGAAATGCCATGGGCTAGTTTACGTCGTTGTATGCCTGTTGCTTCTGGTGGTATTC
ACTGTGGTCAAATGCATCAATTAGTTCACTATTTAGGTGATGACGTAGTATTACAATTCGGTGGTGGTACAATCGGTCAC
CCAGATGGTATCCAAGCAGGTGCTACAGCTAACCGTGTTGCTTTAGAAGCAATGGTATTAGCTCGTAACGAAGGTGCTGA
C-------------------------------------------------------------------------------
--------------------------------------------------------------------------------
--------------------------------------------------------------------------------
--------------------------------------------------------------------------------
--------------------------------------------------------------------------------
--------------------------------------------------------------------------------
--------------------------------------------------------------------------------
--------------------------------------------------------------------------------
----------
>N.sigma_TA377 Nitzschia sigma strain TA377
AG-CTCCAATAGCGTATATTAAAGTTGTTGCAGTTAAAAAGCTCGTAGTTGGATTTGTGGTATTCGCCAGC---AACCTG
GCATTC-GTGC----TGGTGTAG--GCTGGTGTTGCCAT-GCTTGGG--TGGAACCTGCGTGGCATTAGGTTGTCGTGCA
GGGAATGCT-CATCTTTTACTGTGAAAAAATTAGAGTGTTCAAAGCAGGCTTACG-CCGTTGAATATATTAGCATGGAAT
AATCCTACAGGACCTTGGTTCTA-TTTTGTTGGTTTGCGCACTAAGGTAATGATTAATAGGGACAGTT-GGGGGTATTTG
TATTCCATTGTCAGAGGTGAAATTCTTGGATTTTTGGAAGACAAACTACTGCGAAAGCATTTA-CCAAGGATGTTTTCAT
TAATCAAGAACGAAAGTTAGGGGATCGAAGATGATTAGATACCATCGTAGTCTTTGCAGCAGCAGTAGCTGGTGAATCTT
CTACAGCAACTTGGACAGTTGTATGGACTGATTTATTAACAGCTTGTGACCGTTACCGTGCTAAAGCTTACCGTGTAGAT
CCAGTTCCAAATTCAACAGATACATACTTCGCTTTCATCGCATACGAATGTGATTTATTTGAAGAAGGTTCTTTAGCTAA
CTTAACAGCATCTATTATTGGTAACGTATTCGGTTTTAAAGCTGTATCAGCTTTACGTTTAGAAGATATGCGTATTCCTC
ACTCATATTTAAAAACATTCCAAGGTCCTGCTACAGGTATCATTGTAGAACGTGAACGTTTAAACAAATATGGTGTTCCA
TTATTAGGTGCAACAGTAAAACCAAAATTAGGTTTATCGGGTAAAAACTACGGTCGTGTAGTATTCGAAGGTTTAAAAGG
TGGTTTAGACTTCTTAAAAGATGATGAGAACATTAACTCTCAACCATTTATGCGTTGGAGAGAGCGTTTCTTAAACTGTA
TGGAAGGTATTAACCGTGCTTCTGCTGCTACAGGTGAAGTTAAAGGTTCTTACTTAAACGTTACAGCTGCTACTATGGAA
GAAGTATACAAACGTGCTGAGTATGCTAAAGAAGTAGGTTCTGTAATCATCATGATCGATTTAGTTATGGGTTACACAGC
AATCCAAAGTATTGCTTTATGGTCTCGTGACAACGATATGCTATTACACTTACACCGTGCAGGTAACTCGACTTATGCTC
GTCAAAAAAATCATGGTATTAACTTCCGTGTAATTTGTAAATGGATGCGTATGTCTGGTGTAGATCACATTCACGCTGGT
ACAGTTGTAGGTAAATTAGAAGGTGATCCTTTAATGATTAAAGGTTTCTACGATACTTTACGTTTAGTAACATTAGAAGT
TAACTTACCTTATGGTATCTTCTTCGAAATGCCATGGGCTAGTTTACGTCGTTGTATGCCTGTTGCTTCTGGTGGTATTC
ACTGTGGTCAAATGCATCAATTAGTTCACTATTTAGGTGATGACGTAGTATTACAATTCGGTGGTGGTACAATCGGTCAC
CCAGATGGTATCCAAGCAGGTGCTACAGCTAACCGTGTTGCTTTAGAAGCAATGGTATTAGCTCGTAACGAAGGTGCTGA
C-------------------------------------------------------------------------------
--------------------------------------------------------------------------------
--------------------------------------------------------------------------------
--------------------------------------------------------------------------------
--------------------------------------------------------------------------------
--------------------------------------------------------------------------------
--------------------------------------------------------------------------------
--------------------------------------------------------------------------------
----------
>N.sigmaformis_TA311 Nitzschia sigmaformis strain TA311
AG-CTCCAATAGCGTATATTAAAGTTGTTGCAGTTAAAAAGCTCGTAGTTGGATTTGTGGCAGTCACATGC---GACCCG
GCATTC-GTGC----CGGTGTTT--GCTAGTGTCGCCAT-CTTTGGG--TGGAATCTGTGTGGCATTAGGTTGTCGTGCA
GGGGATGCC-CATCGTTTACTGTGAAAAAATTAGAGTGTTCAAAGCAGGCTTATG-CCGTTGAATATATTAGCATGGAAT
AATATTATAGGACCTTGGTACTATTTTTGTTGGTTTGCGCACCAAGGTAATGATTAATAGGGACAGTT-GGGGGTATTCG
TATTCCATTGTCAGAGGTGAAATTCTTGGATTTTTGGAAGACGAACTACTGCGAAAGCATTTA-CCAAGGATGTTTTCAT
TAATCAAGAACGAAAGTTAGGGGATCGAAGATGATTAGATACCATCGTAGTCTTTGCAGCTGCAGTAGCTGGTGAATCTT
CTACAGCTACATGGACTGTTGTATGGACTGATTTATTAACAGCTTGTGATCGTTACCGTGCTAAAGCATACCGTGTTGAT
CCAGTTCCAAATTCAACAGATTCTTATTTCGCTTTCATCGCTTATGAATGTGATTTATTTGAAGAAGGTTCTTTAGCGAA
TTTAACAGCGTCAATCATTGGAAACGTTTTTGGGTTTAAAGCTGTATCAGCTTTGCGTTTAGAAGATATGCGTATTCCTC
ATTCATATTTAAAAACGTTCCAAGGTCCTGCTACAGGTATCATCGTTGAACGTGAGCGCTTAAATAAATATGGGGTTCCT
TTATTAGGTGCAACAGTTAAACCAAAATTAGGTTTATCAGGTAAAAACTATGGACGTGTAGTATATGAAGGTTTAAAAGG
TGGTTTAGACTTTTTAAAAGATGATGAGAACATTAACTCACAACCATTTATGCGTTGGAGAGAAAGATTCTTAAACTGTA
TGGAAGGTATTAATCGTGCTTCAGCTGCTACAGGTGAAGTAAAAGGTTCGTACTTAAACATTACAGGTGCTACAATGGAA
GACGTTTATGAACGTGCTGAATATGCTAAAGAAGTAGGTTCAGTAATTGTCATGATCGATTTAGTTATGGGTTACACAGC
GATCCAAAGTATTGCTTTATGGGCCCGTAGCAACGATATGCTTTTACATTTACACCGTGCAGGTAACTCTACATATGCTC
GTCAGAAAAACCATGGTATCAATTTCCGTGTAATCTGTAAGTGGATGCGTATGTCAGGTGTGGATCATATTCATGCCGGT
ACAGTTGTAGGTAAATTAGAAGGTGATCCTTTAATGATCAAAGGTTTCTACGATACTTTACGTTTAACAACATTAGAAGT
TAACTTACCATATGGTCTTTTCTTCGAAATGCCTTGGGCTAGTTTACGACGTTGTATGCCAGTAGCATCAGGTGGTATTC
ACTGTGGTCAAATGCACCAATTAGTACATTATTTAGGTGATGACGTAGTATTACAATTTGGTGGTGGTACAATTGGTCAC
CCTGATGGTATTCAAGCAGGTGCAACAGCAAACCGTGTTGCTTTAGAAGCTATGGTGTTAGCGCGTAATGAAGGAGCTGA
T-------------------------------------------------------------------------------
--------------------------------------------------------------------------------
--------------------------------------------------------------------------------
--------------------------------------------------------------------------------
--------------------------------------------------------------------------------
--------------------------------------------------------------------------------
--------------------------------------------------------------------------------
--------------------------------------------------------------------------------
----------
>N.sigmoidea_BC0787 Nitzschia sigmoidea strain BC0787
AG-CTCCAATGGCGTATATTAAAGTTGTTGCAGTTAAAAAGCTCGTAGTTGGATTTGTGGCTGTCGTGCGC---TTTTCT
TCTCAATGAGT----TGATGTAG--TGTCGCGTCGCCAT-CCTTGGG--TGGATCCTGTGTGGCATTAGGTTGTCGTGCA
GGGGATGCC-CATCGTTTACTGTGAAAAAATTAGAGTGTTCAAAGCAGGCTTATG-CCGTTGAATATATTAGCATGGAAT
AATAAGATAGGACCTTGGTACTA-TTTTGTTGGTTTGCGCACCAAGGTAATGATTAATAGGGTCAGTT-GGGGGTATTCG
TATTCCATTGTCAGAGGTGAAATTCTTGGATTTTTGGAAGACGAACTACTGCGAAAGCATTTA-CCAAGGATGTTTTCAT
TAATCAAGAACGAAAGTTAGGGGATCGAAGATGATTAGATACCATCGTAGTCTTTGCAGCTGCTGTAGCAGGTGAATCTT
CTACAGCTACTTGGACAGTTGTATGGACTGATTTATTAACAGCTTGTGATCGTTACCGTGCGAAAGCTTACCGTGTAGAT
CCAGTTCCAAATGCACCAGATCAATACTTCGCTTTTATCGCTTACGAATGTGATTTATTTGAAGAAGGTTCTTTATCTAA
TTTAACAGCGTCTATTATTGGTAACGTTTTTGGATTTAAAGCAGTAGCTGCTTTACGTTTAGAAGATATGCGTATTCCTC
ATTCATACTTAAAAACATTCCAAGGTCCTGCGACAGGTATCGTTGTTGAACGTGAACGTTTAAACAAATACGGTGTTCCT
TTATTAGGTGCTACAGTAAAACCAAAATTAGGTTTATCTGGTAAAAACTACGGTCGTGTAGTATACGAAGGTTTAAAAGG
TGGTTTAGACTTCTTAAAAGATGATGAGAACATTAACTCTCAACCATTTATGCGTTGGAGAGAGCGTTTCTTAAACTGTA
TGGAAGGTATTAACCGTGCTTCAGCTGCTACAGGTGAAGTTAAAGGTTCTTACTTAAACGTTACAGCTGCAACTTTAGAA
GAAACTTACAAACGTGCTCAATATGCTAAAGAAGTAGGTTCGATCATCGTTATGGTTGATTTAGTTATGGGTTATACAGC
TTTACAATCAATGGCTATCTGGTCACGTGACAATGATATGTTATTACATTTACACCGTGCGGGTAACTCTACTTATGCTC
GTCAAAAAAATCATGGTATTAACTTCCGTGTTATTTGTAAATGGATGCGTATGACTGGTGTAGATCATATTCACGCTGGT
ACAGTTGTAGGTAAATTAGAAGGTGATCCTTTAATGATTAAAGGTTTCTACGATGTTTTACGTTTAACTACATTAGAAGT
TAATTTACCTTATGGTATCTTCTTTGAAATGCCATGGGCTAGTTTACGTAAATGTATGCCTGTTGCTTCTGGTGGTATTC
ACTGTGGTCAAATGCACCAATTAGTTCATTACTTAGGTGATGATGTAGTATTACAATTTGGTGGTGGTACAATTGGTCAC
CCAGATGGTATTCAAGCTGGTGCTACAGCTAACCGTGTTGCTTTAGAAGCAATGGTTTTAGCTCGTAACGAAGGTGCTGA
T-------------------------------------------------------------------------------
--------------------------------------------------------------------------------
--------------------------------------------------------------------------------
--------------------------------------------------------------------------------
--------------------------------------------------------------------------------
--------------------------------------------------------------------------------
--------------------------------------------------------------------------------
--------------------------------------------------------------------------------
----------
>N.soratensis_NIT1008KEL_DM1008MK Nitzschia soratensis strain NIT1008KEL [DM1008MK]
-----------------------------------------------------------------CACAGC---GGCGTG
CCCTAT-TGGG----TATTGCTG--TTTGTGTCTGCCAT-CTTTGGG--TGGAATCTAGGAGGCATTAGGTTGTCGCCTG
GGGGCTGCTATATCTTTTACTGTGAAAAAATTAGA-TGTTCAAAGCAGGCTTATG-CCGTTGAATATGTTAGCATGGAAT
AATGATATAGGACCTTGGTACTA-TTTTGTTGGTTTGCGCACTGAGGTAATGATTAATAGGGACAGTT-GGGGGTATTCG
TATTCCATTGTCAGAGGTGAAATTCTTGGATTTTTGGAAGACGAACTACTGCGAAAGCATTTA-CCAAGGATGTTTTCAT
TAATCAAGAACGAAAGTTAGGGGATCGAAGATGATTAGATACCATCGTAGTCTTTGCTGCTGCAGTAGCCGGTGAATCTT
CAACAGCAACTTGGACAGTTGTATGGACTGATTTGTTAACAGCTTGTGACCGTTACCGGGCTAAGGCGTACCGTGTAGAT
CCAGTTCCAAATGCAACAGATCAATACTTTGCTTTTATCGCATACGAATGTGATTTATTTGAAGAAGGGTCATTAGCAAA
CTTAACAGCATCTATTATTGGTAACGTTTTTGGTTTTAAAGCGATATCAGCATTACGTTTAGAAGATATGCGTATTCCTC
ATTCATATTTAAAAACATTCCAAGGTCCTGCAACTGGTATTGTTGTAGAACGTGAACGTTTAAATAAATATGGTACACCA
TTATTAGGTGCAACAGTAAAACCAAAATTAGGTTTATCTGGTAAAAACTATGGTCGTGTAGTATATGAAGGTTTAAAAGG
TGGTTTAGACTTCTTAAAAGATGATGAAAACATTAACTCACAACCATTCATGCGTTGGAGAGAACGTTTCTTGAACTGTA
TGGAAGGGATTAACCGTGCTTCTGCTGCTACAGGTGAAGTAAAAGGTTCTTACTTAAACGTGACAGCTGCAACTTGGGAA
GAAGTACTTAAACGTTGTGAATATGCTAAAGAAGTAGGTTCTATCATCGTTATGATCGATTTAGTTATGGGTTACACAGC
AATTCAAAGTGCTGCACTTTGGGCTCGTGACAATGATATGCTGTTACATTTACACCGTGCAGGTAACTCAACGTATGCGC
GTCAAAAAAATCATGGTATTAATTTCCGTGTAATTTGTAAATGGATGCGTATGTCCGGTGTTGATCATATTCACGCTGGT
ACAGTTGTAGGTAAATTAGAAGGTGATCCTTTAATGATTAAAGGTTTCTATGATATTTTACGTTTAACTACCTTAGAAGT
TAATTTACCTTATGGTATTTTCTTTGAAATGCCTTGGGCTAGTTTACGTCGTTGTATGCCAGTTGCTTCTGGTGGGATCC
ACTGTGGTCAAATGCATCAATTAGTACATTACTTAGGTGATGATGTAGTATTACAATTTGGTGGTGGTACAATTGGTCAT
CCAGATGGTATCCAAGCAGGTGCGACAGCTAATCGTGTTGCTTTAGAAGCAATGATTTTAGCTCGTAACGAAGGTGCTGA
T-------------------------------------------------------------------------------
--------------------------------------------------------------------------------
--------------------------------------------------------------------------------
--------------------------------------------------------------------------------
--------------------------------------------------------------------------------
--------------------------------------------------------------------------------
--------------------------------------------------------------------------------
--------------------------------------------------------------------------------
----------
>N.taygeteae_GU52X1_NitzED21 Nitzschia taygeteae isolate GU52X-1 NitzED21
--------------------------------------------------------------------------------
--------------------------------------------------------------------------------
--------------------------------------------------------------------------------
--------------------------------------------------------------------------------
--------------------------------------------------------------------------------
------------------------------------------------------TGCAGCTGCTGTAGCTGGTGAATCTT
CTACAGCTACTTGGACAGTTGTATGGACTGATTTATTAACAGCTTGTGACCGTTACCGTGCTAAAGCTTACCGTGTAGAT
CCAGTTCCAAATGCGCCAGATCAATACTTCGCTTTCATTGCATACGAATGTGATTTATTCGAAGAAGGTTCTTTAGCTAA
CTTAACAGCATCTATTATTGGTAACGTTTTCGGGTTCAAAGCAGTATCTGCTTTACGTTTAGAAGATATGCGTATTCCTC
ACTCATACTTAAAAACGTTCCAAGGTCCTGCTACAGGTATCATCGTAGAACGTGAGCGTTTAAACAAATACGGTATTCCT
TTATTAGGTGCAACAGTAAAACCAAAACTAGGTTTATCTGGTAAAAACTACGGTCGTGTAGTATACGAAGGTTTAAAAGG
TGGTTTAGACTTCTTAAAAGATGATGAGAACATTAACTCTCAACCGTTCATGCGTTGGAGAGAACGTTTCTTAAACTGTA
TGGAAGGTATTAACCGTGCTTCAGCTGCTACAGGTGAAGTTAAAGGTTCTTACTTAAACATTACAGCTGGAACTTTAGAA
GAATGTTACAAACGTGCTGAATACGCTAAAGAAGTTGGTTCAATCATTATCATGGTTGATTTAGTTATGGGTTACACAGC
TTTACAATCAATGGCTATCTGGTCTCGTGAAAACGATATGCTTTTACACTTACACCGTGCAGGTAACTCTACTTACGCTC
GTCAAAAAAATCATGGTATTAACTTCCGTGTTATTTGTAAATGGATGCGTATGTCTGGTGTAGATCATATTCATGCTGGT
ACAGTTGTTGGTAAATTAGAAGGTGATCCTTTAATGATTAAAGGTTTCTATGATACTTTACGTTTAACTACATTAGAAGT
TAACTTACCTTACGGTATTTTCTTTGAAATGCCTTGGGCTAGTTTACGTAAATGTATGCCGGTTGCTTCTGGTGGTATTC
ACTGTGGTCAAATGCACCAATTAGTTCATTATTTAGGTGATGATGTAGTATTACAATTTGGTGGTGGTACAATTGGTCAT
CCAGATGGTATCCAAGCTGGTGCTACAGCTAATCGTGTTGCTTTAGAAGCAATGGTTTTAGCTCGTAACGAAGGTGCTGA
TTTGGTGGTATCTACCATTCATTATTAGGTCCTGATACTTTAGAAGAATCATTCCCATTCTTTGGTTATGACTGGCGTGA
TAAAAATAAAATGACAACTATCTTAGGTATTCATTTATGTCTTCTAGGTGCTGGTTCTTTCTTATTTGTTGCTAAAGCAA
TGTACTTAGGTGGAGTTTATGACACTTGGGCACCAGGTGGTGGCGATGTTCGTTTTATTACAACTCCAACATTAAATCCA
ATTGTAATCTTTGGATATGTATTCCGTTCTCCATTTGGTGGAGATGGTTGGGTTGTAGCTGTAAACAATATGGAAGATAT
TGTTGGTGGACATATTTGGGTAGGAATCCTATGTATTACTGGTGGTATATTCCATATTTTCACAAAACCTTTTGCTTGGG
CACGTCGTGCTTTTGTTTGGTCGGGTGAAGCATACCTTTCTTATAGTTTAGCTGCTATCTCTATTATGGGATTCACTGCT
GCTTTATATTCTTGGTATAATAATACAGCTTATCCAAGTGAGCTATATGGTCCGACTGGTCCTGAAGCGTCTCAATCTCA
AACATTTACATTTTTAGTTCGAGATCAACGTTTAGGTGCAAATGTTTCATCTGCACAAGGTCCAACTGGTTTAGGTAAAT
ACTTAATGCG
>N.tubicola_TCC575 Nitzschia tubicola culture TCC:575
AG-CTCCAATAGCGTATATTAAAGTTGTTGCAGTTAAAAAGCTCGTAGTTGGATTTGTGGCTGTCGCTTGC---GGCCCG
GCACCTAGTGC----CGGTGTTT--GCAAGCGTCGCCAT-CCTTGGG--TGGAACCTGTGTGGCATTAGGTTGTCGTGCA
GGGGATGCC-CATCGTTTACTGTGAAAAAATTAGAGTGTTCAAAGCAGGCTTATG-CCGTTGAATATGTTAGCATGGAAT
AATAAGATAGGACCTTGGTACTA-TTTTGTTGGTTTGCGCACCGAGGTAATGATTAATAGGGACAGTT-GGGGGTATTCG
TATTCCATTGTCAGAGGTGAAATTCTTGGATTTTTGGAAGACGAACTACTGCGAAAGCATTTA-CCAAGGATGTTTTCAT
TAATCAAGAACGAAAGTTAGGGGATCGAAGATGATTAGATACCATCGTAGTCTTTGCTGCTGCAGTAGCTGGTGAATCTT
CTACAGCAACTTGGACAGTTGTATGGACTGATTTATTAACAGCTTGTGACCGTTACCGTGCCAAAGCTTACCGTGTAGAT
CCAGTTCCAAATGCACCAGAACAATACTTTGCTTTTATCGCATACGAATGTGATTTATTTGAAGAAGGTTCATTAGCTAA
CTTAACAGCATCTATTATCGGTAACGTATTCGGTTTTAAAGCTGTATCAGCTTTACGTTTAGAAGATATGCGTATTCCTC
ACTCATATTTAAAAACATTCCAAGGTCCTGCTACAGGTATCATTGTAGAACGTGAACGTTTAAACAAATACGGTGTACCT
TTATTAGGTGCTACAGTAAAACCAAAATTAGGTTTATCTGGTAAAAACTACGGTCGTGTAGTATACGAAGGTTTAAAAGG
TGGTTTAGACTTCTTAAAAGATGATGAAAACATTAACTCACAACCATTTATGCGTTGGAGAGAACGTTTCTTAAACTGTA
TGGAAGGTATTAACCGTGCTTCTGCTGCGACAGGTGAAGTGAAAGGTTCTTACTTAAACGTTACAGCTGCGACTATGGAA
GAAGTTTACAAACGTGCTGAGTATGCTAAATCAGTAGGTTCTGTAATTATCATGATCGATTTAGTTATGGGTTATACAGC
AATTCAAAGTATTGCTTTATGGTCTCGTGACAATGATATGGTTTTACATTTACACCGTGCTGGTAACTCAACTTACGCTC
GTCAAAAAAATCATGGTATTAACTTCCGTGTAATTTGTAAATGGATGCGTATGTCAGGTGTTGACCATATCCACGCTGGT
ACAGTTGTAGGTAAATTAGAAGGTGATCCTTTAATGATTAAAGGTTTCTACGATACATTACGTTTAACAACATTAGAAGT
TAACTTACCTTACGGTATCTTCTTCGAAATGTCATGGGCTAGTTTACGTCGTTGTATGCCGGTTGCATCTGGTGGTATTC
ACTGTGGTCAAATGCACCAATTAGTTCACTACTTAGGTGATGACGTAGTATTACAATTCGGTGGTGGTACAATCGGTCAC
CCTGATGGTATTCAAGCTGGTGCAACTGCTAACCGTGTTGCGTTAGAAGCAATGATTTTAGCTCGTAACGAAGGCGCTGA
T-------------------------------------------------------------------------------
--------------------------------------------------------------------------------
--------------------------------------------------------------------------------
--------------------------------------------------------------------------------
--------------------------------------------------------------------------------
--------------------------------------------------------------------------------
--------------------------------------------------------------------------------
--------------------------------------------------------------------------------
----------
>N.valdestriata_SZCZCH969 Nitzschia valdestriata isolate SZCZCH969
AG-CTCCAATAGCGTATATTAAAGTTGTTGCAGTTAAAAAGCTCGTAGTTGGATTTGTGGTTCGTCCCGCC---GGCTGG
GTCTTT--GAC----CTT---TG--TGCTGGTCGTCCAT-CCTTGGG--TGGAATCTGTGTGGCATTAGGTTGTCGCGCA
GGGGATGCC-CATCGTTTACTGTGAAAAAATTAGAGTGTTCAAAGCAGGCTTATG-CCGTTGAATATATTAGCATGGAAT
AATGATATAGGACCTTGGTACTA-TTTTGTTGGTTTGCGCACTGAGGTAATGATTAATAGGGACAGTT-GGGGGTATTCG
TATTCCATTGTAAGAGGTGAAATTCTTGGATTTTTGGAAGACGAACTACTGCGAAAGCATTTA-CCAAGGATGTTTTCAT
TAATCAAGAACGAAAGTTAGGGGATCGAAGATGATTAGATACCATCGTAGTCTTTGCTGCGGCAGTAGCTGGTGAATCTT
CTACAGCAACTTGGACAGTTGTATGGACTGATTTATTAACAGCTTGTGACCGTTACCGTGCTAAAGCTTACCGTGTAGAT
CCAGTTCCAAATTCACCAGATGTATACTTTGCATTTATCGCATACGAATGTGATTTATTTGAAGAAGGTTCATTAGCTAA
CTTAACAGCGTCTATTATTGGTAACGTTTTTGGTTTCAAAGCAGTATCAGCGTTACGTTTAGAAGATATGCGTATTCCAC
ATTCTTACTTAAAAACATTCCAAGGTCCTGCAACTGGGATTGTTGTAGAACGTGAACGTTTAAACAAATATGGTACTCCA
TTATTAGGTGCAACAGTAAAACCAAAATTAGGTTTATCTGGTAAAAACTATGGTCGTGTAGTATACGAAGGTTTAAAAGG
TGGTTTAGACTTCTTAAAAGATGATGAAAACATTAACTCACAACCATTCATGCGTTGGAGAGAGCGTTTCTTAAACTGTA
TGGAAGGTATTAATCGTGCCGCTGCTGCAACAGGTGAGGTAAAAGGTTCATACTTAAACGTTACAGCTGCAACTATGGAA
GAAGTAATCAAACGTTGTGAGTACGCTAAAGAAGTAGGATCTATCGTTGTTATGATCGATTTAGTTATGGGTTATACAGC
AATTCAGAGTGCTGCTATCTGGGCTCGTGAAAATGATATGCTTTTACATTTACACCGTGCAGGTAACTCTACATATGCTC
GTCAAAAAAATCACGGTATTAACTTCCGAGTTATTTGTAAGTGGATGCGTATGTCTGGTGTAGATCATATCCACGCTGGT
ACAGTTGTTGGTAAATTAGAAGGTGATCCTTTAATGATTAAAGGTTTCTACGATGTTTTACGTTTAMCTACATTAGAAGT
TAATTTACCTTACGGTATTTTCTTCGAAATGTCTTGGGCTAGTTTACGTCGTTGTATGCCAGTTGCTTCAGGTGGTATTC
ATTGTGGTCAAATGCACCAATTAGTACACTACTTAGGTGATGATGTAGTATTACAATTTGGTGGTGGTACAATTGGTCAC
CCAGATGGTATTCAAGCTGGTGCGACAGCTAACCGTGTTGCTTTAGAAGCAATGGTTTTAGCTCGTAACGAAGGTGCTGA
TTTGGTGGTATTTATCACTCATTATTAGGTCCTGATACTTTAAAACAATCATTCCCATTCTTTGGTTATGACTGGCGTGA
CAAAAATAAAATGACAACAATCTTAGGTATTCACTTATGTCTTTTAGGTTGTGGTGCATTTTTATTAGTTGCAAAAGCAA
TGTACATTGGTGGTGTATATGATACTTGGGCACCAGGTGGTGGTGATGTTCGTTTTATTACAACACCAACATTAAACCCG
ATTGTGATTTTTGGTTATGTCTTCCGTTCTCCATTCGGTGGAGATGGTTGGGTTGTTTCTGTAAATAACATGGAAGATGT
GATCGGTGGTCATATCTGGGTTGGTATTTTATGTATTACTGGTGGAATTTGGCACATCTTCACAAAACCATTCGCTTGGG
CACGTCGTGCTTTCGTATGGTCAGGTGAAGCTTATCTTTCATACAGTTTAGCAGCAATCTCATTAATGGGCTTTACTGCT
TCATTATACGCTTGGTATAATAATACAGCATACCCAAGTGAATTATATGGTCCAACTGGTCCAGAAGCATCACAATCTCA
AGCATTCACATTCTTAGTACGTGATCAACGTCTAGGTGCGAATGTTTCATCAGCACAAGGTCCAACTGGATTAGGTAAAT
ACTTAATGCG
>N.varelae_NIT952CAT Nitzschia varelae strain NIT952CAT
AG-CTCCAATAGCGTATATTAAAGTTGTTGCAGTTAAAAAGCTCGTAGTTGGATTTGTGGCAGTCGCGTGC--GGGCCCG
GCATTC-GTGC----CGGTGCTT--GCTAGCGTCGCCAT-CCTTGGG--TGGAACCTGTGTGGCATTA-GTTGTCGTGCA
GGGGATGCC-CATCGTTTACTGTGAAAAAATTAGAGTGTTCAAAGCAGGCTTATG-CCGTTGAATATGTTAGCATGGAAT
AATAAGATAGGACCTTGGTACTA-TTTTGTTGGTTTGCGCACCAAGGTAATGATTAATAGGGACAGTT-GGGGGTATTCG
TATTCCATTGTCAGAGGTGAAATTCTTGGATTTTTGGAAGACGAACTACTGCGAAAGCATTTA-CCAAGGATGTTTTCAT
TAATCAAGAACGAAAGTTAGGGGATCGAAGATGATTAGATACCATCGTAGTCTTAGCAGCAGCAGTAGCAGGTGAATCTT
CTACAGCAACTTGGACAGTTGTATGGACGGATTTATTAACAGCTTGTGACCGTTACCGTGCTAAAGCTTACCGTGTAGAT
CCAGTTCCAAATTCAACAGATCAATATTTTGCTTTTATCGCATACGAATGTGATTTATTTGAAGAAGGTTCATTAGCTAA
CTTAACAGCATCTATTATCGGTAACGTTTTTGGTTTCAAAGCTGTATCAGCTTTACGTTTAGAAGATATGCGTATTCCTC
ACTCATACTTAAAAACATTCCAAGGTCCTGCTACAGGTATCATTGTAGAACGTGAACGTTTAAACAAATACGGTGTTCCA
TTATTAGGTGCAACAGTAAAACCAAAATTAGGTTTATCTGGTAAAAACTACGGTCGTGTAGTTTACGAAGGCTTAAAAGG
TGGTTTAGACTTCTTAAAAGATGATGAAAACATTAACTCACAACCATTCATGCGTTGGAGAGAACGTTTCTTAAACTGTA
TGGAAGGTATTAACCGTGCTTCAGCTGCTACAGGTGAAGTTAAAGGTTCTTACTTAAACGTTACAGGCGCTACAATGGAA
GACGTTTACGAACGTGCACAATATGCTAAAGAAGTAGGTTCTGTAATCATCATGATCGATTTAGTAATGGGTTACACTGC
AATTCAAAGTATTGCTTTATGGGCTCGTAATAACGACATGATTTTACATTTACACCGTGCTGGTAACTCAACTTACGCTC
GTCAAAAAAATCATGGTATTAACTTCCGTGTAATTTGTAAATGGATGCGTATGTCTGGTGTAGATCATATCCACGCAGGT
ACAGTTGTAGGTAAATTAGAAGGTGATCCTTTAATGATTAAAGGTTTCTATGACACTTTACGTTTAACAACATTAGCAGT
TAACTTACCTTACGGTATCTTCTTCGAAATGTCTTGGGCAAGTTTACGTCGTTGTATGCCGGTTGCTTCAGGTGGTATTC
ACTGTGGTCAAATGCACCAATTAGTACATTATTTAGGTGATGACGTAGTATTACAATTTGGTGGTGGTACAATTGGTCAC
CCTGATGGTATTCAAGCAGGTGCTACAGCTAACCGTGTTGCTTTAGAAGCAATGATTTTAGCTCGTAACGAAGGTGCTGA
TTTGGTGGTATTTACCATTCATTATTAGGTCCAGATACATTAGAAGAGTCATTCCCATCCTTTGGTTATGACTGGCGTGA
TAAAAATAAAATGACAACAATCTTAGGTATTCATTTATGTCTTCTAGGTTGCGGTCCTTTCTTACTAGTTATTAAAGCAA
TGTACTTAGGTGGTGTTTATCATACATGCCCACCTGGTGGTGGTGATGTTCGTTTTATTACAACCCCAACATTAAATCCA
ATTGTAATCTTTGGTTATGTTTTCCGTTCTCCATTTGGTGGTGACGGATGGGTTGTATCTGTAAATAACATGGAAGATAT
TATTGGTGGTCATATCTGGGTAGGTATTTTATGTATCACTGGTGGTATTTGGCATATCTTTACTAAACCTTTTGCTTGGG
CACGTCGTGCTTTTGTATGGTCAGGAGAAGCTTACCTTTCATATAGTTTAGCTGCTATTTCATTAATGGGATTAACAGCT
TCATTATACTCTTGGTACAATAATACAGCTTATCCAAGTGAGTTATACGGTCCAACAGGTCCTGAGGCATCTCAATCTCA
AGCATTTACTTTCTTAGTACGTGACCAACGTTTAGGTGCTAATGTTTCATCTGCGCAAGGTCCAACAGGATTAGGTAAAT
ACTTAATGCG
>N.volvendirostrata_CCMP2144 Nitzschia volvendirostrata isolate CCMP2144
--------------------------------------------------------------------------------
--------------------------------------------------------------------------------
--------------------------------------------------------------------------------
--------------------------------------------------------------------------------
--------------------------------------------------------------------------------
------------------------------------------------------TGCTGCTGCAGTTGCAGGTGAATCTT
CTACAGCTACTTGGACAGTTGTATGGACTGATTTATTAACAGCTTGTGACCGTTACCGTGCTAAAGCTTACCGTGTAGAT
CCAGTTCCAAACACACCAGACCAATACTTCGCTTTCATCGCATACGAATGTGATTTATTCGAAGAAGGTTCTTTATCTAA
CTTAACAGCATCTATTATTGGTAACGTTTTCGGATTTAAAGCAATCTCTGCTTTACGTTTAGAAGATATGCGTATTCCTC
ACTCATACTTAAAAACATTCCAAGGTCCTGCTACAGGTATCATTGTAGAACGTGAGCGTTTAAACAAATACGGTATTCCG
TTATTAGGTGCAACAGTAAAACCAAAATTAGGTTTATCTGGTAAAAACTATGGTCGTGTAGTATACGAAGGTTTAAAAGG
TGGTTTAGACTTCTTAAAAGATGATGAGAACATTAACTCTCAGCCATTCATGCGTTGGAGAGAACGTTTCTTAAACTGTA
TGGAAGGTATTAACCGTGCTTCTGCTGCTACAGGTGAAGTTAAAGGTTCTTACTTAAACATCACAGCTGCTACTATGGAA
GAATGTATCAAACGTGCTGAGTACGCTAAAGAAGTTGGCTCTATCATCATCATGGTTGATTTAGTTATGGGTTACACAGC
ATTACAAAGTATGGCTCTTTGGGCTCGTGAAAACGACATGCTTTTACATTTACACCGTGCGGGTAACTCTACTTACGCTC
GTCAAAAAAATCACGGTATTAACTTCCGTGTTATTTGTAAATGGATGCGTATGACTGGTGTAGATCATATTCACGCTGGT
ACAGTTGTTGGTAAATTAGAAGGTGATCCTTTAATGATTAAAGGTTTCTACGATATTTTACGTTTAACTTCATTAGATGT
TAACTTACCTTACGGTATTTTCTTCGAAATGCCTTGGGCTAGTTTACGTAAGTGTATGCCTGTTGCTTCTGGTGGTATCC
ACTGTGGTCAAATGCACCAATTAGTTCATTACTTAGGTGATGATGTAGTATTACAATTTGGTGGTGGTACAATTGGTCAC
CCAGATGGTATTCAAGCTGGTGCTACAGCTAACCGTGTTGCTTTAGAAGCAATGGTTTTAGCTCGTAACGAAGGTGCTGA
TTTGGAGGAATTTACCATTCAGTATTAGGTCCAGATACATTAGAAGAATCATTCCCATTCTTTGGTTATGACTGGCGTGA
TAAAAATAAAATGACAACTATCCTAGGTATTCACTTATGTCTTCTAGGTGCTGGTTCTTTCTTATTTGTTATCAAAGCAA
TGTATTTAGGTGGTGTTTATGACACTTGGGCACCTGGTGGTGGAGATGTTCGTTTCATTACAACTCCAACTTTAAATCCA
ATTGTAATTTTTGGTTATGTATTCCGTTCTCCATTTGGTGGAGATGGTTGGATTGTAGCTGTAAACAATATGGAAGATAT
TGTTGGTGGTCATATCTGGGTTGGCATTTTATGTATTAGTGGTGGTCTTTTCCACATTTTCACTAAGCCATTTGCTTGGG
CACGTCGTGCTTTTGTTTGGTCAGGTGAAGCTTACCTTTCATATAGTTTAGCTGCTATCTCTCTTATGGGATTCACTGCT
GCATTATATTCTTGGTACAATAATACAGCATATCCAAGTGAATTATATGGTCCAACAGGTCCTGAAGCATCTCAATCTCA
AACATTCACATTCTTAGTACGAGATCAACGTTTAGGTGCTAATGTTTCATCAGCACAAGGTCCAACAGGGTTAGGTAAAT
ACTTAATGCG
>N.volvendirostrata_SZCZP36 Nitzschia volvendirostrata isolate SZCZP36
--------------------------------------------------------------------------------
--------------------------------------------------------------------------------
--------------------------------------------------------------------------------
--------------------------------------------------------------------------------
--------------------------------------------------------------------------------
------------------------------------------------------TGCTGCTGCAGTTGCAGGTGAATCTT
CTACAGCTACTTGGACAGTTGTATGGACTGATTTATTAACAGCTTGTGACCGTTACCGTGCTAAAGCTTACCGTGTAGAT
CCAGTTCCAAACACACCAGACCAATACTTCGCTTTCATCGCATACGAATGTGATTTATTCGAAGAAGGTTCTTTATCTAA
CTTAACAGCATCTATTATTGGTAACGTTTTCGGATTTAAAGCAATCTCTGCTTTACGTTTAGAAGATATGCGTATTCCTC
ACTCATACTTAAAAACATTCCAAGGTCCTGCTACAGGTATCATTGTTGAACGTGAGCGTTTAAACAAATATGGTATTCCT
TTATTAGGTGCTACAGTAAAACCAAAATTAGGTTTATCTGGTAAAAACTACGGTCGTGTAGTATACGAAGGTTTAAAAGG
TGGTTTAGACTTCTTAAAAGATGATGAGAACATTAACTCTCAACCATTCATGCGTTGGAGAGAACGTTTCTTAAACTGTA
TGGAAGGTATTAACCGTGCTTCTGCTGCTACAGGTGAAGTTAAAGGTTCTTACTTAAACATTACAGCTGCTACTATCGAA
GAATGTTACAAACGTGCTGAGTACGCTAAAGAAGTTGGCTCTATCATCATCATGGTTGATTTAGTTATGGGTTACACAGC
ATTACAAAGTATGGCTATCTGGGCTCGTGAAAACGACATGCTTTTACATTTACACCGTGCGGGTAACTCTACTTACGCTC
GTCAAAAAAATCACGGTATTAACTTCCGTGTTATCTGTAAATGGATGCGTATGACTGGTGTAGATCATATTCACGCTGGT
ACAGTTGTTGGTAAATTAGAAGGTGATCCTTTAATGATTAAAGGTTTCTACGATATTTTACGTTTAACTTCATTAGATGT
TAACTTACCTTACGGTCTTTTCTTCGAAATGCCTTGGGCTAGTTTACGTAAGTGTATGCCTGTTGCTTCTGGTGGTATCC
ACTGTGGTCAAATGCACCAATTAGTTCATTACTTAGGTGATGATGTAGTATTACAATTTGGTGGTGGTACAATTGGTCAC
CCAGATGGTATTCAAGCTGGTGCTACAGCTAACCGTGTTGCTTTAGAAGCAATGGTATTAGCTCGTAACGAAGGTGCTGA
TTTGGAGGAATTTACCATTCAGTATTAGGTCCAGATACATTAGAAGAATCATTCCCATTCTTTGGTTATGACTGGCGTGA
TAAAAATAAAATGACAACTATCCTAGGTATTCATTTATGTCTTCTAGGTGCTGGTTCTTTCTTATTTGTTATCAAAGCAA
TGTATTTAGGTGGTGTTTATGACACTTGGGCACCTGGTGGTGGAGATGTTCGTTTCATTACAACTCCAACTTTAAATCCA
ATTGTAATTTTTGGTTATGTATTCCGTTCTCCATTTGGTGGAGATGGTTGGGTTGTAGCTGTAAATAACATGGAAGATAT
TGTTGGTGGTCATATCTGGGTTGGAATTTTATGTATTAGTGGTGGTCTTTTCCACATTTTCACTAAACCATTTGCTTGGG
CACGTCGTGCTTTTGTTTGGTCAGGTGAAGCTTACCTTTCATATAGTTTAGCTGCTATCTCTCTTATGGGATTCACTGCT
GCATTATACTCTTGGTACAACAATACAGCATACCCAAGTGAATTATATGGTCCAACAGGTCCTGAAGCATCTCAAGCTCA
AACATTCACATTCTTAGTGCGAGATCAACGTTTAGGTGCTAATGTTTCATCAGCACAAGGTCCAACTGGTTTAGGTAAAT
ACTTAATGCG
