# Supplementary material for: ﻿Morphology and phylogeny of Nitzschianandorii sp. nov. (Bacillariophyceae), a new small-celled lanceolate species from a post-mining reservoir
Source: PhytoKeys. 2024 Apr 4;241:1–26. doi: 10.3897/phytokeys.241.117406 (PMC11009488; doi:10.3897/phytokeys.241.117406)
Supplement: Supplementary material 7 — Partitioning data [file phytokeys-241-001_article-117406__-s007.txt]

#nexus
begin sets;
	charset Subset1 = 1586-2236\3 438-1583\3 1-436 1584-2236\3 439-1583\3;
	charset Subset2 = 437-1583\3 1585-2236\3;
	charpartition PartitionFinder = TRN+I+G:Subset1, GTR+I+G:Subset2;
end;
